# Supplementary material for: A newly identified Leishmania IF4E-interacting protein, Leish4E-IP2, modulates the activity of cap-binding protein paralogs
Source: Nucleic Acids Res. 2020 Mar 30;48(8):4405–17. doi: 10.1093/nar/gkaa173 (PMC7192595; doi:10.1093/nar/gkaa173)
Supplement: gkaa173_Supplemental_Files [file gkaa173_supplemental_files.zip]

Archive with 4 entries (4 files):
- Supplemental materials - Final_NoMarks.pdf
- Table S3. IP2 identification by 4E1SBP pull down Stat analysis with CONTROL Luciferase.xlsx
- Table S4. IP2-SBP enriched proteome.xlsx
- Table S5. IP2 breakdownMS.xlsx
