# Supplementary material for: A newly identified Leishmania IF4E-interacting protein, Leish4E-IP2, modulates the activity of cap-binding protein paralogs
Source: Nucleic Acids Res. 2020 Mar 30;48(8):4405–17. doi: 10.1093/nar/gkaa173 (PMC7192595; doi:10.1093/nar/gkaa173)
Supplement: gkaa173_Supplemental_Files [file gkaa173_supplemental_files.zip › Table S3. IP2 identification by 4E1SBP pull down Stat analysis with CONTROL Luciferase.xlsx]

## Sheet: Protein enriched with 4E1
			Log2 of
	Protein names	Protein IDs	Normalized iBAQ 4E1-SBP_1	Normalized iBAQ 4E1-SBP_2	Normalized iBAQ 4E1-SBP_3	Normalized iBAQ Control_1	Normalized iBAQ Control_2	Normalized iBAQ Control_3	Normalized iBAQ Control_4	Razor + unique peptides	Sequence coverage [%]	Unique + razor sequence coverage [%]	Unique sequence coverage [%]	Mol. weight [kDa]	Score	Razor + unique peptides 4E1-SBP_1	Razor + unique peptides 4E1-SBP_2	Razor + unique peptides 4E1-SBP_3	Razor + unique peptides Control_1	Razor + unique peptides Control_2	Razor + unique peptides Control_3	Razor + unique peptides Control_4	iBAQ 4E1-SBP_1	iBAQ 4E1-SBP_2	iBAQ 4E1-SBP_3	iBAQ Control_1	iBAQ Control_2	iBAQ Control_3	iBAQ Control_4	Student's T-test p-value 4E1-SBP_Control	Student's T-test Difference 4E1-SBP_Control	Majority protein IDs	Fasta headers
	firefly luciferase	BAL46512.1 firefly luciferase [Photinus pyralis]	15.0232	13.2877	14.2877	31.4334	30.9814	31.4678	32.2077	52	57.3	57.3	57.3	60.744	323.31	0	0	0	28	36	41	35	0	0	0	4390000000	4030000000	3200000000	199000000	4.16324e-08	-17.5042	BAL46512.1 firefly luciferase [Photinus pyralis]	>BAL46512.1 firefly luciferase [Photinus pyralis]
	Eukaryotic translation initiation factor 4E-1	LmjF.27.1620:mRNA-p1 | transcript=LmjF.27.1620:mRNA | gene=LmjF.27.1620 | organism=Leishmania_major_strain_Friedlin | gene_product=Eukaryotic translation initiation factor 4E-1 | transcript_product=Eukaryotic translation initiation factor 4E-1 | location=LmjF.27:663153-663797(+) | protein_length=214 | sequence_SO=chromosome | SO=protein_coding | is_pseudo=false	31.0544	34.3236	34.2897	12.6926	12.3608	13.1768	17.9316	25	75.7	75.7	75.7	23.842	323.31	15	22	22	0	0	0	0	66900000	21500000000	1050000000	0	0	0	0	2.10445e-05	18.9712	LmjF.27.1620:mRNA-p1 | transcript=LmjF.27.1620:mRNA | gene=LmjF.27.1620 | organism=Leishmania_major_strain_Friedlin | gene_product=Eukaryotic translation initiation factor 4E-1 | transcript_product=Eukaryotic translation initiation factor 4E-1 | location=LmjF.27:663153-663797(+) | protein_length=214 | sequence_SO=chromosome | SO=protein_coding | is_pseudo=false	>LmjF.27.1620:mRNA-p1 | transcript=LmjF.27.1620:mRNA | gene=LmjF.27.1620 | organism=Leishmania_major_strain_Friedlin | gene_product=Eukaryotic translation initiation factor 4E-1 | transcript_product=Eukaryotic translation initiation factor 4E-1 | location=
	dihydrolipoamide branched chain transacylase, putative	LmjF.05.0180:mRNA-p1 | transcript=LmjF.05.0180:mRNA | gene=LmjF.05.0180 | organism=Leishmania_major_strain_Friedlin | gene_product=dihydrolipoamide branched chain transacylase, putative | transcript_product=dihydrolipoamide branched chain transacylase, putative | location=LmjF.05:53727-55160(+) | protein_length=477 | sequence_SO=chromosome | SO=protein_coding | is_pseudo=false	26.976	25.7286	25.5225	12.6926	12.3608	13.1768	17.9316	6	11.1	11.1	11.1	50.188	82.68	5	5	5	0	0	0	0	3970000	55600000	2410000	0	0	0	0	0.000162138	11.8243	LmjF.05.0180:mRNA-p1 | transcript=LmjF.05.0180:mRNA | gene=LmjF.05.0180 | organism=Leishmania_major_strain_Friedlin | gene_product=dihydrolipoamide branched chain transacylase, putative | transcript_product=dihydrolipoamide branched chain transacylase, putative | location=LmjF.05:53727-55160(+) | protein_length=477 | sequence_SO=chromosome | SO=protein_coding | is_pseudo=false	>LmjF.05.0180:mRNA-p1 | transcript=LmjF.05.0180:mRNA | gene=LmjF.05.0180 | organism=Leishmania_major_strain_Friedlin | gene_product=dihydrolipoamide branched chain transacylase, putative | transcript_product=dihydrolipoamide branched chain transacylase, pu
	4E-interacting protein, putative	LmjF.35.3980:mRNA-p1 | transcript=LmjF.35.3980:mRNA | gene=LmjF.35.3980 | organism=Leishmania_major_strain_Friedlin | gene_product=4E-interacting protein, putative | transcript_product=4E-interacting protein, putative | location=LmjF.35:1578666-1581056(+) | protein_length=796 | sequence_SO=chromosome | SO=protein_coding | is_pseudo=false	26.9316	30.1115	25.5812	18.5507	18.5356	13.1768	17.9316	11	10.3	10.3	10.3	83.122	312.93	6	10	6	1	1	0	0	3840000	1160000000	2510000	580000	721000	0	0	0.000777604	10.8834	LmjF.35.3980:mRNA-p1 | transcript=LmjF.35.3980:mRNA | gene=LmjF.35.3980 | organism=Leishmania_major_strain_Friedlin | gene_product=4E-interacting protein, putative | transcript_product=4E-interacting protein, putative | location=LmjF.35:1578666-1581056(+) | protein_length=796 | sequence_SO=chromosome | SO=protein_coding | is_pseudo=false	>LmjF.35.3980:mRNA-p1 | transcript=LmjF.35.3980:mRNA | gene=LmjF.35.3980 | organism=Leishmania_major_strain_Friedlin | gene_product=4E-interacting protein, putative | transcript_product=4E-interacting protein, putative | location=LmjF.35:1578666-1581056(+)
	hypothetical protein, conserved	LmjF.33.0380:mRNA-p1 | transcript=LmjF.33.0380:mRNA | gene=LmjF.33.0380 | organism=Leishmania_major_strain_Friedlin | gene_product=hypothetical protein, conserved | transcript_product=hypothetical protein, conserved | location=LmjF.33:179436-180749(-) | protein_length=437 | sequence_SO=chromosome | SO=protein_coding | is_pseudo=false	25.2856	28.7162	24.3778	12.6926	12.3608	13.1768	17.9316	8	16.5	16.5	16.5	48.051	50.931	6	8	4	0	0	0	0	1230000	441000000	1090000	0	0	0	0	0.00346122	10.8601	LmjF.33.0380:mRNA-p1 | transcript=LmjF.33.0380:mRNA | gene=LmjF.33.0380 | organism=Leishmania_major_strain_Friedlin | gene_product=hypothetical protein, conserved | transcript_product=hypothetical protein, conserved | location=LmjF.33:179436-180749(-) | protein_length=437 | sequence_SO=chromosome | SO=protein_coding | is_pseudo=false	>LmjF.33.0380:mRNA-p1 | transcript=LmjF.33.0380:mRNA | gene=LmjF.33.0380 | organism=Leishmania_major_strain_Friedlin | gene_product=hypothetical protein, conserved | transcript_product=hypothetical protein, conserved | location=LmjF.33:179436-180749(-) | p
	SKP1-like protein	LmjF.11.1210:mRNA-p1 | transcript=LmjF.11.1210:mRNA | gene=LmjF.11.1210 | organism=Leishmania_major_strain_Friedlin | gene_product=SKP1-like protein | transcript_product=SKP1-like protein | location=LmjF.11:494082-494633(+) | protein_length=183 | sequence_SO=chromosome | SO=protein_coding | is_pseudo=false	24.4234	24.3307	26.5565	12.6926	12.3608	13.1768	17.9316	8	65.6	65.6	65.6	21.076	152.49	1	8	6	0	0	0	0	674000	21100000	4940000	0	0	0	0	0.000326782	10.8522	LmjF.11.1210:mRNA-p1 | transcript=LmjF.11.1210:mRNA | gene=LmjF.11.1210 | organism=Leishmania_major_strain_Friedlin | gene_product=SKP1-like protein | transcript_product=SKP1-like protein | location=LmjF.11:494082-494633(+) | protein_length=183 | sequence_SO=chromosome | SO=protein_coding | is_pseudo=false	>LmjF.11.1210:mRNA-p1 | transcript=LmjF.11.1210:mRNA | gene=LmjF.11.1210 | organism=Leishmania_major_strain_Friedlin | gene_product=SKP1-like protein | transcript_product=SKP1-like protein | location=LmjF.11:494082-494633(+) | protein_length=183 | sequence
	2-oxoisovalerate dehydrogenase beta subunit, mitochondrial precursor, putative	LmjF.35.0050:mRNA-p1 | transcript=LmjF.35.0050:mRNA | gene=LmjF.35.0050 | organism=Leishmania_major_strain_Friedlin | gene_product=2-oxoisovalerate dehydrogenase beta subunit, mitochondrial precursor, putative | transcript_product=2-oxoisovalerate dehydrogenase beta subunit, mitochondrial precursor, putative | location=LmjF.35:17610-18710(-) | protein_length=366 | sequence_SO=chromosome | SO=prot…	25.6918	25.6811	24.0935	21.1825	21.1581	21.2302	17.9316	13	40.7	40.7	40.7	39.948	153.89	9	8	7	1	2	1	0	1620000	53800000	893000	3590000	4440000	2660000	0	0.0134323	5.83596	LmjF.35.0050:mRNA-p1 | transcript=LmjF.35.0050:mRNA | gene=LmjF.35.0050 | organism=Leishmania_major_strain_Friedlin | gene_product=2-oxoisovalerate dehydrogenase beta subunit, mitochondrial precursor, putative | transcript_product=2-oxoisovalerate dehydrogenase beta subunit, mitochondrial precursor, putative | location=LmjF.35:17610-18710(-) | protein_length=366 | sequence_SO=chromosome | SO=prot…	>LmjF.35.0050:mRNA-p1 | transcript=LmjF.35.0050:mRNA | gene=LmjF.35.0050 | organism=Leishmania_major_strain_Friedlin | gene_product=2-oxoisovalerate dehydrogenase beta subunit, mitochondrial precursor, putative | transcript_product=2-oxoisovalerate dehydro
	2-oxoisovalerate dehydrogenase alpha subunit, putative	LmjF.21.1430:mRNA-p1 | transcript=LmjF.21.1430:mRNA | gene=LmjF.21.1430 | organism=Leishmania_major_strain_Friedlin | gene_product=2-oxoisovalerate dehydrogenase alpha subunit, putative | transcript_product=2-oxoisovalerate dehydrogenase alpha subunit, putative | location=LmjF.21:587138-588577(-) | protein_length=479 | sequence_SO=chromosome | SO=protein_coding | is_pseudo=false	25.4488	24.7945	22.8802	20.7471	21.5592	21.0559	17.9316	11	29.6	29.6	29.6	53.313	95.156	8	7	7	1	2	2	0	1370000	29100000	386000	2660000	5880000	2360000	0	0.0253441	5.09674	LmjF.21.1430:mRNA-p1 | transcript=LmjF.21.1430:mRNA | gene=LmjF.21.1430 | organism=Leishmania_major_strain_Friedlin | gene_product=2-oxoisovalerate dehydrogenase alpha subunit, putative | transcript_product=2-oxoisovalerate dehydrogenase alpha subunit, putative | location=LmjF.21:587138-588577(-) | protein_length=479 | sequence_SO=chromosome | SO=protein_coding | is_pseudo=false	>LmjF.21.1430:mRNA-p1 | transcript=LmjF.21.1430:mRNA | gene=LmjF.21.1430 | organism=Leishmania_major_strain_Friedlin | gene_product=2-oxoisovalerate dehydrogenase alpha subunit, putative | transcript_product=2-oxoisovalerate dehydrogenase alpha subunit, pu
	proteasome regulatory non-ATP-ase subunit 2, putative	LmjF.28.1730:mRNA-p1 | transcript=LmjF.28.1730:mRNA | gene=LmjF.28.1730 | organism=Leishmania_major_strain_Friedlin | gene_product=proteasome regulatory non-ATP-ase subunit 2, putative | transcript_product=proteasome regulatory non-ATP-ase subunit 2, putative | location=LmjF.28:664252-667170(-) | protein_length=972 | sequence_SO=chromosome | SO=protein_coding | is_pseudo=false	18.5204	19.2326	18.3056	12.6926	12.3608	13.1768	17.9316	4	4.6	4.6	4.6	106.05	10.473	3	1	2	0	0	0	0	11300	616000	16200	0	0	0	0	0.0190846	4.43481	LmjF.28.1730:mRNA-p1 | transcript=LmjF.28.1730:mRNA | gene=LmjF.28.1730 | organism=Leishmania_major_strain_Friedlin | gene_product=proteasome regulatory non-ATP-ase subunit 2, putative | transcript_product=proteasome regulatory non-ATP-ase subunit 2, putative | location=LmjF.28:664252-667170(-) | protein_length=972 | sequence_SO=chromosome | SO=protein_coding | is_pseudo=false	>LmjF.28.1730:mRNA-p1 | transcript=LmjF.28.1730:mRNA | gene=LmjF.28.1730 | organism=Leishmania_major_strain_Friedlin | gene_product=proteasome regulatory non-ATP-ase subunit 2, putative | transcript_product=proteasome regulatory non-ATP-ase subunit 2, puta
	AMP-binding enzyme, putative	LmjF.30.0580:mRNA-p1 | transcript=LmjF.30.0580:mRNA | gene=LmjF.30.0580 | organism=Leishmania_major_strain_Friedlin | gene_product=AMP-binding enzyme, putative | transcript_product=AMP-binding enzyme, putative | location=LmjF.30:186899-188473(-) | protein_length=524 | sequence_SO=chromosome | SO=protein_coding | is_pseudo=false	18.6558	17.1556	18.3189	12.6926	12.3608	13.1768	17.9316	3	7.1	7.1	7.1	58.5	6.5984	1	1	2	0	0	0	0	12400	146000	16400	0	0	0	0	0.0369129	3.79206	LmjF.30.0580:mRNA-p1 | transcript=LmjF.30.0580:mRNA | gene=LmjF.30.0580 | organism=Leishmania_major_strain_Friedlin | gene_product=AMP-binding enzyme, putative | transcript_product=AMP-binding enzyme, putative | location=LmjF.30:186899-188473(-) | protein_length=524 | sequence_SO=chromosome | SO=protein_coding | is_pseudo=false	>LmjF.30.0580:mRNA-p1 | transcript=LmjF.30.0580:mRNA | gene=LmjF.30.0580 | organism=Leishmania_major_strain_Friedlin | gene_product=AMP-binding enzyme, putative | transcript_product=AMP-binding enzyme, putative | location=LmjF.30:186899-188473(-) | protein
	polyubiquitin, putative	LmjF.36.3530:mRNA-p1 | transcript=LmjF.36.3530:mRNA | gene=LmjF.36.3530 | organism=Leishmania_major_strain_Friedlin | gene_product=polyubiquitin, putative | transcript_product=polyubiquitin, putative | location=LmjF.36:1370931-1373444(-) | protein_length=837 | sequence_SO=chromosome | SO=protein_coding | is_pseudo=false;LmjF.31.2030:mRNA-p1 | transcript=LmjF.31.2030:mRNA | gene=LmjF.31.2030 | org…	23.9316	25.2571	24.4105	23.0983	23.0342	23.1946	23.895	10	80.2	80.2	80.2	93.987	246.31	4	6	7	4	6	8	3	481000	40100000	1120000	13600000	16300000	10400000	625000	0.0119432	1.31941	LmjF.36.3530:mRNA-p1 | transcript=LmjF.36.3530:mRNA | gene=LmjF.36.3530 | organism=Leishmania_major_strain_Friedlin | gene_product=polyubiquitin, putative | transcript_product=polyubiquitin, putative | location=LmjF.36:1370931-1373444(-) | protein_length=837 | sequence_SO=chromosome | SO=protein_coding | is_pseudo=false;LmjF.31.2030:mRNA-p1 | transcript=LmjF.31.2030:mRNA | gene=LmjF.31.2030 | org…	>LmjF.36.3530:mRNA-p1 | transcript=LmjF.36.3530:mRNA | gene=LmjF.36.3530 | organism=Leishmania_major_strain_Friedlin | gene_product=polyubiquitin, putative | transcript_product=polyubiquitin, putative | location=LmjF.36:1370931-1373444(-) | protein_length=
	fibrillarin, putative	LmjF.19.0100:mRNA-p1 | transcript=LmjF.19.0100:mRNA | gene=LmjF.19.0100 | organism=Leishmania_major_strain_Friedlin | gene_product=fibrillarin, putative | transcript_product=fibrillarin, putative | location=LmjF.19:18120-19013(-) | protein_length=297 | sequence_SO=chromosome | SO=protein_coding | is_pseudo=false	15.0232	19.7089	22.5141	12.6926	12.3608	13.1768	17.9316	2	9.1	9.1	9.1	31.017	30.312	0	1	2	0	0	0	0	0	857000	299000	0	0	0	0	0.0619414	4.83072	LmjF.19.0100:mRNA-p1 | transcript=LmjF.19.0100:mRNA | gene=LmjF.19.0100 | organism=Leishmania_major_strain_Friedlin | gene_product=fibrillarin, putative | transcript_product=fibrillarin, putative | location=LmjF.19:18120-19013(-) | protein_length=297 | sequence_SO=chromosome | SO=protein_coding | is_pseudo=false	>LmjF.19.0100:mRNA-p1 | transcript=LmjF.19.0100:mRNA | gene=LmjF.19.0100 | organism=Leishmania_major_strain_Friedlin | gene_product=fibrillarin, putative | transcript_product=fibrillarin, putative | location=LmjF.19:18120-19013(-) | protein_length=297 | se
	small myristoylated protein 4, putative	LmjF.20.1280:mRNA-p1 | transcript=LmjF.20.1280:mRNA | gene=LmjF.20.1280 | organism=Leishmania_major_strain_Friedlin | gene_product=small myristoylated protein 4, putative | transcript_product=small myristoylated protein 4, putative | location=LmjF.20:586537-586995(+) | protein_length=152 | sequence_SO=chromosome | SO=protein_coding | is_pseudo=false	15.0232	19.6937	21.9134	12.6926	12.3608	13.1768	17.9316	2	18.4	18.4	18.4	17.089	40.436	0	1	2	0	0	0	0	0	848000	197000	0	0	0	0	0.0624865	4.62541	LmjF.20.1280:mRNA-p1 | transcript=LmjF.20.1280:mRNA | gene=LmjF.20.1280 | organism=Leishmania_major_strain_Friedlin | gene_product=small myristoylated protein 4, putative | transcript_product=small myristoylated protein 4, putative | location=LmjF.20:586537-586995(+) | protein_length=152 | sequence_SO=chromosome | SO=protein_coding | is_pseudo=false	>LmjF.20.1280:mRNA-p1 | transcript=LmjF.20.1280:mRNA | gene=LmjF.20.1280 | organism=Leishmania_major_strain_Friedlin | gene_product=small myristoylated protein 4, putative | transcript_product=small myristoylated protein 4, putative | location=LmjF.20:5865
	phosphoribosylpyrophosphate synthetase, putative	LmjF.33.1930:mRNA-p1 | transcript=LmjF.33.1930:mRNA | gene=LmjF.33.1930 | organism=Leishmania_major_strain_Friedlin | gene_product=phosphoribosylpyrophosphate synthetase, putative | transcript_product=phosphoribosylpyrophosphate synthetase, putative | location=LmjF.33:861049-862119(+) | protein_length=356 | sequence_SO=chromosome | SO=protein_coding | is_pseudo=false	15.0232	20.85	19.7844	12.6926	12.3608	13.1768	17.9316	2	7.6	7.6	7.6	38.99	15.08	0	1	2	0	0	0	0	0	1890000	45200	0	0	0	0	0.0643466	4.30114	LmjF.33.1930:mRNA-p1 | transcript=LmjF.33.1930:mRNA | gene=LmjF.33.1930 | organism=Leishmania_major_strain_Friedlin | gene_product=phosphoribosylpyrophosphate synthetase, putative | transcript_product=phosphoribosylpyrophosphate synthetase, putative | location=LmjF.33:861049-862119(+) | protein_length=356 | sequence_SO=chromosome | SO=protein_coding | is_pseudo=false	>LmjF.33.1930:mRNA-p1 | transcript=LmjF.33.1930:mRNA | gene=LmjF.33.1930 | organism=Leishmania_major_strain_Friedlin | gene_product=phosphoribosylpyrophosphate synthetase, putative | transcript_product=phosphoribosylpyrophosphate synthetase, putative | loc
	40S ribosomal protein S27-1, putative	LmjF.36.3750:mRNA-p1 | transcript=LmjF.36.3750:mRNA | gene=LmjF.36.3750 | organism=Leishmania_major_strain_Friedlin | gene_product=40S ribosomal protein S27-1, putative | transcript_product=40S ribosomal protein S27-1, putative | location=LmjF.36:1441482-1441742(+) | protein_length=86 | sequence_SO=chromosome | SO=protein_coding | is_pseudo=false	23.48	24.9271	23.087	24.3031	21.9061	13.1768	25.632	3	45.3	45.3	45.3	9.7993	14.702	1	3	2	2	1	1	1	352000	31900000	446000	31300000	7460000	0	2080000	0.29911	3.80873	LmjF.36.3750:mRNA-p1 | transcript=LmjF.36.3750:mRNA | gene=LmjF.36.3750 | organism=Leishmania_major_strain_Friedlin | gene_product=40S ribosomal protein S27-1, putative | transcript_product=40S ribosomal protein S27-1, putative | location=LmjF.36:1441482-1441742(+) | protein_length=86 | sequence_SO=chromosome | SO=protein_coding | is_pseudo=false	>LmjF.36.3750:mRNA-p1 | transcript=LmjF.36.3750:mRNA | gene=LmjF.36.3750 | organism=Leishmania_major_strain_Friedlin | gene_product=40S ribosomal protein S27-1, putative | transcript_product=40S ribosomal protein S27-1, putative | location=LmjF.36:1441482-
	peroxidoxin	LmjF.23.0040:mRNA-p1 | transcript=LmjF.23.0040:mRNA | gene=LmjF.23.0040 | organism=Leishmania_major_strain_Friedlin | gene_product=peroxidoxin | transcript_product=peroxidoxin | location=LmjF.23:11076-11756(+) | protein_length=226 | sequence_SO=chromosome | SO=protein_coding | is_pseudo=false	23.2961	24.002	24.2891	20.2989	19.4354	13.1768	24.6486	6	39.4	39.4	39.4	25.342	169.44	3	5	4	1	1	0	3	309000	16800000	1030000	1940000	1350000	0	1050000	0.250952	3.51305	LmjF.23.0040:mRNA-p1 | transcript=LmjF.23.0040:mRNA | gene=LmjF.23.0040 | organism=Leishmania_major_strain_Friedlin | gene_product=peroxidoxin | transcript_product=peroxidoxin | location=LmjF.23:11076-11756(+) | protein_length=226 | sequence_SO=chromosome | SO=protein_coding | is_pseudo=false	>LmjF.23.0040:mRNA-p1 | transcript=LmjF.23.0040:mRNA | gene=LmjF.23.0040 | organism=Leishmania_major_strain_Friedlin | gene_product=peroxidoxin | transcript_product=peroxidoxin | location=LmjF.23:11076-11756(+) | protein_length=226 | sequence_SO=chromosome
	3-ketoacyl-CoA thiolase, putative	LmjF.23.0690:mRNA-p1 | transcript=LmjF.23.0690:mRNA | gene=LmjF.23.0690 | organism=Leishmania_major_strain_Friedlin | gene_product=3-ketoacyl-CoA thiolase, putative | transcript_product=3-ketoacyl-CoA thiolase, putative | location=LmjF.23:327616-328941(-) | protein_length=441 | sequence_SO=chromosome | SO=protein_coding | is_pseudo=false	23.0999	20.5731	23.1426	17.3408	12.3608	19.8667	22.1332	7	19.5	19.5	19.5	47.402	21.903	4	1	3	1	0	2	2	270000	1560000	463000	250000	0	1030000	184000	0.227863	3.43654	LmjF.23.0690:mRNA-p1 | transcript=LmjF.23.0690:mRNA | gene=LmjF.23.0690 | organism=Leishmania_major_strain_Friedlin | gene_product=3-ketoacyl-CoA thiolase, putative | transcript_product=3-ketoacyl-CoA thiolase, putative | location=LmjF.23:327616-328941(-) | protein_length=441 | sequence_SO=chromosome | SO=protein_coding | is_pseudo=false	>LmjF.23.0690:mRNA-p1 | transcript=LmjF.23.0690:mRNA | gene=LmjF.23.0690 | organism=Leishmania_major_strain_Friedlin | gene_product=3-ketoacyl-CoA thiolase, putative | transcript_product=3-ketoacyl-CoA thiolase, putative | location=LmjF.23:327616-328941(-)
	hypothetical protein, conserved	LmjF.27.2360:mRNA-p1 | transcript=LmjF.27.2360:mRNA | gene=LmjF.27.2360 | organism=Leishmania_major_strain_Friedlin | gene_product=hypothetical protein, conserved | transcript_product=hypothetical protein, conserved | location=LmjF.27:1065438-1066595(+) | protein_length=385 | sequence_SO=chromosome | SO=protein_coding | is_pseudo=false	22.3672	13.2877	17.0211	12.6926	12.3608	13.1768	17.9316	2	7.3	7.3	7.3	41.245	2.2189	1	0	1	0	0	0	0	162000	0	6650	0	0	0	0	0.211941	3.30728	LmjF.27.2360:mRNA-p1 | transcript=LmjF.27.2360:mRNA | gene=LmjF.27.2360 | organism=Leishmania_major_strain_Friedlin | gene_product=hypothetical protein, conserved | transcript_product=hypothetical protein, conserved | location=LmjF.27:1065438-1066595(+) | protein_length=385 | sequence_SO=chromosome | SO=protein_coding | is_pseudo=false	>LmjF.27.2360:mRNA-p1 | transcript=LmjF.27.2360:mRNA | gene=LmjF.27.2360 | organism=Leishmania_major_strain_Friedlin | gene_product=hypothetical protein, conserved | transcript_product=hypothetical protein, conserved | location=LmjF.27:1065438-1066595(+) |
	d-isomer specific 2-hydroxyacid dehydrogenase- protein	LmjF.34.1400:mRNA-p1 | transcript=LmjF.34.1400:mRNA | gene=LmjF.34.1400 | organism=Leishmania_major_strain_Friedlin | gene_product=d-isomer specific 2-hydroxyacid dehydrogenase- protein | transcript_product=d-isomer specific 2-hydroxyacid dehydrogenase- protein | location=LmjF.34:642873-643853(-) | protein_length=326 | sequence_SO=chromosome | SO=protein_coding | is_pseudo=false;LmjF.34.1410:mRNA…	20.1332	13.2877	19.2113	12.6926	12.3608	13.1768	17.9316	3	10.4	10.4	10.4	35.537	4.2819	2	0	1	0	0	0	0	34500	0	30300	0	0	0	0	0.165756	3.2927	LmjF.34.1400:mRNA-p1 | transcript=LmjF.34.1400:mRNA | gene=LmjF.34.1400 | organism=Leishmania_major_strain_Friedlin | gene_product=d-isomer specific 2-hydroxyacid dehydrogenase- protein | transcript_product=d-isomer specific 2-hydroxyacid dehydrogenase- protein | location=LmjF.34:642873-643853(-) | protein_length=326 | sequence_SO=chromosome | SO=protein_coding | is_pseudo=false;LmjF.34.1410:mRNA…	>LmjF.34.1400:mRNA-p1 | transcript=LmjF.34.1400:mRNA | gene=LmjF.34.1400 | organism=Leishmania_major_strain_Friedlin | gene_product=d-isomer specific 2-hydroxyacid dehydrogenase- protein | transcript_product=d-isomer specific 2-hydroxyacid dehydrogenase- p
	Miro-like protein, putative	LmjF.32.3210:mRNA-p1 | transcript=LmjF.32.3210:mRNA | gene=LmjF.32.3210 | organism=Leishmania_major_strain_Friedlin | gene_product=Miro-like protein, putative | transcript_product=Miro-like protein, putative | location=LmjF.32:1265388-1266044(+) | protein_length=218 | sequence_SO=chromosome | SO=protein_coding | is_pseudo=false	23.0951	18.6523	14.2877	12.6926	12.3608	13.1768	17.9316	4	17.4	17.4	17.4	24.26	19.134	4	1	0	0	0	0	0	269000	412000	0	0	0	0	0	0.319723	3.22314	LmjF.32.3210:mRNA-p1 | transcript=LmjF.32.3210:mRNA | gene=LmjF.32.3210 | organism=Leishmania_major_strain_Friedlin | gene_product=Miro-like protein, putative | transcript_product=Miro-like protein, putative | location=LmjF.32:1265388-1266044(+) | protein_length=218 | sequence_SO=chromosome | SO=protein_coding | is_pseudo=false	>LmjF.32.3210:mRNA-p1 | transcript=LmjF.32.3210:mRNA | gene=LmjF.32.3210 | organism=Leishmania_major_strain_Friedlin | gene_product=Miro-like protein, putative | transcript_product=Miro-like protein, putative | location=LmjF.32:1265388-1266044(+) | protein
	leucine-rich repeat protein, putative	LmjF.32.3010:mRNA-p1 | transcript=LmjF.32.3010:mRNA | gene=LmjF.32.3010 | organism=Leishmania_major_strain_Friedlin | gene_product=leucine-rich repeat protein, putative | transcript_product=leucine-rich repeat protein, putative | location=LmjF.32:1183621-1186248(+) | protein_length=875 | sequence_SO=chromosome | SO=protein_coding | is_pseudo=false	20.2419	13.2877	18.7537	12.6926	12.3608	13.1768	17.9316	4	6.6	6.6	6.6	96.509	9.2358	3	0	2	0	0	0	0	37300	0	22100	0	0	0	0	0.17591	3.17639	LmjF.32.3010:mRNA-p1 | transcript=LmjF.32.3010:mRNA | gene=LmjF.32.3010 | organism=Leishmania_major_strain_Friedlin | gene_product=leucine-rich repeat protein, putative | transcript_product=leucine-rich repeat protein, putative | location=LmjF.32:1183621-1186248(+) | protein_length=875 | sequence_SO=chromosome | SO=protein_coding | is_pseudo=false	>LmjF.32.3010:mRNA-p1 | transcript=LmjF.32.3010:mRNA | gene=LmjF.32.3010 | organism=Leishmania_major_strain_Friedlin | gene_product=leucine-rich repeat protein, putative | transcript_product=leucine-rich repeat protein, putative | location=LmjF.32:1183621-
	eukaryotic translation initiation factor 3 subunit k	LmjF.32.2180:mRNA-p1 | transcript=LmjF.32.2180:mRNA | gene=LmjF.32.2180 | organism=Leishmania_major_strain_Friedlin | gene_product=eukaryotic translation initiation factor 3 subunit k | transcript_product=eukaryotic translation initiation factor 3 subunit k | location=LmjF.32:850912-851613(-) | protein_length=233 | sequence_SO=chromosome | SO=protein_coding | is_pseudo=false	20.7715	22.7995	19.0292	12.6926	12.3608	20.8034	22.0854	4	23.6	23.6	23.6	26.321	17.901	1	4	1	0	0	1	1	53600	7300000	26700	0	0	1980000	178000	0.335165	3.1129	LmjF.32.2180:mRNA-p1 | transcript=LmjF.32.2180:mRNA | gene=LmjF.32.2180 | organism=Leishmania_major_strain_Friedlin | gene_product=eukaryotic translation initiation factor 3 subunit k | transcript_product=eukaryotic translation initiation factor 3 subunit k | location=LmjF.32:850912-851613(-) | protein_length=233 | sequence_SO=chromosome | SO=protein_coding | is_pseudo=false	>LmjF.32.2180:mRNA-p1 | transcript=LmjF.32.2180:mRNA | gene=LmjF.32.2180 | organism=Leishmania_major_strain_Friedlin | gene_product=eukaryotic translation initiation factor 3 subunit k | transcript_product=eukaryotic translation initiation factor 3 subunit
	hypothetical protein, conserved	LmjF.30.1260:mRNA-p1 | transcript=LmjF.30.1260:mRNA | gene=LmjF.30.1260 | organism=Leishmania_major_strain_Friedlin | gene_product=hypothetical protein, conserved | transcript_product=hypothetical protein, conserved | location=LmjF.30:431050-437022(+) | protein_length=1990 | sequence_SO=chromosome | SO=protein_coding | is_pseudo=false	15.0232	22.4923	14.2877	12.6926	12.3608	13.1768	17.9316	2	0.9	0.9	0.9	209.38	2.0179	0	2	0	0	0	0	0	0	5900000	0	0	0	0	0	0.248324	3.01636	LmjF.30.1260:mRNA-p1 | transcript=LmjF.30.1260:mRNA | gene=LmjF.30.1260 | organism=Leishmania_major_strain_Friedlin | gene_product=hypothetical protein, conserved | transcript_product=hypothetical protein, conserved | location=LmjF.30:431050-437022(+) | protein_length=1990 | sequence_SO=chromosome | SO=protein_coding | is_pseudo=false	>LmjF.30.1260:mRNA-p1 | transcript=LmjF.30.1260:mRNA | gene=LmjF.30.1260 | organism=Leishmania_major_strain_Friedlin | gene_product=hypothetical protein, conserved | transcript_product=hypothetical protein, conserved | location=LmjF.30:431050-437022(+) | p
	DnaJ protein, putative	LmjF.21.0490:mRNA-p1 | transcript=LmjF.21.0490:mRNA | gene=LmjF.21.0490 | organism=Leishmania_major_strain_Friedlin | gene_product=DnaJ protein, putative | transcript_product=DnaJ protein, putative | location=LmjF.21:156550-157896(+) | protein_length=448 | sequence_SO=chromosome | SO=protein_coding | is_pseudo=false	19.6575	18.805	19.8113	12.6926	12.3608	13.1768	21.2125	4	10.7	8.7	8.7	49.46	5.4404	1	1	2	0	0	0	1	24800	458000	46000	0	0	0	97100	0.383197	2.92255	LmjF.21.0490:mRNA-p1 | transcript=LmjF.21.0490:mRNA | gene=LmjF.21.0490 | organism=Leishmania_major_strain_Friedlin | gene_product=DnaJ protein, putative | transcript_product=DnaJ protein, putative | location=LmjF.21:156550-157896(+) | protein_length=448 | sequence_SO=chromosome | SO=protein_coding | is_pseudo=false	>LmjF.21.0490:mRNA-p1 | transcript=LmjF.21.0490:mRNA | gene=LmjF.21.0490 | organism=Leishmania_major_strain_Friedlin | gene_product=DnaJ protein, putative | transcript_product=DnaJ protein, putative | location=LmjF.21:156550-157896(+) | protein_length=448
	propionyl-coa carboxylase beta chain, putative	LmjF.28.0490:mRNA-p1 | transcript=LmjF.28.0490:mRNA | gene=LmjF.28.0490 | organism=Leishmania_major_strain_Friedlin | gene_product=propionyl-coa carboxylase beta chain, putative | transcript_product=propionyl-coa carboxylase beta chain, putative | location=LmjF.28:164341-165909(-) | protein_length=522 | sequence_SO=chromosome | SO=protein_coding | is_pseudo=false	22.3857	23.1825	21.2125	12.6926	17.5049	13.1768	26.4862	19	37.2	37.2	37.2	56.722	152.57	5	11	4	0	1	0	13	165000	9520000	121000	0	353000	0	3760000	0.529118	2.82858	LmjF.28.0490:mRNA-p1 | transcript=LmjF.28.0490:mRNA | gene=LmjF.28.0490 | organism=Leishmania_major_strain_Friedlin | gene_product=propionyl-coa carboxylase beta chain, putative | transcript_product=propionyl-coa carboxylase beta chain, putative | location=LmjF.28:164341-165909(-) | protein_length=522 | sequence_SO=chromosome | SO=protein_coding | is_pseudo=false	>LmjF.28.0490:mRNA-p1 | transcript=LmjF.28.0490:mRNA | gene=LmjF.28.0490 | organism=Leishmania_major_strain_Friedlin | gene_product=propionyl-coa carboxylase beta chain, putative | transcript_product=propionyl-coa carboxylase beta chain, putative | locatio
	ribosomal protein L38, putative	LmjF.26.2220:mRNA-p1 | transcript=LmjF.26.2220:mRNA | gene=LmjF.26.2220 | organism=Leishmania_major_strain_Friedlin | gene_product=ribosomal protein L38, putative | transcript_product=ribosomal protein L38, putative | location=LmjF.26:902508-902759(+) | protein_length=83 | sequence_SO=chromosome | SO=protein_coding | is_pseudo=false;LmjF.03.0250:mRNA-p1 | transcript=LmjF.03.0250:mRNA | gene=LmjF.…	23.1856	22.0122	14.2877	19.3857	19.9185	13.1768	17.9316	3	21.7	21.7	21.7	9.4541	14.755	1	1	0	1	1	0	0	286000	4230000	0	1030000	1880000	0	0	0.34597	2.72696	LmjF.26.2220:mRNA-p1 | transcript=LmjF.26.2220:mRNA | gene=LmjF.26.2220 | organism=Leishmania_major_strain_Friedlin | gene_product=ribosomal protein L38, putative | transcript_product=ribosomal protein L38, putative | location=LmjF.26:902508-902759(+) | protein_length=83 | sequence_SO=chromosome | SO=protein_coding | is_pseudo=false;LmjF.03.0250:mRNA-p1 | transcript=LmjF.03.0250:mRNA | gene=LmjF.…	>LmjF.26.2220:mRNA-p1 | transcript=LmjF.26.2220:mRNA | gene=LmjF.26.2220 | organism=Leishmania_major_strain_Friedlin | gene_product=ribosomal protein L38, putative | transcript_product=ribosomal protein L38, putative | location=LmjF.26:902508-902759(+) | p
	nucleolar RNA helicase II, putative	LmjF.05.0140:mRNA-p1 | transcript=LmjF.05.0140:mRNA | gene=LmjF.05.0140 | organism=Leishmania_major_strain_Friedlin | gene_product=nucleolar RNA helicase II, putative | transcript_product=nucleolar RNA helicase II, putative | location=LmjF.05:41920-43944(+) | protein_length=674 | sequence_SO=chromosome | SO=protein_coding | is_pseudo=false	15.0232	18.5694	20.4676	18.3962	12.3608	13.1768	17.9316	7	12.5	12.5	12.5	73.382	9.146	0	1	5	2	0	0	0	0	389000	72700	521000	0	0	0	0.236532	2.62799	LmjF.05.0140:mRNA-p1 | transcript=LmjF.05.0140:mRNA | gene=LmjF.05.0140 | organism=Leishmania_major_strain_Friedlin | gene_product=nucleolar RNA helicase II, putative | transcript_product=nucleolar RNA helicase II, putative | location=LmjF.05:41920-43944(+) | protein_length=674 | sequence_SO=chromosome | SO=protein_coding | is_pseudo=false	>LmjF.05.0140:mRNA-p1 | transcript=LmjF.05.0140:mRNA | gene=LmjF.05.0140 | organism=Leishmania_major_strain_Friedlin | gene_product=nucleolar RNA helicase II, putative | transcript_product=nucleolar RNA helicase II, putative | location=LmjF.05:41920-43944(
	nucleolar RNA-binding protein, putative	LmjF.07.0990:mRNA-p1 | transcript=LmjF.07.0990:mRNA | gene=LmjF.07.0990 | organism=Leishmania_major_strain_Friedlin | gene_product=nucleolar RNA-binding protein, putative | transcript_product=nucleolar RNA-binding protein, putative | location=LmjF.07:517961-519019(+) | protein_length=352 | sequence_SO=chromosome | SO=protein_coding | is_pseudo=false	15.0232	23.632	22.0224	24.1642	12.3608	13.1768	23.5285	4	12.2	12.2	12.2	37.568	9.5335	0	1	1	3	0	0	1	0	13000000	213000	28400000	0	0	483000	0.538398	2.5608	LmjF.07.0990:mRNA-p1 | transcript=LmjF.07.0990:mRNA | gene=LmjF.07.0990 | organism=Leishmania_major_strain_Friedlin | gene_product=nucleolar RNA-binding protein, putative | transcript_product=nucleolar RNA-binding protein, putative | location=LmjF.07:517961-519019(+) | protein_length=352 | sequence_SO=chromosome | SO=protein_coding | is_pseudo=false	>LmjF.07.0990:mRNA-p1 | transcript=LmjF.07.0990:mRNA | gene=LmjF.07.0990 | organism=Leishmania_major_strain_Friedlin | gene_product=nucleolar RNA-binding protein, putative | transcript_product=nucleolar RNA-binding protein, putative | location=LmjF.07:5179
	rab7 GTP binding protein, putative	LmjF.18.0890:mRNA-p1 | transcript=LmjF.18.0890:mRNA | gene=LmjF.18.0890 | organism=Leishmania_major_strain_Friedlin | gene_product=rab7 GTP binding protein, putative | transcript_product=rab7 GTP binding protein, putative | location=LmjF.18:376760-377431(+) | protein_length=223 | sequence_SO=chromosome | SO=protein_coding | is_pseudo=false	22.7119	13.2877	14.2877	12.6926	12.3608	13.1768	17.9316	2	9	9	9	24.149	3.2722	2	0	0	0	0	0	0	206000	0	0	0	0	0	0	0.368371	2.51105	LmjF.18.0890:mRNA-p1 | transcript=LmjF.18.0890:mRNA | gene=LmjF.18.0890 | organism=Leishmania_major_strain_Friedlin | gene_product=rab7 GTP binding protein, putative | transcript_product=rab7 GTP binding protein, putative | location=LmjF.18:376760-377431(+) | protein_length=223 | sequence_SO=chromosome | SO=protein_coding | is_pseudo=false	>LmjF.18.0890:mRNA-p1 | transcript=LmjF.18.0890:mRNA | gene=LmjF.18.0890 | organism=Leishmania_major_strain_Friedlin | gene_product=rab7 GTP binding protein, putative | transcript_product=rab7 GTP binding protein, putative | location=LmjF.18:376760-377431(
	ribosomal protein S6, putative	LmjF.15.1470:mRNA-p1 | transcript=LmjF.15.1470:mRNA | gene=LmjF.15.1470 | organism=Leishmania_major_strain_Friedlin | gene_product=ribosomal protein S6, putative | transcript_product=ribosomal protein S6, putative | location=LmjF.15:595745-596125(-) | protein_length=126 | sequence_SO=chromosome | SO=protein_coding | is_pseudo=false	23.8858	20.953	22.5498	22.9916	23.3101	20.4476	17.9316	4	40.5	40.5	40.5	13.516	79.125	2	2	2	1	1	1	0	464000	2030000	307000	12600000	19700000	1540000	0	0.290821	2.50769	LmjF.15.1470:mRNA-p1 | transcript=LmjF.15.1470:mRNA | gene=LmjF.15.1470 | organism=Leishmania_major_strain_Friedlin | gene_product=ribosomal protein S6, putative | transcript_product=ribosomal protein S6, putative | location=LmjF.15:595745-596125(-) | protein_length=126 | sequence_SO=chromosome | SO=protein_coding | is_pseudo=false	>LmjF.15.1470:mRNA-p1 | transcript=LmjF.15.1470:mRNA | gene=LmjF.15.1470 | organism=Leishmania_major_strain_Friedlin | gene_product=ribosomal protein S6, putative | transcript_product=ribosomal protein S6, putative | location=LmjF.15:595745-596125(-) | pro
	Protein of unknown function (DUF667), putative	LmjF.21.0380:mRNA-p1 | transcript=LmjF.21.0380:mRNA | gene=LmjF.21.0380 | organism=Leishmania_major_strain_Friedlin | gene_product=Protein of unknown function (DUF667), putative | transcript_product=Protein of unknown function (DUF667), putative | location=LmjF.21:120228-120875(+) | protein_length=215 | sequence_SO=chromosome | SO=protein_coding | is_pseudo=false	22.6907	13.2877	14.2877	12.6926	12.3608	13.1768	17.9316	3	17.7	17.7	17.7	24.712	47.591	3	0	0	0	0	0	0	203000	0	0	0	0	0	0	0.368876	2.504	LmjF.21.0380:mRNA-p1 | transcript=LmjF.21.0380:mRNA | gene=LmjF.21.0380 | organism=Leishmania_major_strain_Friedlin | gene_product=Protein of unknown function (DUF667), putative | transcript_product=Protein of unknown function (DUF667), putative | location=LmjF.21:120228-120875(+) | protein_length=215 | sequence_SO=chromosome | SO=protein_coding | is_pseudo=false	>LmjF.21.0380:mRNA-p1 | transcript=LmjF.21.0380:mRNA | gene=LmjF.21.0380 | organism=Leishmania_major_strain_Friedlin | gene_product=Protein of unknown function (DUF667), putative | transcript_product=Protein of unknown function (DUF667), putative | locatio
	casein kinase, putative	LmjF.35.1010:mRNA-p1 | transcript=LmjF.35.1010:mRNA | gene=LmjF.35.1010 | organism=Leishmania_major_strain_Friedlin | gene_product=casein kinase, putative | transcript_product=casein kinase, putative | location=LmjF.35:449109-450170(+) | protein_length=353 | sequence_SO=chromosome | SO=protein_coding | is_pseudo=false;LmjF.35.1000:mRNA-p1 | transcript=LmjF.35.1000:mRNA | gene=LmjF.35.1000 | organ…	23.5754	19.3277	21.9495	20.4273	21.3266	20.8651	17.9316	8	24.9	24.9	24.9	39.749	16.431	6	1	6	1	1	2	1	375000	658000	202000	2120000	4990000	2060000	0	0.215938	2.48841	LmjF.35.1010:mRNA-p1 | transcript=LmjF.35.1010:mRNA | gene=LmjF.35.1010 | organism=Leishmania_major_strain_Friedlin | gene_product=casein kinase, putative | transcript_product=casein kinase, putative | location=LmjF.35:449109-450170(+) | protein_length=353 | sequence_SO=chromosome | SO=protein_coding | is_pseudo=false	>LmjF.35.1010:mRNA-p1 | transcript=LmjF.35.1010:mRNA | gene=LmjF.35.1010 | organism=Leishmania_major_strain_Friedlin | gene_product=casein kinase, putative | transcript_product=casein kinase, putative | location=LmjF.35:449109-450170(+) | protein_length=35
	inosine-guanosine transporter	LmjF.36.1940:mRNA-p1 | transcript=LmjF.36.1940:mRNA | gene=LmjF.36.1940 | organism=Leishmania_major_strain_Friedlin | gene_product=inosine-guanosine transporter | transcript_product=inosine-guanosine transporter | location=LmjF.36:770331-771830(-) | protein_length=499 | sequence_SO=chromosome | SO=protein_coding | is_pseudo=false	15.0232	20.8727	14.2877	12.6926	12.3608	13.1768	17.9316	2	4	4	4	53.941	2.1945	0	2	0	0	0	0	0	0	1920000	0	0	0	0	0	0.27328	2.47649	LmjF.36.1940:mRNA-p1 | transcript=LmjF.36.1940:mRNA | gene=LmjF.36.1940 | organism=Leishmania_major_strain_Friedlin | gene_product=inosine-guanosine transporter | transcript_product=inosine-guanosine transporter | location=LmjF.36:770331-771830(-) | protein_length=499 | sequence_SO=chromosome | SO=protein_coding | is_pseudo=false	>LmjF.36.1940:mRNA-p1 | transcript=LmjF.36.1940:mRNA | gene=LmjF.36.1940 | organism=Leishmania_major_strain_Friedlin | gene_product=inosine-guanosine transporter | transcript_product=inosine-guanosine transporter | location=LmjF.36:770331-771830(-) | prote
	AGC essential kinase 1	LmjF.25.2340:mRNA-p1 | transcript=LmjF.25.2340:mRNA | gene=LmjF.25.2340 | organism=Leishmania_major_strain_Friedlin | gene_product=AGC essential kinase 1 | transcript_product=AGC essential kinase 1 | location=LmjF.25:869984-871150(+) | protein_length=388 | sequence_SO=chromosome | SO=protein_coding | is_pseudo=false	15.0232	19.8787	20.5069	21.4576	12.3608	13.1768	17.9316	5	17.8	17.8	17.8	44.27	16.904	0	2	3	2	0	1	0	0	964000	74300	4350000	0	0	0	0.372249	2.46521	LmjF.25.2340:mRNA-p1 | transcript=LmjF.25.2340:mRNA | gene=LmjF.25.2340 | organism=Leishmania_major_strain_Friedlin | gene_product=AGC essential kinase 1 | transcript_product=AGC essential kinase 1 | location=LmjF.25:869984-871150(+) | protein_length=388 | sequence_SO=chromosome | SO=protein_coding | is_pseudo=false	>LmjF.25.2340:mRNA-p1 | transcript=LmjF.25.2340:mRNA | gene=LmjF.25.2340 | organism=Leishmania_major_strain_Friedlin | gene_product=AGC essential kinase 1 | transcript_product=AGC essential kinase 1 | location=LmjF.25:869984-871150(+) | protein_length=388
	60S ribosomal protein L22, putative	LmjF.36.4420:mRNA-p1 | transcript=LmjF.36.4420:mRNA | gene=LmjF.36.4420 | organism=Leishmania_major_strain_Friedlin | gene_product=60S ribosomal protein L22, putative | transcript_product=60S ribosomal protein L22, putative | location=LmjF.36:1717982-1718371(+) | protein_length=129 | sequence_SO=chromosome | SO=protein_coding | is_pseudo=false;LmjF.36.3270:mRNA-p1 | transcript=LmjF.36.3270:mRNA |…	23.2332	24.6811	21.5404	20.953	12.3608	20.2185	24.6431	4	27.1	27.1	27.1	15.002	26.123	1	3	1	1	0	1	1	296000	26900000	152000	3070000	0	1320000	1050000	0.46629	2.451	LmjF.36.4420:mRNA-p1 | transcript=LmjF.36.4420:mRNA | gene=LmjF.36.4420 | organism=Leishmania_major_strain_Friedlin | gene_product=60S ribosomal protein L22, putative | transcript_product=60S ribosomal protein L22, putative | location=LmjF.36:1717982-1718371(+) | protein_length=129 | sequence_SO=chromosome | SO=protein_coding | is_pseudo=false;LmjF.36.3270:mRNA-p1 | transcript=LmjF.36.3270:mRNA |…	>LmjF.36.4420:mRNA-p1 | transcript=LmjF.36.4420:mRNA | gene=LmjF.36.4420 | organism=Leishmania_major_strain_Friedlin | gene_product=60S ribosomal protein L22, putative | transcript_product=60S ribosomal protein L22, putative | location=LmjF.36:1717982-1718
	Elongation factor Tu, mitochondrial, putative	LmjF.18.0740:mRNA-p1 | transcript=LmjF.18.0740:mRNA | gene=LmjF.18.0740 | organism=Leishmania_major_strain_Friedlin | gene_product=Elongation factor Tu, mitochondrial, putative | transcript_product=Elongation factor Tu, mitochondrial, putative | location=LmjF.18:314646-316046(+) | protein_length=466 | sequence_SO=chromosome | SO=protein_coding | is_pseudo=false	22.1825	19.4496	21.1825	21.8614	20.8651	13.1768	21.8152	7	20.6	20.6	20.6	51.536	19.772	5	1	5	5	2	0	1	143000	716000	119000	5760000	3630000	0	148000	0.38279	2.37551	LmjF.18.0740:mRNA-p1 | transcript=LmjF.18.0740:mRNA | gene=LmjF.18.0740 | organism=Leishmania_major_strain_Friedlin | gene_product=Elongation factor Tu, mitochondrial, putative | transcript_product=Elongation factor Tu, mitochondrial, putative | location=LmjF.18:314646-316046(+) | protein_length=466 | sequence_SO=chromosome | SO=protein_coding | is_pseudo=false	>LmjF.18.0740:mRNA-p1 | transcript=LmjF.18.0740:mRNA | gene=LmjF.18.0740 | organism=Leishmania_major_strain_Friedlin | gene_product=Elongation factor Tu, mitochondrial, putative | transcript_product=Elongation factor Tu, mitochondrial, putative | location=
	importin beta-1 subunit, putative	LmjF.34.0490:mRNA-p1 | transcript=LmjF.34.0490:mRNA | gene=LmjF.34.0490 | organism=Leishmania_major_strain_Friedlin | gene_product=importin beta-1 subunit, putative | transcript_product=importin beta-1 subunit, putative | location=LmjF.34:187520-190132(+) | protein_length=870 | sequence_SO=chromosome | SO=protein_coding | is_pseudo=false	15.0232	18.5242	19.4913	18.0156	12.3608	13.1768	17.9316	5	6.7	6.7	6.7	95.615	8.4762	0	1	4	1	0	0	0	0	377000	36900	400000	0	0	0	0.248784	2.3636	LmjF.34.0490:mRNA-p1 | transcript=LmjF.34.0490:mRNA | gene=LmjF.34.0490 | organism=Leishmania_major_strain_Friedlin | gene_product=importin beta-1 subunit, putative | transcript_product=importin beta-1 subunit, putative | location=LmjF.34:187520-190132(+) | protein_length=870 | sequence_SO=chromosome | SO=protein_coding | is_pseudo=false	>LmjF.34.0490:mRNA-p1 | transcript=LmjF.34.0490:mRNA | gene=LmjF.34.0490 | organism=Leishmania_major_strain_Friedlin | gene_product=importin beta-1 subunit, putative | transcript_product=importin beta-1 subunit, putative | location=LmjF.34:187520-190132(+)
	fibrillarin	LmjF.36.3070:mRNA-p1 | transcript=LmjF.36.3070:mRNA | gene=LmjF.36.3070 | organism=Leishmania_major_strain_Friedlin | gene_product=fibrillarin | transcript_product=fibrillarin | location=LmjF.36:1237402-1238298(-) | protein_length=298 | sequence_SO=chromosome | SO=protein_coding | is_pseudo=false	22.0918	13.2877	14.2877	12.6926	12.3608	13.1768	17.9316	2	10.7	10.7	10.7	31.443	4.8752	2	0	0	0	0	0	0	134000	0	0	0	0	0	0	0.384414	2.30438	LmjF.36.3070:mRNA-p1 | transcript=LmjF.36.3070:mRNA | gene=LmjF.36.3070 | organism=Leishmania_major_strain_Friedlin | gene_product=fibrillarin | transcript_product=fibrillarin | location=LmjF.36:1237402-1238298(-) | protein_length=298 | sequence_SO=chromosome | SO=protein_coding | is_pseudo=false	>LmjF.36.3070:mRNA-p1 | transcript=LmjF.36.3070:mRNA | gene=LmjF.36.3070 | organism=Leishmania_major_strain_Friedlin | gene_product=fibrillarin | transcript_product=fibrillarin | location=LmjF.36:1237402-1238298(-) | protein_length=298 | sequence_SO=chromo
	beta tubulin	LmjF.21.1860:mRNA-p1 | transcript=LmjF.21.1860:mRNA | gene=LmjF.21.1860 | organism=Leishmania_major_strain_Friedlin | gene_product=beta tubulin | transcript_product=beta tubulin | location=LmjF.21:762802-764133(+) | protein_length=443 | sequence_SO=chromosome | SO=protein_coding | is_pseudo=false	15.0232	13.2877	21.2535	12.6926	12.3608	13.1768	17.9316	2	69.8	8.8	8.8	49.8	31.622	0	0	2	0	0	0	0	0	0	125000	0	0	0	0	0.350198	2.2701	LmjF.21.1860:mRNA-p1 | transcript=LmjF.21.1860:mRNA | gene=LmjF.21.1860 | organism=Leishmania_major_strain_Friedlin | gene_product=beta tubulin | transcript_product=beta tubulin | location=LmjF.21:762802-764133(+) | protein_length=443 | sequence_SO=chromosome | SO=protein_coding | is_pseudo=false	>LmjF.21.1860:mRNA-p1 | transcript=LmjF.21.1860:mRNA | gene=LmjF.21.1860 | organism=Leishmania_major_strain_Friedlin | gene_product=beta tubulin | transcript_product=beta tubulin | location=LmjF.21:762802-764133(+) | protein_length=443 | sequence_SO=chromo
	protein transport protein SEC13	LmjF.32.0050:mRNA-p1 | transcript=LmjF.32.0050:mRNA | gene=LmjF.32.0050 | organism=Leishmania_major_strain_Friedlin | gene_product=protein transport protein SEC13 | transcript_product=protein transport protein SEC13 | location=LmjF.32:18267-19310(-) | protein_length=347 | sequence_SO=chromosome | SO=protein_coding | is_pseudo=false	21.3752	13.2877	14.2877	12.6926	12.3608	13.1768	17.9316	3	11.5	11.5	11.5	37.934	29.375	2	1	0	0	0	0	0	81500	0	0	0	0	0	0	0.406642	2.06549	LmjF.32.0050:mRNA-p1 | transcript=LmjF.32.0050:mRNA | gene=LmjF.32.0050 | organism=Leishmania_major_strain_Friedlin | gene_product=protein transport protein SEC13 | transcript_product=protein transport protein SEC13 | location=LmjF.32:18267-19310(-) | protein_length=347 | sequence_SO=chromosome | SO=protein_coding | is_pseudo=false	>LmjF.32.0050:mRNA-p1 | transcript=LmjF.32.0050:mRNA | gene=LmjF.32.0050 | organism=Leishmania_major_strain_Friedlin | gene_product=protein transport protein SEC13 | transcript_product=protein transport protein SEC13 | location=LmjF.32:18267-19310(-) | pro
	DNA topoisomerase IB, large subunit	LmjF.34.3440:mRNA-p1 | transcript=LmjF.34.3440:mRNA | gene=LmjF.34.3440 | organism=Leishmania_major_strain_Friedlin | gene_product=DNA topoisomerase IB, large subunit | transcript_product=DNA topoisomerase IB, large subunit | location=LmjF.34:1509314-1511218(+) | protein_length=634 | sequence_SO=chromosome | SO=protein_coding | is_pseudo=false	15.0232	19.624	14.2877	12.6926	12.3608	13.1768	17.9316	2	3.5	3.5	3.5	73.513	2.7064	0	2	0	0	0	0	0	0	808000	0	0	0	0	0	0.305961	2.06027	LmjF.34.3440:mRNA-p1 | transcript=LmjF.34.3440:mRNA | gene=LmjF.34.3440 | organism=Leishmania_major_strain_Friedlin | gene_product=DNA topoisomerase IB, large subunit | transcript_product=DNA topoisomerase IB, large subunit | location=LmjF.34:1509314-1511218(+) | protein_length=634 | sequence_SO=chromosome | SO=protein_coding | is_pseudo=false	>LmjF.34.3440:mRNA-p1 | transcript=LmjF.34.3440:mRNA | gene=LmjF.34.3440 | organism=Leishmania_major_strain_Friedlin | gene_product=DNA topoisomerase IB, large subunit | transcript_product=DNA topoisomerase IB, large subunit | location=LmjF.34:1509314-1511
	beta tubulin	LmjF.33.0820:mRNA-p1 | transcript=LmjF.33.0820:mRNA | gene=LmjF.33.0820 | organism=Leishmania_major_strain_Friedlin | gene_product=beta tubulin | transcript_product=beta tubulin | location=LmjF.33:393202-394533(+) | protein_length=443 | sequence_SO=chromosome | SO=protein_coding | is_pseudo=false;LmjF.33.0819:mRNA-p1 | transcript=LmjF.33.0819:mRNA | gene=LmjF.33.0819 | organism=Leishmania_major_s…	28.6181	24.5165	29.5071	26.3204	24.9672	23.5522	27.0401	33	70.7	70.7	9.7	49.739	323.31	24	13	31	17	12	11	10	12400000	24000000	38100000	127000000	62400000	13300000	5510000	0.192694	2.02142	LmjF.33.0820:mRNA-p1 | transcript=LmjF.33.0820:mRNA | gene=LmjF.33.0820 | organism=Leishmania_major_strain_Friedlin | gene_product=beta tubulin | transcript_product=beta tubulin | location=LmjF.33:393202-394533(+) | protein_length=443 | sequence_SO=chromosome | SO=protein_coding | is_pseudo=false;LmjF.33.0819:mRNA-p1 | transcript=LmjF.33.0819:mRNA | gene=LmjF.33.0819 | organism=Leishmania_major_s…	>LmjF.33.0820:mRNA-p1 | transcript=LmjF.33.0820:mRNA | gene=LmjF.33.0820 | organism=Leishmania_major_strain_Friedlin | gene_product=beta tubulin | transcript_product=beta tubulin | location=LmjF.33:393202-394533(+) | protein_length=443 | sequence_SO=chromo
	alpha tubulin	LmjF.13.0390:mRNA-p1 | transcript=LmjF.13.0390:mRNA | gene=LmjF.13.0390 | organism=Leishmania_major_strain_Friedlin | gene_product=alpha tubulin | transcript_product=alpha tubulin | location=LmjF.13:116800-118155(-) | protein_length=451 | sequence_SO=chromosome | SO=protein_coding | is_pseudo=false;LmjF.13.0380:mRNA-p1 | transcript=LmjF.13.0380:mRNA | gene=LmjF.13.0380 | organism=Leishmania_major…	27.976	23.3645	29.1263	25.4105	24.632	23.6757	25.7129	29	68.7	68.7	68.7	49.759	323.31	22	9	27	12	5	6	6	7930000	10800000	29300000	67300000	49400000	14500000	2200000	0.195151	1.99661	LmjF.13.0390:mRNA-p1 | transcript=LmjF.13.0390:mRNA | gene=LmjF.13.0390 | organism=Leishmania_major_strain_Friedlin | gene_product=alpha tubulin | transcript_product=alpha tubulin | location=LmjF.13:116800-118155(-) | protein_length=451 | sequence_SO=chromosome | SO=protein_coding | is_pseudo=false;LmjF.13.0380:mRNA-p1 | transcript=LmjF.13.0380:mRNA | gene=LmjF.13.0380 | organism=Leishmania_major…	>LmjF.13.0390:mRNA-p1 | transcript=LmjF.13.0390:mRNA | gene=LmjF.13.0390 | organism=Leishmania_major_strain_Friedlin | gene_product=alpha tubulin | transcript_product=alpha tubulin | location=LmjF.13:116800-118155(-) | protein_length=451 | sequence_SO=chro
	ras-like small GTPases, putative	LmjF.05.0030:mRNA-p1 | transcript=LmjF.05.0030:mRNA | gene=LmjF.05.0030 | organism=Leishmania_major_strain_Friedlin | gene_product=ras-like small GTPases, putative | transcript_product=ras-like small GTPases, putative | location=LmjF.05:9650-10237(+) | protein_length=195 | sequence_SO=chromosome | SO=protein_coding | is_pseudo=false	22.0359	21.9777	23.4425	20.7223	19.2741	13.1768	25.2856	6	33.3	33.3	33.3	21.714	48.541	2	2	5	1	1	0	2	129000	4130000	569000	2610000	1200000	0	1640000	0.511755	1.99151	LmjF.05.0030:mRNA-p1 | transcript=LmjF.05.0030:mRNA | gene=LmjF.05.0030 | organism=Leishmania_major_strain_Friedlin | gene_product=ras-like small GTPases, putative | transcript_product=ras-like small GTPases, putative | location=LmjF.05:9650-10237(+) | protein_length=195 | sequence_SO=chromosome | SO=protein_coding | is_pseudo=false	>LmjF.05.0030:mRNA-p1 | transcript=LmjF.05.0030:mRNA | gene=LmjF.05.0030 | organism=Leishmania_major_strain_Friedlin | gene_product=ras-like small GTPases, putative | transcript_product=ras-like small GTPases, putative | location=LmjF.05:9650-10237(+) | pr
	3-methylcrotonoyl-CoA carboxylase beta subunit, putative	LmjF.11.0590:mRNA-p1 | transcript=LmjF.11.0590:mRNA | gene=LmjF.11.0590 | organism=Leishmania_major_strain_Friedlin | gene_product=3-methylcrotonoyl-CoA carboxylase beta subunit, putative | transcript_product=3-methylcrotonoyl-CoA carboxylase beta subunit, putative | location=LmjF.11:211337-213481(+) | protein_length=714 | sequence_SO=chromosome | SO=protein_coding | is_pseudo=false	27.5463	28.0609	25.7338	23.1472	23.5285	23.3376	27.8858	36	47.9	47.9	47.9	77.315	323.31	25	29	21	8	11	9	23	5880000	280000000	2790000	14000000	22900000	11500000	9920000	0.322824	1.81801	LmjF.11.0590:mRNA-p1 | transcript=LmjF.11.0590:mRNA | gene=LmjF.11.0590 | organism=Leishmania_major_strain_Friedlin | gene_product=3-methylcrotonoyl-CoA carboxylase beta subunit, putative | transcript_product=3-methylcrotonoyl-CoA carboxylase beta subunit, putative | location=LmjF.11:211337-213481(+) | protein_length=714 | sequence_SO=chromosome | SO=protein_coding | is_pseudo=false	>LmjF.11.0590:mRNA-p1 | transcript=LmjF.11.0590:mRNA | gene=LmjF.11.0590 | organism=Leishmania_major_strain_Friedlin | gene_product=3-methylcrotonoyl-CoA carboxylase beta subunit, putative | transcript_product=3-methylcrotonoyl-CoA carboxylase beta subunit
	replication factor C subunit 3, putative	LmjF.36.6710:mRNA-p1 | transcript=LmjF.36.6710:mRNA | gene=LmjF.36.6710 | organism=Leishmania_major_strain_Friedlin | gene_product=replication factor C subunit 3, putative | transcript_product=replication factor C subunit 3, putative | location=LmjF.36:2584058-2585113(-) | protein_length=351 | sequence_SO=chromosome | SO=protein_coding | is_pseudo=false	15.0232	13.2877	19.8097	12.6926	12.3608	13.1768	17.9316	2	7.4	7.4	7.4	39.326	7.9938	0	0	2	0	0	0	0	0	0	45900	0	0	0	0	0.401748	1.78884	LmjF.36.6710:mRNA-p1 | transcript=LmjF.36.6710:mRNA | gene=LmjF.36.6710 | organism=Leishmania_major_strain_Friedlin | gene_product=replication factor C subunit 3, putative | transcript_product=replication factor C subunit 3, putative | location=LmjF.36:2584058-2585113(-) | protein_length=351 | sequence_SO=chromosome | SO=protein_coding | is_pseudo=false	>LmjF.36.6710:mRNA-p1 | transcript=LmjF.36.6710:mRNA | gene=LmjF.36.6710 | organism=Leishmania_major_strain_Friedlin | gene_product=replication factor C subunit 3, putative | transcript_product=replication factor C subunit 3, putative | location=LmjF.36:25
	OTU-like cysteine protease, putative	LmjF.36.6020:mRNA-p1 | transcript=LmjF.36.6020:mRNA | gene=LmjF.36.6020 | organism=Leishmania_major_strain_Friedlin | gene_product=OTU-like cysteine protease, putative | transcript_product=OTU-like cysteine protease, putative | location=LmjF.36:2314874-2315680(-) | protein_length=268 | sequence_SO=chromosome | SO=protein_coding | is_pseudo=false	15.0232	22.0426	14.2877	18.0899	12.3608	13.1768	17.9316	2	9.3	9.3	9.3	29.818	1.763	0	1	0	1	0	0	0	0	4320000	0	421000	0	0	0	0.483819	1.78701	LmjF.36.6020:mRNA-p1 | transcript=LmjF.36.6020:mRNA | gene=LmjF.36.6020 | organism=Leishmania_major_strain_Friedlin | gene_product=OTU-like cysteine protease, putative | transcript_product=OTU-like cysteine protease, putative | location=LmjF.36:2314874-2315680(-) | protein_length=268 | sequence_SO=chromosome | SO=protein_coding | is_pseudo=false	>LmjF.36.6020:mRNA-p1 | transcript=LmjF.36.6020:mRNA | gene=LmjF.36.6020 | organism=Leishmania_major_strain_Friedlin | gene_product=OTU-like cysteine protease, putative | transcript_product=OTU-like cysteine protease, putative | location=LmjF.36:2314874-23
	cell differentiation protein-like protein	LmjF.34.4550:mRNA-p1 | transcript=LmjF.34.4550:mRNA | gene=LmjF.34.4550 | organism=Leishmania_major_strain_Friedlin | gene_product=cell differentiation protein-like protein | transcript_product=cell differentiation protein-like protein | location=LmjF.34:1846830-1847912(+) | protein_length=360 | sequence_SO=chromosome | SO=protein_coding | is_pseudo=false	20.343	19.4067	19.8392	19.7089	19.729	18.7207	17.9316	4	13.6	13.6	13.6	41.112	9.1391	2	2	2	1	1	1	0	39900	695000	46900	1290000	1650000	467000	0	0.20916	1.62591	LmjF.34.4550:mRNA-p1 | transcript=LmjF.34.4550:mRNA | gene=LmjF.34.4550 | organism=Leishmania_major_strain_Friedlin | gene_product=cell differentiation protein-like protein | transcript_product=cell differentiation protein-like protein | location=LmjF.34:1846830-1847912(+) | protein_length=360 | sequence_SO=chromosome | SO=protein_coding | is_pseudo=false	>LmjF.34.4550:mRNA-p1 | transcript=LmjF.34.4550:mRNA | gene=LmjF.34.4550 | organism=Leishmania_major_strain_Friedlin | gene_product=cell differentiation protein-like protein | transcript_product=cell differentiation protein-like protein | location=LmjF.34:
	GRIP domain containing protein, putative	LmjF.11.0070:mRNA-p1 | transcript=LmjF.11.0070:mRNA | gene=LmjF.11.0070 | organism=Leishmania_major_strain_Friedlin | gene_product=GRIP domain containing protein, putative | transcript_product=GRIP domain containing protein, putative | location=LmjF.11:16318-20322(+) | protein_length=1334 | sequence_SO=chromosome | SO=protein_coding | is_pseudo=false	17.0211	16.3145	14.2877	12.6926	12.3608	13.1768	17.9316	2	10.8	10.8	10.8	148.13	2.9529	1	1	0	0	0	0	0	3990	81500	0	0	0	0	0	0.321913	1.62305	LmjF.11.0070:mRNA-p1 | transcript=LmjF.11.0070:mRNA | gene=LmjF.11.0070 | organism=Leishmania_major_strain_Friedlin | gene_product=GRIP domain containing protein, putative | transcript_product=GRIP domain containing protein, putative | location=LmjF.11:16318-20322(+) | protein_length=1334 | sequence_SO=chromosome | SO=protein_coding | is_pseudo=false	>LmjF.11.0070:mRNA-p1 | transcript=LmjF.11.0070:mRNA | gene=LmjF.11.0070 | organism=Leishmania_major_strain_Friedlin | gene_product=GRIP domain containing protein, putative | transcript_product=GRIP domain containing protein, putative | location=LmjF.11:16
	hypothetical protein, conserved	LmjF.33.1620:mRNA-p1 | transcript=LmjF.33.1620:mRNA | gene=LmjF.33.1620 | organism=Leishmania_major_strain_Friedlin | gene_product=hypothetical protein, conserved | transcript_product=hypothetical protein, conserved | location=LmjF.33:767750-770467(+) | protein_length=905 | sequence_SO=chromosome | SO=protein_coding | is_pseudo=false	15.0232	13.2877	19.3012	12.6926	12.3608	13.1768	17.9316	6	8.6	8.6	8.6	101.09	10.256	0	0	6	0	0	0	0	0	0	32300	0	0	0	0	0.426548	1.61933	LmjF.33.1620:mRNA-p1 | transcript=LmjF.33.1620:mRNA | gene=LmjF.33.1620 | organism=Leishmania_major_strain_Friedlin | gene_product=hypothetical protein, conserved | transcript_product=hypothetical protein, conserved | location=LmjF.33:767750-770467(+) | protein_length=905 | sequence_SO=chromosome | SO=protein_coding | is_pseudo=false	>LmjF.33.1620:mRNA-p1 | transcript=LmjF.33.1620:mRNA | gene=LmjF.33.1620 | organism=Leishmania_major_strain_Friedlin | gene_product=hypothetical protein, conserved | transcript_product=hypothetical protein, conserved | location=LmjF.33:767750-770467(+) | p
	paraflagellar rod protein 1D, putative	LmjF.29.1770:mRNA-p1 | transcript=LmjF.29.1770:mRNA | gene=LmjF.29.1770 | organism=Leishmania_major_strain_Friedlin | gene_product=paraflagellar rod protein 1D, putative | transcript_product=paraflagellar rod protein 1D, putative | location=LmjF.29:799388-801175(-) | protein_length=595 | sequence_SO=chromosome | SO=protein_coding | is_pseudo=false;LmjF.29.1760:mRNA-p1 | transcript=LmjF.29.1760:mR…	23.2361	13.2877	22.4526	20.0821	18.4815	18.786	17.9316	13	21.7	21.7	21.7	69.033	50.814	9	0	7	1	1	2	0	296000	0	287000	1670000	695000	489000	0	0.561659	1.58356	LmjF.29.1770:mRNA-p1 | transcript=LmjF.29.1770:mRNA | gene=LmjF.29.1770 | organism=Leishmania_major_strain_Friedlin | gene_product=paraflagellar rod protein 1D, putative | transcript_product=paraflagellar rod protein 1D, putative | location=LmjF.29:799388-801175(-) | protein_length=595 | sequence_SO=chromosome | SO=protein_coding | is_pseudo=false;LmjF.29.1760:mRNA-p1 | transcript=LmjF.29.1760:mR…	>LmjF.29.1770:mRNA-p1 | transcript=LmjF.29.1770:mRNA | gene=LmjF.29.1770 | organism=Leishmania_major_strain_Friedlin | gene_product=paraflagellar rod protein 1D, putative | transcript_product=paraflagellar rod protein 1D, putative | location=LmjF.29:799388
	methylcrotonoyl-coa carboxylase biotinylated subunitprotein-like protein	LmjF.31.3130:mRNA-p1 | transcript=LmjF.31.3130:mRNA | gene=LmjF.31.3130 | organism=Leishmania_major_strain_Friedlin | gene_product=methylcrotonoyl-coa carboxylase biotinylated subunitprotein-like protein | transcript_product=methylcrotonoyl-coa carboxylase biotinylated subunitprotein-like protein | location=LmjF.31:1460058-1462121(-) | protein_length=687 | sequence_SO=chromosome | SO=protein_codi…	25.7995	24.9225	24.4984	22.2905	21.2535	18.3709	27.3745	30	43.7	43.7	43.7	75.912	323.31	18	15	17	6	5	1	19	1750000	31800000	1190000	7740000	4750000	366000	6960000	0.551933	1.57872	LmjF.31.3130:mRNA-p1 | transcript=LmjF.31.3130:mRNA | gene=LmjF.31.3130 | organism=Leishmania_major_strain_Friedlin | gene_product=methylcrotonoyl-coa carboxylase biotinylated subunitprotein-like protein | transcript_product=methylcrotonoyl-coa carboxylase biotinylated subunitprotein-like protein | location=LmjF.31:1460058-1462121(-) | protein_length=687 | sequence_SO=chromosome | SO=protein_codi…	>LmjF.31.3130:mRNA-p1 | transcript=LmjF.31.3130:mRNA | gene=LmjF.31.3130 | organism=Leishmania_major_strain_Friedlin | gene_product=methylcrotonoyl-coa carboxylase biotinylated subunitprotein-like protein | transcript_product=methylcrotonoyl-coa carboxylas
	nucleolar RNA binding protein, putative	LmjF.15.1380:mRNA-p1 | transcript=LmjF.15.1380:mRNA | gene=LmjF.15.1380 | organism=Leishmania_major_strain_Friedlin | gene_product=nucleolar RNA binding protein, putative | transcript_product=nucleolar RNA binding protein, putative | location=LmjF.15:571791-573599(-) | protein_length=602 | sequence_SO=chromosome | SO=protein_coding | is_pseudo=false	21.6671	19.265	20.7056	22.2214	21.2243	18.5582	17.9316	10	21.8	21.8	21.8	66.053	46.577	6	2	6	4	3	1	0	100000	630000	85500	7380000	4660000	417000	0	0.4152	1.53976	LmjF.15.1380:mRNA-p1 | transcript=LmjF.15.1380:mRNA | gene=LmjF.15.1380 | organism=Leishmania_major_strain_Friedlin | gene_product=nucleolar RNA binding protein, putative | transcript_product=nucleolar RNA binding protein, putative | location=LmjF.15:571791-573599(-) | protein_length=602 | sequence_SO=chromosome | SO=protein_coding | is_pseudo=false	>LmjF.15.1380:mRNA-p1 | transcript=LmjF.15.1380:mRNA | gene=LmjF.15.1380 | organism=Leishmania_major_strain_Friedlin | gene_product=nucleolar RNA binding protein, putative | transcript_product=nucleolar RNA binding protein, putative | location=LmjF.15:5717
	hypothetical protein, conserved	LmjF.35.0150:mRNA-p1 | transcript=LmjF.35.0150:mRNA | gene=LmjF.35.0150 | organism=Leishmania_major_strain_Friedlin | gene_product=hypothetical protein, conserved | transcript_product=hypothetical protein, conserved | location=LmjF.35:38067-38939(-) | protein_length=290 | sequence_SO=chromosome | SO=protein_coding | is_pseudo=false	15.0232	21.6141	14.2877	12.6926	12.3608	13.1768	17.9316	2	8.3	8.3	8.3	31.387	3.3617	0	1	0	0	0	0	0	0	3210000	0	0	0	0	0	0.610605	1.53683	LmjF.35.0150:mRNA-p1 | transcript=LmjF.35.0150:mRNA | gene=LmjF.35.0150 | organism=Leishmania_major_strain_Friedlin | gene_product=hypothetical protein, conserved | transcript_product=hypothetical protein, conserved | location=LmjF.35:38067-38939(-) | protein_length=290 | sequence_SO=chromosome | SO=protein_coding | is_pseudo=false	>LmjF.35.0150:mRNA-p1 | transcript=LmjF.35.0150:mRNA | gene=LmjF.35.0150 | organism=Leishmania_major_strain_Friedlin | gene_product=hypothetical protein, conserved | transcript_product=hypothetical protein, conserved | location=LmjF.35:38067-38939(-) | pro
	cytoskeleton associated protein, putative	LmjF.14.1440:mRNA-p1 | transcript=LmjF.14.1440:mRNA | gene=LmjF.14.1440 | organism=Leishmania_major_strain_Friedlin | gene_product=cytoskeleton associated protein, putative | transcript_product=cytoskeleton associated protein, putative | location=LmjF.14:602725-605601(+) | protein_length=958 | sequence_SO=chromosome | SO=protein_coding | is_pseudo=false	15.0232	13.2877	18.8606	12.6926	12.3608	13.1768	17.9316	3	3	3	3	107.08	4.9338	0	0	3	0	0	0	0	0	0	23800	0	0	0	0	0.451753	1.47247	LmjF.14.1440:mRNA-p1 | transcript=LmjF.14.1440:mRNA | gene=LmjF.14.1440 | organism=Leishmania_major_strain_Friedlin | gene_product=cytoskeleton associated protein, putative | transcript_product=cytoskeleton associated protein, putative | location=LmjF.14:602725-605601(+) | protein_length=958 | sequence_SO=chromosome | SO=protein_coding | is_pseudo=false	>LmjF.14.1440:mRNA-p1 | transcript=LmjF.14.1440:mRNA | gene=LmjF.14.1440 | organism=Leishmania_major_strain_Friedlin | gene_product=cytoskeleton associated protein, putative | transcript_product=cytoskeleton associated protein, putative | location=LmjF.14:
	polyadenylate-binding protein 1	LmjF.35.5040:mRNA-p1 | transcript=LmjF.35.5040:mRNA | gene=LmjF.35.5040 | organism=Leishmania_major_strain_Friedlin | gene_product=polyadenylate-binding protein 1 | transcript_product=polyadenylate-binding protein 1 | location=LmjF.35:1969384-1971066(+) | protein_length=560 | sequence_SO=chromosome | SO=protein_coding | is_pseudo=false	23.5045	23.8858	21.7389	22.2273	22.4996	21.632	20.9882	23	39.6	39.6	39.6	62.664	90.383	13	15	6	7	9	7	1	356000	15500000	175000	7410000	11300000	3510000	83000	0.0751872	1.43084	LmjF.35.5040:mRNA-p1 | transcript=LmjF.35.5040:mRNA | gene=LmjF.35.5040 | organism=Leishmania_major_strain_Friedlin | gene_product=polyadenylate-binding protein 1 | transcript_product=polyadenylate-binding protein 1 | location=LmjF.35:1969384-1971066(+) | protein_length=560 | sequence_SO=chromosome | SO=protein_coding | is_pseudo=false	>LmjF.35.5040:mRNA-p1 | transcript=LmjF.35.5040:mRNA | gene=LmjF.35.5040 | organism=Leishmania_major_strain_Friedlin | gene_product=polyadenylate-binding protein 1 | transcript_product=polyadenylate-binding protein 1 | location=LmjF.35:1969384-1971066(+) |
	ribosome-interacting GTPase 2, putative	LmjF.35.5310:mRNA-p1 | transcript=LmjF.35.5310:mRNA | gene=LmjF.35.5310 | organism=Leishmania_major_strain_Friedlin | gene_product=ribosome-interacting GTPase 2, putative | transcript_product=ribosome-interacting GTPase 2, putative | location=LmjF.35:2048333-2049457(+) | protein_length=374 | sequence_SO=chromosome | SO=protein_coding | is_pseudo=false	15.0232	16.1297	19.2113	12.6926	17.9714	13.1768	17.9316	2	7.2	7.2	7.2	42.109	40.47	0	1	1	0	1	0	0	0	71700	30300	0	488000	0	0	0.451926	1.41459	LmjF.35.5310:mRNA-p1 | transcript=LmjF.35.5310:mRNA | gene=LmjF.35.5310 | organism=Leishmania_major_strain_Friedlin | gene_product=ribosome-interacting GTPase 2, putative | transcript_product=ribosome-interacting GTPase 2, putative | location=LmjF.35:2048333-2049457(+) | protein_length=374 | sequence_SO=chromosome | SO=protein_coding | is_pseudo=false	>LmjF.35.5310:mRNA-p1 | transcript=LmjF.35.5310:mRNA | gene=LmjF.35.5310 | organism=Leishmania_major_strain_Friedlin | gene_product=ribosome-interacting GTPase 2, putative | transcript_product=ribosome-interacting GTPase 2, putative | location=LmjF.35:2048
	carboxylase, putative	LmjF.01.0050:mRNA-p1 | transcript=LmjF.01.0050:mRNA | gene=LmjF.01.0050 | organism=Leishmania_major_strain_Friedlin | gene_product=carboxylase, putative | transcript_product=carboxylase, putative | location=LmjF.01:15025-17022(-) | protein_length=665 | sequence_SO=chromosome | SO=protein_coding | is_pseudo=false	22.4118	24.275	21.2821	18.3101	17.2787	16.977	26.1661	31	46.8	46.8	46.8	73.794	318.96	5	12	6	1	1	1	16	167000	20300000	127000	491000	301000	139000	3010000	0.675727	1.3863	LmjF.01.0050:mRNA-p1 | transcript=LmjF.01.0050:mRNA | gene=LmjF.01.0050 | organism=Leishmania_major_strain_Friedlin | gene_product=carboxylase, putative | transcript_product=carboxylase, putative | location=LmjF.01:15025-17022(-) | protein_length=665 | sequence_SO=chromosome | SO=protein_coding | is_pseudo=false	>LmjF.01.0050:mRNA-p1 | transcript=LmjF.01.0050:mRNA | gene=LmjF.01.0050 | organism=Leishmania_major_strain_Friedlin | gene_product=carboxylase, putative | transcript_product=carboxylase, putative | location=LmjF.01:15025-17022(-) | protein_length=665 | se
	bifunctional aminoacyl-tRNA synthetase, putative	LmjF.18.1220:mRNA-p1 | transcript=LmjF.18.1220:mRNA | gene=LmjF.18.1220 | organism=Leishmania_major_strain_Friedlin | gene_product=bifunctional aminoacyl-tRNA synthetase, putative | transcript_product=bifunctional aminoacyl-tRNA synthetase, putative | location=LmjF.18:514549-516744(+) | protein_length=731 | sequence_SO=chromosome | SO=protein_coding | is_pseudo=false;LmjF.18.1210:mRNA-p1 | transc…	19.6869	18.5507	20.895	19.7039	20.6186	18.3408	17.9316	11	18.7	18.7	18.7	81.525	28.816	1	2	6	5	2	2	0	25300	384000	97600	1290000	3070000	359000	0	0.34835	1.3729	LmjF.18.1220:mRNA-p1 | transcript=LmjF.18.1220:mRNA | gene=LmjF.18.1220 | organism=Leishmania_major_strain_Friedlin | gene_product=bifunctional aminoacyl-tRNA synthetase, putative | transcript_product=bifunctional aminoacyl-tRNA synthetase, putative | location=LmjF.18:514549-516744(+) | protein_length=731 | sequence_SO=chromosome | SO=protein_coding | is_pseudo=false;LmjF.18.1210:mRNA-p1 | transc…	>LmjF.18.1220:mRNA-p1 | transcript=LmjF.18.1220:mRNA | gene=LmjF.18.1220 | organism=Leishmania_major_strain_Friedlin | gene_product=bifunctional aminoacyl-tRNA synthetase, putative | transcript_product=bifunctional aminoacyl-tRNA synthetase, putative | loc
	short chain dehydrogenase, putative	LmjF.34.0010:mRNA-p1 | transcript=LmjF.34.0010:mRNA | gene=LmjF.34.0010 | organism=Leishmania_major_strain_Friedlin | gene_product=short chain dehydrogenase, putative | transcript_product=short chain dehydrogenase, putative | location=LmjF.34:5180-6100(-) | protein_length=306 | sequence_SO=chromosome | SO=protein_coding | is_pseudo=false	15.0232	20.1825	14.2877	12.6926	12.3608	13.1768	17.9316	2	5.2	5.2	5.2	33.662	2.0196	0	1	0	0	0	1	0	0	1190000	0	0	0	0	0	0.608148	1.31999	LmjF.34.0010:mRNA-p1 | transcript=LmjF.34.0010:mRNA | gene=LmjF.34.0010 | organism=Leishmania_major_strain_Friedlin | gene_product=short chain dehydrogenase, putative | transcript_product=short chain dehydrogenase, putative | location=LmjF.34:5180-6100(-) | protein_length=306 | sequence_SO=chromosome | SO=protein_coding | is_pseudo=false	>LmjF.34.0010:mRNA-p1 | transcript=LmjF.34.0010:mRNA | gene=LmjF.34.0010 | organism=Leishmania_major_strain_Friedlin | gene_product=short chain dehydrogenase, putative | transcript_product=short chain dehydrogenase, putative | location=LmjF.34:5180-6100(-)
	Eukaryotic translation initiation factor 3 subunit F	LmjF.25.1610:mRNA-p1 | transcript=LmjF.25.1610:mRNA | gene=LmjF.25.1610 | organism=Leishmania_major_strain_Friedlin | gene_product=Eukaryotic translation initiation factor 3 subunit F | transcript_product=Eukaryotic translation initiation factor 3 subunit F | location=LmjF.25:657413-658393(-) | protein_length=326 | sequence_SO=chromosome | SO=protein_coding | is_pseudo=false	23.0691	22.9864	18.4854	22.0559	22.9225	23.0542	17.9316	6	23.6	23.6	23.6	36.731	16.525	3	2	1	2	2	1	0	264000	8310000	18400	6580000	15100000	9400000	0	0.604804	1.30178	LmjF.25.1610:mRNA-p1 | transcript=LmjF.25.1610:mRNA | gene=LmjF.25.1610 | organism=Leishmania_major_strain_Friedlin | gene_product=Eukaryotic translation initiation factor 3 subunit F | transcript_product=Eukaryotic translation initiation factor 3 subunit F | location=LmjF.25:657413-658393(-) | protein_length=326 | sequence_SO=chromosome | SO=protein_coding | is_pseudo=false	>LmjF.25.1610:mRNA-p1 | transcript=LmjF.25.1610:mRNA | gene=LmjF.25.1610 | organism=Leishmania_major_strain_Friedlin | gene_product=Eukaryotic translation initiation factor 3 subunit F | transcript_product=Eukaryotic translation initiation factor 3 subunit
	NUC173 domain containing protein, putative	LmjF.33.2530:mRNA-p1 | transcript=LmjF.33.2530:mRNA | gene=LmjF.33.2530 | organism=Leishmania_major_strain_Friedlin | gene_product=NUC173 domain containing protein, putative | transcript_product=NUC173 domain containing protein, putative | location=LmjF.33:1133690-1137568(+) | protein_length=1292 | sequence_SO=chromosome | SO=protein_coding | is_pseudo=false	15.0232	13.2877	18.2512	12.6926	12.3608	13.1768	17.9316	4	3.4	3.4	3.4	144.19	11.04	0	0	4	0	0	0	0	0	0	15600	0	0	0	0	0.49344	1.26933	LmjF.33.2530:mRNA-p1 | transcript=LmjF.33.2530:mRNA | gene=LmjF.33.2530 | organism=Leishmania_major_strain_Friedlin | gene_product=NUC173 domain containing protein, putative | transcript_product=NUC173 domain containing protein, putative | location=LmjF.33:1133690-1137568(+) | protein_length=1292 | sequence_SO=chromosome | SO=protein_coding | is_pseudo=false	>LmjF.33.2530:mRNA-p1 | transcript=LmjF.33.2530:mRNA | gene=LmjF.33.2530 | organism=Leishmania_major_strain_Friedlin | gene_product=NUC173 domain containing protein, putative | transcript_product=NUC173 domain containing protein, putative | location=LmjF.3
	glycosomal transporter (GAT1), putative	LmjF.31.0540:mRNA-p1 | transcript=LmjF.31.0540:mRNA | gene=LmjF.31.0540 | organism=Leishmania_major_strain_Friedlin | gene_product=glycosomal transporter (GAT1), putative | transcript_product=glycosomal transporter (GAT1), putative | location=LmjF.31:190542-193061(-) | protein_length=839 | sequence_SO=chromosome | SO=protein_coding | is_pseudo=false	15.0232	18.5165	14.2877	12.6926	12.3608	15.4893	17.9316	2	2.6	2.6	2.6	93.249	2.5764	0	1	0	0	0	1	0	0	375000	0	0	0	49700	0	0.4867	1.2286	LmjF.31.0540:mRNA-p1 | transcript=LmjF.31.0540:mRNA | gene=LmjF.31.0540 | organism=Leishmania_major_strain_Friedlin | gene_product=glycosomal transporter (GAT1), putative | transcript_product=glycosomal transporter (GAT1), putative | location=LmjF.31:190542-193061(-) | protein_length=839 | sequence_SO=chromosome | SO=protein_coding | is_pseudo=false	>LmjF.31.0540:mRNA-p1 | transcript=LmjF.31.0540:mRNA | gene=LmjF.31.0540 | organism=Leishmania_major_strain_Friedlin | gene_product=glycosomal transporter (GAT1), putative | transcript_product=glycosomal transporter (GAT1), putative | location=LmjF.31:1905
	kinesin, putative	LmjF.19.0700:mRNA-p1 | transcript=LmjF.19.0700:mRNA | gene=LmjF.19.0700 | organism=Leishmania_major_strain_Friedlin | gene_product=kinesin, putative | transcript_product=kinesin, putative | location=LmjF.19:305820-312641(+) | protein_length=2273 | sequence_SO=chromosome | SO=protein_coding | is_pseudo=false	15.0232	18.2558	14.2877	12.6926	12.3608	15.2622	17.9316	2	1	1	1	247.94	2.9639	0	1	0	0	0	1	0	0	313000	0	0	0	42500	0	0.489893	1.18712	LmjF.19.0700:mRNA-p1 | transcript=LmjF.19.0700:mRNA | gene=LmjF.19.0700 | organism=Leishmania_major_strain_Friedlin | gene_product=kinesin, putative | transcript_product=kinesin, putative | location=LmjF.19:305820-312641(+) | protein_length=2273 | sequence_SO=chromosome | SO=protein_coding | is_pseudo=false	>LmjF.19.0700:mRNA-p1 | transcript=LmjF.19.0700:mRNA | gene=LmjF.19.0700 | organism=Leishmania_major_strain_Friedlin | gene_product=kinesin, putative | transcript_product=kinesin, putative | location=LmjF.19:305820-312641(+) | protein_length=2273 | sequenc
	isovaleryl-coA dehydrogenase, putative	LmjF.27.0930:mRNA-p1 | transcript=LmjF.27.0930:mRNA | gene=LmjF.27.0930 | organism=Leishmania_major_strain_Friedlin | gene_product=isovaleryl-coA dehydrogenase, putative | transcript_product=isovaleryl-coA dehydrogenase, putative | location=LmjF.27:388125-389357(-) | protein_length=410 | sequence_SO=chromosome | SO=protein_coding | is_pseudo=false	20.3538	20.1079	22.2621	21.2477	21.1015	19.6382	17.9316	9	26.1	26.1	26.1	44.773	18.275	2	2	4	3	2	2	0	40300	1130000	252000	3750000	4280000	881000	0	0.284913	1.16504	LmjF.27.0930:mRNA-p1 | transcript=LmjF.27.0930:mRNA | gene=LmjF.27.0930 | organism=Leishmania_major_strain_Friedlin | gene_product=isovaleryl-coA dehydrogenase, putative | transcript_product=isovaleryl-coA dehydrogenase, putative | location=LmjF.27:388125-389357(-) | protein_length=410 | sequence_SO=chromosome | SO=protein_coding | is_pseudo=false	>LmjF.27.0930:mRNA-p1 | transcript=LmjF.27.0930:mRNA | gene=LmjF.27.0930 | organism=Leishmania_major_strain_Friedlin | gene_product=isovaleryl-coA dehydrogenase, putative | transcript_product=isovaleryl-coA dehydrogenase, putative | location=LmjF.27:388125
	Eukaryotic translation initiation factor 2 subunit alpha	LmjF.03.0980:mRNA-p1 | transcript=LmjF.03.0980:mRNA | gene=LmjF.03.0980 | organism=Leishmania_major_strain_Friedlin | gene_product=Eukaryotic translation initiation factor 2 subunit alpha | transcript_product=Eukaryotic translation initiation factor 2 subunit alpha | location=LmjF.03:381260-382501(-) | protein_length=413 | sequence_SO=chromosome | SO=protein_coding | is_pseudo=false	24.002	21.5777	23.2155	23.2821	22.7816	22.7077	20.1206	16	36.6	36.6	36.6	46.693	125.52	9	6	8	8	6	6	1	503000	3130000	487000	15400000	13700000	7400000	45800	0.325629	1.16132	LmjF.03.0980:mRNA-p1 | transcript=LmjF.03.0980:mRNA | gene=LmjF.03.0980 | organism=Leishmania_major_strain_Friedlin | gene_product=Eukaryotic translation initiation factor 2 subunit alpha | transcript_product=Eukaryotic translation initiation factor 2 subunit alpha | location=LmjF.03:381260-382501(-) | protein_length=413 | sequence_SO=chromosome | SO=protein_coding | is_pseudo=false	>LmjF.03.0980:mRNA-p1 | transcript=LmjF.03.0980:mRNA | gene=LmjF.03.0980 | organism=Leishmania_major_strain_Friedlin | gene_product=Eukaryotic translation initiation factor 2 subunit alpha | transcript_product=Eukaryotic translation initiation factor 2 sub
	intraflagellar transport protein 52	LmjF.19.0320:mRNA-p1 | transcript=LmjF.19.0320:mRNA | gene=LmjF.19.0320 | organism=Leishmania_major_strain_Friedlin | gene_product=intraflagellar transport protein 52 | transcript_product=intraflagellar transport protein 52 | location=LmjF.19:115945-117963(+) | protein_length=672 | sequence_SO=chromosome | SO=protein_coding | is_pseudo=false	15.0232	19.8034	14.2877	12.6926	12.3608	18.1507	17.9316	2	3.1	3.1	3.1	73.273	1.9803	0	1	0	0	0	1	0	0	915000	0	0	0	314000	0	0.607198	1.1253	LmjF.19.0320:mRNA-p1 | transcript=LmjF.19.0320:mRNA | gene=LmjF.19.0320 | organism=Leishmania_major_strain_Friedlin | gene_product=intraflagellar transport protein 52 | transcript_product=intraflagellar transport protein 52 | location=LmjF.19:115945-117963(+) | protein_length=672 | sequence_SO=chromosome | SO=protein_coding | is_pseudo=false	>LmjF.19.0320:mRNA-p1 | transcript=LmjF.19.0320:mRNA | gene=LmjF.19.0320 | organism=Leishmania_major_strain_Friedlin | gene_product=intraflagellar transport protein 52 | transcript_product=intraflagellar transport protein 52 | location=LmjF.19:115945-11796
	protein transport protein SEC61 subunit alpha, putative	LmjF.11.1050:mRNA-p1 | transcript=LmjF.11.1050:mRNA | gene=LmjF.11.1050 | organism=Leishmania_major_strain_Friedlin | gene_product=protein transport protein SEC61 subunit alpha, putative | transcript_product=protein transport protein SEC61 subunit alpha, putative | location=LmjF.11:442810-444270(+) | protein_length=486 | sequence_SO=chromosome | SO=protein_coding | is_pseudo=false	18.9854	16.8606	14.2877	12.6926	12.3608	13.1768	17.9316	4	6.4	6.4	6.4	53.911	4.7794	1	1	0	1	0	0	0	15600	119000	0	0	0	0	0	0.687145	1.12375	LmjF.11.1050:mRNA-p1 | transcript=LmjF.11.1050:mRNA | gene=LmjF.11.1050 | organism=Leishmania_major_strain_Friedlin | gene_product=protein transport protein SEC61 subunit alpha, putative | transcript_product=protein transport protein SEC61 subunit alpha, putative | location=LmjF.11:442810-444270(+) | protein_length=486 | sequence_SO=chromosome | SO=protein_coding | is_pseudo=false	>LmjF.11.1050:mRNA-p1 | transcript=LmjF.11.1050:mRNA | gene=LmjF.11.1050 | organism=Leishmania_major_strain_Friedlin | gene_product=protein transport protein SEC61 subunit alpha, putative | transcript_product=protein transport protein SEC61 subunit alpha,
	Thioesterase-like superfamily, putative	LmjF.26.1940:mRNA-p1 | transcript=LmjF.26.1940:mRNA | gene=LmjF.26.1940 | organism=Leishmania_major_strain_Friedlin | gene_product=Thioesterase-like superfamily, putative | transcript_product=Thioesterase-like superfamily, putative | location=LmjF.26:757762-758832(+) | protein_length=356 | sequence_SO=chromosome | SO=protein_coding | is_pseudo=false	15.0232	13.2877	17.805	12.6926	12.3608	13.1768	17.9316	2	5.3	5.3	5.3	39.406	2.0527	0	0	1	0	0	0	0	0	0	11400	0	0	0	0	0.529856	1.1206	LmjF.26.1940:mRNA-p1 | transcript=LmjF.26.1940:mRNA | gene=LmjF.26.1940 | organism=Leishmania_major_strain_Friedlin | gene_product=Thioesterase-like superfamily, putative | transcript_product=Thioesterase-like superfamily, putative | location=LmjF.26:757762-758832(+) | protein_length=356 | sequence_SO=chromosome | SO=protein_coding | is_pseudo=false	>LmjF.26.1940:mRNA-p1 | transcript=LmjF.26.1940:mRNA | gene=LmjF.26.1940 | organism=Leishmania_major_strain_Friedlin | gene_product=Thioesterase-like superfamily, putative | transcript_product=Thioesterase-like superfamily, putative | location=LmjF.26:7577
	importin alpha, putative	LmjF.30.1120:mRNA-p1 | transcript=LmjF.30.1120:mRNA | gene=LmjF.30.1120 | organism=Leishmania_major_strain_Friedlin | gene_product=importin alpha, putative | transcript_product=importin alpha, putative | location=LmjF.30:382014-383633(+) | protein_length=539 | sequence_SO=chromosome | SO=protein_coding | is_pseudo=false	20.4476	18.8936	14.2877	21.1581	12.3608	17.5049	17.9316	4	8.3	8.3	8.3	58.15	8.5956	1	1	0	4	0	1	0	42800	487000	0	3540000	0	201000	0	0.670328	1.06619	LmjF.30.1120:mRNA-p1 | transcript=LmjF.30.1120:mRNA | gene=LmjF.30.1120 | organism=Leishmania_major_strain_Friedlin | gene_product=importin alpha, putative | transcript_product=importin alpha, putative | location=LmjF.30:382014-383633(+) | protein_length=539 | sequence_SO=chromosome | SO=protein_coding | is_pseudo=false	>LmjF.30.1120:mRNA-p1 | transcript=LmjF.30.1120:mRNA | gene=LmjF.30.1120 | organism=Leishmania_major_strain_Friedlin | gene_product=importin alpha, putative | transcript_product=importin alpha, putative | location=LmjF.30:382014-383633(+) | protein_length=
	NIMA-related kinase, putative	LmjF.35.5190:mRNA-p1 | transcript=LmjF.35.5190:mRNA | gene=LmjF.35.5190 | organism=Leishmania_major_strain_Friedlin | gene_product=NIMA-related kinase, putative | transcript_product=NIMA-related kinase, putative | location=LmjF.35:2015485-2016918(+) | protein_length=477 | sequence_SO=chromosome | SO=protein_coding | is_pseudo=false	18.2877	13.2877	14.2877	12.6926	12.3608	13.1768	17.9316	2	4.4	4.4	4.4	54.446	3.6317	2	0	0	0	0	0	0	9610	0	0	0	0	0	0	0.580434	1.03633	LmjF.35.5190:mRNA-p1 | transcript=LmjF.35.5190:mRNA | gene=LmjF.35.5190 | organism=Leishmania_major_strain_Friedlin | gene_product=NIMA-related kinase, putative | transcript_product=NIMA-related kinase, putative | location=LmjF.35:2015485-2016918(+) | protein_length=477 | sequence_SO=chromosome | SO=protein_coding | is_pseudo=false	>LmjF.35.5190:mRNA-p1 | transcript=LmjF.35.5190:mRNA | gene=LmjF.35.5190 | organism=Leishmania_major_strain_Friedlin | gene_product=NIMA-related kinase, putative | transcript_product=NIMA-related kinase, putative | location=LmjF.35:2015485-2016918(+) | pro
	mitochondrial RNA binding protein 2	LmjF.09.1120:mRNA-p1 | transcript=LmjF.09.1120:mRNA | gene=LmjF.09.1120 | organism=Leishmania_major_strain_Friedlin | gene_product=mitochondrial RNA binding protein 2 | transcript_product=mitochondrial RNA binding protein 2 | location=LmjF.09:447387-448115(-) | protein_length=242 | sequence_SO=chromosome | SO=protein_coding | is_pseudo=false	23.6865	13.2877	14.2877	12.6926	12.3608	13.1768	21.6971	4	18.6	18.6	18.6	26.791	5.4367	3	0	0	0	0	0	1	405000	0	0	0	0	0	136000	0.792862	1.00434	LmjF.09.1120:mRNA-p1 | transcript=LmjF.09.1120:mRNA | gene=LmjF.09.1120 | organism=Leishmania_major_strain_Friedlin | gene_product=mitochondrial RNA binding protein 2 | transcript_product=mitochondrial RNA binding protein 2 | location=LmjF.09:447387-448115(-) | protein_length=242 | sequence_SO=chromosome | SO=protein_coding | is_pseudo=false	>LmjF.09.1120:mRNA-p1 | transcript=LmjF.09.1120:mRNA | gene=LmjF.09.1120 | organism=Leishmania_major_strain_Friedlin | gene_product=mitochondrial RNA binding protein 2 | transcript_product=mitochondrial RNA binding protein 2 | location=LmjF.09:447387-44811
	ATP-dependent RNA helicase DBP2B, putative	LmjF.07.0340:mRNA-p1 | transcript=LmjF.07.0340:mRNA | gene=LmjF.07.0340 | organism=Leishmania_major_strain_Friedlin | gene_product=ATP-dependent RNA helicase DBP2B, putative | transcript_product=ATP-dependent RNA helicase DBP2B, putative | location=LmjF.07:152464-158697(-) | protein_length=592 | sequence_SO=chromosome | SO=protein_coding | is_pseudo=false	21.0292	19.6258	22.3592	21.4626	17.9488	18.7569	20.9098	12	22.1	22.1	22.1	63.994	102.81	5	2	7	5	1	1	1	64300	809000	269000	4360000	480000	479000	78900	0.407497	0.977906	LmjF.07.0340:mRNA-p1 | transcript=LmjF.07.0340:mRNA | gene=LmjF.07.0340 | organism=Leishmania_major_strain_Friedlin | gene_product=ATP-dependent RNA helicase DBP2B, putative | transcript_product=ATP-dependent RNA helicase DBP2B, putative | location=LmjF.07:152464-158697(-) | protein_length=592 | sequence_SO=chromosome | SO=protein_coding | is_pseudo=false	>LmjF.07.0340:mRNA-p1 | transcript=LmjF.07.0340:mRNA | gene=LmjF.07.0340 | organism=Leishmania_major_strain_Friedlin | gene_product=ATP-dependent RNA helicase DBP2B, putative | transcript_product=ATP-dependent RNA helicase DBP2B, putative | location=LmjF.0
	ras-related protein RAB1A, putative	LmjF.27.0760:mRNA-p1 | transcript=LmjF.27.0760:mRNA | gene=LmjF.27.0760 | organism=Leishmania_major_strain_Friedlin | gene_product=ras-related protein RAB1A, putative | transcript_product=ras-related protein RAB1A, putative | location=LmjF.27:301861-302463(+) | protein_length=200 | sequence_SO=chromosome | SO=protein_coding | is_pseudo=false	24.6649	22.5475	21.2361	22.2036	22.3778	18.68	22.7369	9	46.5	46.5	41	22.21	58.434	5	6	3	4	3	1	1	797000	6130000	123000	7300000	10400000	454000	279000	0.485387	0.969567	LmjF.27.0760:mRNA-p1 | transcript=LmjF.27.0760:mRNA | gene=LmjF.27.0760 | organism=Leishmania_major_strain_Friedlin | gene_product=ras-related protein RAB1A, putative | transcript_product=ras-related protein RAB1A, putative | location=LmjF.27:301861-302463(+) | protein_length=200 | sequence_SO=chromosome | SO=protein_coding | is_pseudo=false	>LmjF.27.0760:mRNA-p1 | transcript=LmjF.27.0760:mRNA | gene=LmjF.27.0760 | organism=Leishmania_major_strain_Friedlin | gene_product=ras-related protein RAB1A, putative | transcript_product=ras-related protein RAB1A, putative | location=LmjF.27:301861-30246
	phenylalanine-4-hydroxylase	LmjF.28.1280:mRNA-p1 | transcript=LmjF.28.1280:mRNA | gene=LmjF.28.1280 | organism=Leishmania_major_strain_Friedlin | gene_product=phenylalanine-4-hydroxylase | transcript_product=phenylalanine-4-hydroxylase | location=LmjF.28:479203-480564(+) | protein_length=453 | sequence_SO=chromosome | SO=protein_coding | is_pseudo=false	21.1457	19.856	20.2535	21.9024	20.8802	21.4775	17.9316	5	15.5	15.5	15.5	51.454	14.014	2	1	2	2	2	2	0	69500	949000	62600	5910000	3660000	3150000	0	0.601989	0.96106	LmjF.28.1280:mRNA-p1 | transcript=LmjF.28.1280:mRNA | gene=LmjF.28.1280 | organism=Leishmania_major_strain_Friedlin | gene_product=phenylalanine-4-hydroxylase | transcript_product=phenylalanine-4-hydroxylase | location=LmjF.28:479203-480564(+) | protein_length=453 | sequence_SO=chromosome | SO=protein_coding | is_pseudo=false	>LmjF.28.1280:mRNA-p1 | transcript=LmjF.28.1280:mRNA | gene=LmjF.28.1280 | organism=Leishmania_major_strain_Friedlin | gene_product=phenylalanine-4-hydroxylase | transcript_product=phenylalanine-4-hydroxylase | location=LmjF.28:479203-480564(+) | protein_l
	High mobility group protein TDP1	LmjF.29.0850:mRNA-p1 | transcript=LmjF.29.0850:mRNA | gene=LmjF.29.0850 | organism=Leishmania_major_strain_Friedlin | gene_product=High mobility group protein TDP1 | transcript_product=High mobility group protein TDP1 | location=LmjF.29:314351-315250(-) | protein_length=299 | sequence_SO=chromosome | SO=protein_coding | is_pseudo=false	15.0232	21.4324	14.2877	12.6926	17.3145	17.0847	17.9316	3	9	9	9	33.635	4.3431	0	2	0	0	1	1	0	0	2830000	0	0	310000	150000	0	0.685244	0.890742	LmjF.29.0850:mRNA-p1 | transcript=LmjF.29.0850:mRNA | gene=LmjF.29.0850 | organism=Leishmania_major_strain_Friedlin | gene_product=High mobility group protein TDP1 | transcript_product=High mobility group protein TDP1 | location=LmjF.29:314351-315250(-) | protein_length=299 | sequence_SO=chromosome | SO=protein_coding | is_pseudo=false	>LmjF.29.0850:mRNA-p1 | transcript=LmjF.29.0850:mRNA | gene=LmjF.29.0850 | organism=Leishmania_major_strain_Friedlin | gene_product=High mobility group protein TDP1 | transcript_product=High mobility group protein TDP1 | location=LmjF.29:314351-315250(-) |
	hypothetical protein, conserved	LmjF.34.1490:mRNA-p1 | transcript=LmjF.34.1490:mRNA | gene=LmjF.34.1490 | organism=Leishmania_major_strain_Friedlin | gene_product=hypothetical protein, conserved | transcript_product=hypothetical protein, conserved | location=LmjF.34:674442-675500(-) | protein_length=352 | sequence_SO=chromosome | SO=protein_coding | is_pseudo=false	15.0232	19.2989	14.2877	12.6926	12.3608	18.8606	17.9316	2	9.7	9.7	9.7	37.953	1.957	0	1	0	0	0	1	0	0	645000	0	0	0	514000	0	0.711497	0.815155	LmjF.34.1490:mRNA-p1 | transcript=LmjF.34.1490:mRNA | gene=LmjF.34.1490 | organism=Leishmania_major_strain_Friedlin | gene_product=hypothetical protein, conserved | transcript_product=hypothetical protein, conserved | location=LmjF.34:674442-675500(-) | protein_length=352 | sequence_SO=chromosome | SO=protein_coding | is_pseudo=false	>LmjF.34.1490:mRNA-p1 | transcript=LmjF.34.1490:mRNA | gene=LmjF.34.1490 | organism=Leishmania_major_strain_Friedlin | gene_product=hypothetical protein, conserved | transcript_product=hypothetical protein, conserved | location=LmjF.34:674442-675500(-) | p
	histone H2B	LmjF.19.0050:mRNA-p1 | transcript=LmjF.19.0050:mRNA | gene=LmjF.19.0050 | organism=Leishmania_major_strain_Friedlin | gene_product=histone H2B | transcript_product=histone H2B | location=LmjF.19:7295-7618(-) | protein_length=107 | sequence_SO=chromosome | SO=protein_coding | is_pseudo=false;LmjF.19.0040:mRNA-p1 | transcript=LmjF.19.0040:mRNA | gene=LmjF.19.0040 | organism=Leishmania_major_strain_…	15.0232	13.2877	20.68	12.6926	12.3608	13.1768	17.9316	2	17.8	17.8	17.8	11.847	20.261	0	0	1	0	0	0	0	0	0	83900	0	0	0	0	0.791961	0.800483	LmjF.19.0050:mRNA-p1 | transcript=LmjF.19.0050:mRNA | gene=LmjF.19.0050 | organism=Leishmania_major_strain_Friedlin | gene_product=histone H2B | transcript_product=histone H2B | location=LmjF.19:7295-7618(-) | protein_length=107 | sequence_SO=chromosome | SO=protein_coding | is_pseudo=false;LmjF.19.0040:mRNA-p1 | transcript=LmjF.19.0040:mRNA | gene=LmjF.19.0040 | organism=Leishmania_major_strain_…	>LmjF.19.0050:mRNA-p1 | transcript=LmjF.19.0050:mRNA | gene=LmjF.19.0050 | organism=Leishmania_major_strain_Friedlin | gene_product=histone H2B | transcript_product=histone H2B | location=LmjF.19:7295-7618(-) | protein_length=107 | sequence_SO=chromosome |
	ATP-dependent DEAD-box RNA helicase, putative	LmjF.35.0370:mRNA-p1 | transcript=LmjF.35.0370:mRNA | gene=LmjF.35.0370 | organism=Leishmania_major_strain_Friedlin | gene_product=ATP-dependent DEAD-box RNA helicase, putative | transcript_product=ATP-dependent DEAD-box RNA helicase, putative | location=LmjF.35:99262-100479(+) | protein_length=405 | sequence_SO=chromosome | SO=protein_coding | is_pseudo=false	24.3307	23.8191	24.7796	22.2593	22.1206	22.2961	25.4425	17	38.8	38.8	38.8	46.405	85.792	9	8	13	5	6	8	7	633000	14800000	1440000	7580000	8670000	5560000	1830000	0.487665	0.793816	LmjF.35.0370:mRNA-p1 | transcript=LmjF.35.0370:mRNA | gene=LmjF.35.0370 | organism=Leishmania_major_strain_Friedlin | gene_product=ATP-dependent DEAD-box RNA helicase, putative | transcript_product=ATP-dependent DEAD-box RNA helicase, putative | location=LmjF.35:99262-100479(+) | protein_length=405 | sequence_SO=chromosome | SO=protein_coding | is_pseudo=false	>LmjF.35.0370:mRNA-p1 | transcript=LmjF.35.0370:mRNA | gene=LmjF.35.0370 | organism=Leishmania_major_strain_Friedlin | gene_product=ATP-dependent DEAD-box RNA helicase, putative | transcript_product=ATP-dependent DEAD-box RNA helicase, putative | location=
	Protein of unknown function (DUF3184), putative	LmjF.16.1005:mRNA-p1 | transcript=LmjF.16.1005:mRNA | gene=LmjF.16.1005 | organism=Leishmania_major_strain_Friedlin | gene_product=Protein of unknown function (DUF3184), putative | transcript_product=Protein of unknown function (DUF3184), putative | location=LmjF.16:374787-377846(+) | protein_length=1019 | sequence_SO=chromosome | SO=protein_coding | is_pseudo=false;LmjF.16.1040:mRNA-p1 | transcr…	15.0232	18.1457	14.2877	12.6926	16.472	13.1768	17.9316	3	3.1	3.1	3.1	111.32	3.3986	0	1	0	0	2	0	0	0	290000	0	0	173000	0	0	0.65209	0.745272	LmjF.16.1005:mRNA-p1 | transcript=LmjF.16.1005:mRNA | gene=LmjF.16.1005 | organism=Leishmania_major_strain_Friedlin | gene_product=Protein of unknown function (DUF3184), putative | transcript_product=Protein of unknown function (DUF3184), putative | location=LmjF.16:374787-377846(+) | protein_length=1019 | sequence_SO=chromosome | SO=protein_coding | is_pseudo=false;LmjF.16.1040:mRNA-p1 | transcr…	>LmjF.16.1005:mRNA-p1 | transcript=LmjF.16.1005:mRNA | gene=LmjF.16.1005 | organism=Leishmania_major_strain_Friedlin | gene_product=Protein of unknown function (DUF3184), putative | transcript_product=Protein of unknown function (DUF3184), putative | locat
	Vesicle-trafficking protein SEC22, putative	LmjF.19.0400:mRNA-p1 | transcript=LmjF.19.0400:mRNA | gene=LmjF.19.0400 | organism=Leishmania_major_strain_Friedlin | gene_product=Vesicle-trafficking protein SEC22, putative | transcript_product=Vesicle-trafficking protein SEC22, putative | location=LmjF.19:159426-160268(+) | protein_length=280 | sequence_SO=chromosome | SO=protein_coding | is_pseudo=false	23.0805	13.2877	14.2877	18.4211	12.3608	16.8965	17.9316	3	12.9	12.9	12.9	30.966	4.8445	1	0	0	2	0	2	0	266000	0	0	530000	0	132000	0	0.792568	0.744286	LmjF.19.0400:mRNA-p1 | transcript=LmjF.19.0400:mRNA | gene=LmjF.19.0400 | organism=Leishmania_major_strain_Friedlin | gene_product=Vesicle-trafficking protein SEC22, putative | transcript_product=Vesicle-trafficking protein SEC22, putative | location=LmjF.19:159426-160268(+) | protein_length=280 | sequence_SO=chromosome | SO=protein_coding | is_pseudo=false	>LmjF.19.0400:mRNA-p1 | transcript=LmjF.19.0400:mRNA | gene=LmjF.19.0400 | organism=Leishmania_major_strain_Friedlin | gene_product=Vesicle-trafficking protein SEC22, putative | transcript_product=Vesicle-trafficking protein SEC22, putative | location=LmjF
	Hsp70 protein/TPR repeat, putative	LmjF.29.1240:mRNA-p1 | transcript=LmjF.29.1240:mRNA | gene=LmjF.29.1240 | organism=Leishmania_major_strain_Friedlin | gene_product=Hsp70 protein/TPR repeat, putative | transcript_product=Hsp70 protein/TPR repeat, putative | location=LmjF.29:490853-493174(+) | protein_length=773 | sequence_SO=chromosome | SO=protein_coding | is_pseudo=false	15.0232	13.2877	20.1581	18.7667	12.3608	13.1768	17.9316	4	6.6	6.6	6.6	83.521	35.076	0	0	4	1	0	0	1	0	0	58400	673000	0	0	0	0.770512	0.690149	LmjF.29.1240:mRNA-p1 | transcript=LmjF.29.1240:mRNA | gene=LmjF.29.1240 | organism=Leishmania_major_strain_Friedlin | gene_product=Hsp70 protein/TPR repeat, putative | transcript_product=Hsp70 protein/TPR repeat, putative | location=LmjF.29:490853-493174(+) | protein_length=773 | sequence_SO=chromosome | SO=protein_coding | is_pseudo=false	>LmjF.29.1240:mRNA-p1 | transcript=LmjF.29.1240:mRNA | gene=LmjF.29.1240 | organism=Leishmania_major_strain_Friedlin | gene_product=Hsp70 protein/TPR repeat, putative | transcript_product=Hsp70 protein/TPR repeat, putative | location=LmjF.29:490853-493174(
	60S ribosomal protein L30	LmjF.35.0240:mRNA-p1 | transcript=LmjF.35.0240:mRNA | gene=LmjF.35.0240 | organism=Leishmania_major_strain_Friedlin | gene_product=60S ribosomal protein L30 | transcript_product=60S ribosomal protein L30 | location=LmjF.35:64736-65050(+) | protein_length=104 | sequence_SO=chromosome | SO=protein_coding | is_pseudo=false	23.7995	25.4738	22.8073	25.217	22.8346	21.7512	23.2961	7	69.2	69.2	69.2	11.352	72.002	3	6	2	5	3	3	1	438000	46600000	367000	58900000	14200000	3810000	410000	0.4994	0.678477	LmjF.35.0240:mRNA-p1 | transcript=LmjF.35.0240:mRNA | gene=LmjF.35.0240 | organism=Leishmania_major_strain_Friedlin | gene_product=60S ribosomal protein L30 | transcript_product=60S ribosomal protein L30 | location=LmjF.35:64736-65050(+) | protein_length=104 | sequence_SO=chromosome | SO=protein_coding | is_pseudo=false	>LmjF.35.0240:mRNA-p1 | transcript=LmjF.35.0240:mRNA | gene=LmjF.35.0240 | organism=Leishmania_major_strain_Friedlin | gene_product=60S ribosomal protein L30 | transcript_product=60S ribosomal protein L30 | location=LmjF.35:64736-65050(+) | protein_length=
	isocitrate dehydrogenase [NADP], mitochondrial precursor, putative	LmjF.10.0290:mRNA-p1 | transcript=LmjF.10.0290:mRNA | gene=LmjF.10.0290 | organism=Leishmania_major_strain_Friedlin | gene_product=isocitrate dehydrogenase [NADP], mitochondrial precursor, putative | transcript_product=isocitrate dehydrogenase [NADP], mitochondrial precursor, putative | location=LmjF.10:130290-131597(+) | protein_length=435 | sequence_SO=chromosome | SO=protein_coding | is_pseudo…	23.9134	24.2021	24.824	25.6012	23.6757	23.2288	21.4476	22	51.7	51.7	51.7	48.49	137.75	10	11	14	15	9	8	1	473000	19300000	1480000	76800000	25500000	10600000	114000	0.496234	0.670374	LmjF.10.0290:mRNA-p1 | transcript=LmjF.10.0290:mRNA | gene=LmjF.10.0290 | organism=Leishmania_major_strain_Friedlin | gene_product=isocitrate dehydrogenase [NADP], mitochondrial precursor, putative | transcript_product=isocitrate dehydrogenase [NADP], mitochondrial precursor, putative | location=LmjF.10:130290-131597(+) | protein_length=435 | sequence_SO=chromosome | SO=protein_coding | is_pseudo…	>LmjF.10.0290:mRNA-p1 | transcript=LmjF.10.0290:mRNA | gene=LmjF.10.0290 | organism=Leishmania_major_strain_Friedlin | gene_product=isocitrate dehydrogenase [NADP], mitochondrial precursor, putative | transcript_product=isocitrate dehydrogenase [NADP], mit
	proteasome subunit beta type-2, putative	LmjF.36.0320:mRNA-p1 | transcript=LmjF.36.0320:mRNA | gene=LmjF.36.0320 | organism=Leishmania_major_strain_Friedlin | gene_product=proteasome subunit beta type-2, putative | transcript_product=proteasome subunit beta type-2, putative | location=LmjF.36:90862-91482(-) | protein_length=206 | sequence_SO=chromosome | SO=protein_coding | is_pseudo=false	15.0232	21.4526	14.2877	19.113	12.3608	13.1768	21.6628	2	7.8	7.8	7.8	23.002	4.2614	0	2	0	1	0	0	1	0	2870000	0	856000	0	0	133000	0.832653	0.639498	LmjF.36.0320:mRNA-p1 | transcript=LmjF.36.0320:mRNA | gene=LmjF.36.0320 | organism=Leishmania_major_strain_Friedlin | gene_product=proteasome subunit beta type-2, putative | transcript_product=proteasome subunit beta type-2, putative | location=LmjF.36:90862-91482(-) | protein_length=206 | sequence_SO=chromosome | SO=protein_coding | is_pseudo=false	>LmjF.36.0320:mRNA-p1 | transcript=LmjF.36.0320:mRNA | gene=LmjF.36.0320 | organism=Leishmania_major_strain_Friedlin | gene_product=proteasome subunit beta type-2, putative | transcript_product=proteasome subunit beta type-2, putative | location=LmjF.36:90
	TLP18.3, Psb32 and MOLO-1 founding proteins of phosphatase, putative	LmjF.25.1860:mRNA-p1 | transcript=LmjF.25.1860:mRNA | gene=LmjF.25.1860 | organism=Leishmania_major_strain_Friedlin | gene_product=TLP18.3, Psb32 and MOLO-1 founding proteins of phosphatase, putative | transcript_product=TLP18.3, Psb32 and MOLO-1 founding proteins of phosphatase, putative | location=LmjF.25:740570-741877(-) | protein_length=435 | sequence_SO=chromosome | SO=protein_coding | is_ps…	15.0232	18.6311	14.2877	12.6926	12.3608	13.1768	17.9316	2	4.8	4.8	4.8	49.064	2.1214	0	1	0	0	0	0	0	0	406000	0	0	0	0	0	0.820109	0.584505	LmjF.25.1860:mRNA-p1 | transcript=LmjF.25.1860:mRNA | gene=LmjF.25.1860 | organism=Leishmania_major_strain_Friedlin | gene_product=TLP18.3, Psb32 and MOLO-1 founding proteins of phosphatase, putative | transcript_product=TLP18.3, Psb32 and MOLO-1 founding proteins of phosphatase, putative | location=LmjF.25:740570-741877(-) | protein_length=435 | sequence_SO=chromosome | SO=protein_coding | is_ps…	>LmjF.25.1860:mRNA-p1 | transcript=LmjF.25.1860:mRNA | gene=LmjF.25.1860 | organism=Leishmania_major_strain_Friedlin | gene_product=TLP18.3, Psb32 and MOLO-1 founding proteins of phosphatase, putative | transcript_product=TLP18.3, Psb32 and MOLO-1 founding
	pumilio/PUF RNA binding protein 7, putative	LmjF.32.1750:mRNA-p1 | transcript=LmjF.32.1750:mRNA | gene=LmjF.32.1750 | organism=Leishmania_major_strain_Friedlin | gene_product=pumilio/PUF RNA binding protein 7, putative | transcript_product=pumilio/PUF RNA binding protein 7, putative | location=LmjF.32:682907-685249(-) | protein_length=780 | sequence_SO=chromosome | SO=protein_coding | is_pseudo=false	15.0232	13.2877	19.4067	18.0638	12.3608	13.1768	17.9316	3	5	5	5	85.205	46.338	0	0	3	1	0	0	0	0	0	34800	414000	0	0	0	0.787436	0.580248	LmjF.32.1750:mRNA-p1 | transcript=LmjF.32.1750:mRNA | gene=LmjF.32.1750 | organism=Leishmania_major_strain_Friedlin | gene_product=pumilio/PUF RNA binding protein 7, putative | transcript_product=pumilio/PUF RNA binding protein 7, putative | location=LmjF.32:682907-685249(-) | protein_length=780 | sequence_SO=chromosome | SO=protein_coding | is_pseudo=false	>LmjF.32.1750:mRNA-p1 | transcript=LmjF.32.1750:mRNA | gene=LmjF.32.1750 | organism=Leishmania_major_strain_Friedlin | gene_product=pumilio/PUF RNA binding protein 7, putative | transcript_product=pumilio/PUF RNA binding protein 7, putative | location=LmjF
	eukaryotic translation initiation factor 2 subunit, putative	LmjF.09.1070:mRNA-p1 | transcript=LmjF.09.1070:mRNA | gene=LmjF.09.1070 | organism=Leishmania_major_strain_Friedlin | gene_product=eukaryotic translation initiation factor 2 subunit, putative | transcript_product=eukaryotic translation initiation factor 2 subunit, putative | location=LmjF.09:435603-437042(-) | protein_length=479 | sequence_SO=chromosome | SO=protein_coding | is_pseudo=false;LmjF.…	23.7695	21.6141	22.6606	23.654	23.3239	23.1095	21.6006	14	36.3	36.3	36.3	52.622	124.61	6	1	6	7	3	5	1	430000	3210000	332000	19900000	20000000	9770000	127000	0.676759	0.536361	LmjF.09.1070:mRNA-p1 | transcript=LmjF.09.1070:mRNA | gene=LmjF.09.1070 | organism=Leishmania_major_strain_Friedlin | gene_product=eukaryotic translation initiation factor 2 subunit, putative | transcript_product=eukaryotic translation initiation factor 2 subunit, putative | location=LmjF.09:435603-437042(-) | protein_length=479 | sequence_SO=chromosome | SO=protein_coding | is_pseudo=false	>LmjF.09.1070:mRNA-p1 | transcript=LmjF.09.1070:mRNA | gene=LmjF.09.1070 | organism=Leishmania_major_strain_Friedlin | gene_product=eukaryotic translation initiation factor 2 subunit, putative | transcript_product=eukaryotic translation initiation factor 2
	ribonucleoside-diphosphate reductase small chain, putative	LmjF.22.1290:mRNA-p1 | transcript=LmjF.22.1290:mRNA | gene=LmjF.22.1290 | organism=Leishmania_major_strain_Friedlin | gene_product=ribonucleoside-diphosphate reductase small chain, putative | transcript_product=ribonucleoside-diphosphate reductase small chain, putative | location=LmjF.22:531615-532793(-) | protein_length=392 | sequence_SO=chromosome | SO=protein_coding | is_pseudo=false;LmjF.27.2…	15.0232	19.4775	14.2877	20.1079	12.3608	13.1768	17.9316	2	5.6	5.6	5.6	44.394	3.4955	0	1	0	1	0	0	0	0	730000	0	1710000	0	0	0	0.823806	0.528394	LmjF.22.1290:mRNA-p1 | transcript=LmjF.22.1290:mRNA | gene=LmjF.22.1290 | organism=Leishmania_major_strain_Friedlin | gene_product=ribonucleoside-diphosphate reductase small chain, putative | transcript_product=ribonucleoside-diphosphate reductase small chain, putative | location=LmjF.22:531615-532793(-) | protein_length=392 | sequence_SO=chromosome | SO=protein_coding | is_pseudo=false;LmjF.27.2…	>LmjF.22.1290:mRNA-p1 | transcript=LmjF.22.1290:mRNA | gene=LmjF.22.1290 | organism=Leishmania_major_strain_Friedlin | gene_product=ribonucleoside-diphosphate reductase small chain, putative | transcript_product=ribonucleoside-diphosphate reductase small c
	replication factor C, subunit 4, putative	LmjF.27.0550:mRNA-p1 | transcript=LmjF.27.0550:mRNA | gene=LmjF.27.0550 | organism=Leishmania_major_strain_Friedlin | gene_product=replication factor C, subunit 4, putative | transcript_product=replication factor C, subunit 4, putative | location=LmjF.27:221089-222171(+) | protein_length=360 | sequence_SO=chromosome | SO=protein_coding | is_pseudo=false	15.0232	13.2877	19.3688	12.6926	12.3608	13.1768	17.9316	2	8.3	8.3	8.3	39.526	5.1898	0	0	2	0	0	0	0	0	0	33900	0	0	0	0	0.851182	0.509818	LmjF.27.0550:mRNA-p1 | transcript=LmjF.27.0550:mRNA | gene=LmjF.27.0550 | organism=Leishmania_major_strain_Friedlin | gene_product=replication factor C, subunit 4, putative | transcript_product=replication factor C, subunit 4, putative | location=LmjF.27:221089-222171(+) | protein_length=360 | sequence_SO=chromosome | SO=protein_coding | is_pseudo=false	>LmjF.27.0550:mRNA-p1 | transcript=LmjF.27.0550:mRNA | gene=LmjF.27.0550 | organism=Leishmania_major_strain_Friedlin | gene_product=replication factor C, subunit 4, putative | transcript_product=replication factor C, subunit 4, putative | location=LmjF.27:
	3,2-trans-enoyl-CoA isomerase, mitochondrial precursor, putative	LmjF.31.2250:mRNA-p1 | transcript=LmjF.31.2250:mRNA | gene=LmjF.31.2250 | organism=Leishmania_major_strain_Friedlin | gene_product=3,2-trans-enoyl-CoA isomerase, mitochondrial precursor, putative | transcript_product=3,2-trans-enoyl-CoA isomerase, mitochondrial precursor, putative | location=LmjF.31:1121176-1122318(-) | protein_length=380 | sequence_SO=chromosome | SO=protein_coding | is_pseudo=f…	19.6645	22.9672	20.4375	22.3266	20.2185	21.9812	17.9316	4	12.4	12.4	12.4	42.876	41.751	1	2	3	2	2	2	0	24900	8200000	71000	7950000	2320000	4470000	0	0.736349	0.448078	LmjF.31.2250:mRNA-p1 | transcript=LmjF.31.2250:mRNA | gene=LmjF.31.2250 | organism=Leishmania_major_strain_Friedlin | gene_product=3,2-trans-enoyl-CoA isomerase, mitochondrial precursor, putative | transcript_product=3,2-trans-enoyl-CoA isomerase, mitochondrial precursor, putative | location=LmjF.31:1121176-1122318(-) | protein_length=380 | sequence_SO=chromosome | SO=protein_coding | is_pseudo=f…	>LmjF.31.2250:mRNA-p1 | transcript=LmjF.31.2250:mRNA | gene=LmjF.31.2250 | organism=Leishmania_major_strain_Friedlin | gene_product=3,2-trans-enoyl-CoA isomerase, mitochondrial precursor, putative | transcript_product=3,2-trans-enoyl-CoA isomerase, mitocho
	glucose-6-phosphate isomerase	LmjF.12.0530:mRNA-p1 | transcript=LmjF.12.0530:mRNA | gene=LmjF.12.0530 | organism=Leishmania_major_strain_Friedlin | gene_product=glucose-6-phosphate isomerase | transcript_product=glucose-6-phosphate isomerase | location=LmjF.12:293730-295547(+) | protein_length=605 | sequence_SO=chromosome | SO=protein_coding | is_pseudo=false	15.0232	19.8175	14.2877	12.6926	12.3608	17.2604	17.9316	4	8.4	8.4	8.4	67.169	20.772	0	3	0	0	0	1	0	0	924000	0	0	0	169000	0	0.860328	0.423767	LmjF.12.0530:mRNA-p1 | transcript=LmjF.12.0530:mRNA | gene=LmjF.12.0530 | organism=Leishmania_major_strain_Friedlin | gene_product=glucose-6-phosphate isomerase | transcript_product=glucose-6-phosphate isomerase | location=LmjF.12:293730-295547(+) | protein_length=605 | sequence_SO=chromosome | SO=protein_coding | is_pseudo=false	>LmjF.12.0530:mRNA-p1 | transcript=LmjF.12.0530:mRNA | gene=LmjF.12.0530 | organism=Leishmania_major_strain_Friedlin | gene_product=glucose-6-phosphate isomerase | transcript_product=glucose-6-phosphate isomerase | location=LmjF.12:293730-295547(+) | prote
	ATP-dependent RNA helicase HEL67	LmjF.32.0400:mRNA-p1 | transcript=LmjF.32.0400:mRNA | gene=LmjF.32.0400 | organism=Leishmania_major_strain_Friedlin | gene_product=ATP-dependent RNA helicase HEL67 | transcript_product=ATP-dependent RNA helicase HEL67 | location=LmjF.32:155226-157073(-) | protein_length=615 | sequence_SO=chromosome | SO=protein_coding | is_pseudo=false	23.6431	24.2096	24.0443	23.7796	23.8858	23.4298	22.7013	25	40.8	40.8	40.8	67.008	166.1	8	15	19	11	13	10	4	394000	19400000	864000	21700000	29400000	12200000	273000	0.248498	0.420017	LmjF.32.0400:mRNA-p1 | transcript=LmjF.32.0400:mRNA | gene=LmjF.32.0400 | organism=Leishmania_major_strain_Friedlin | gene_product=ATP-dependent RNA helicase HEL67 | transcript_product=ATP-dependent RNA helicase HEL67 | location=LmjF.32:155226-157073(-) | protein_length=615 | sequence_SO=chromosome | SO=protein_coding | is_pseudo=false	>LmjF.32.0400:mRNA-p1 | transcript=LmjF.32.0400:mRNA | gene=LmjF.32.0400 | organism=Leishmania_major_strain_Friedlin | gene_product=ATP-dependent RNA helicase HEL67 | transcript_product=ATP-dependent RNA helicase HEL67 | location=LmjF.32:155226-157073(-) |
	nuclear RNA binding domain	LmjF.32.0750:mRNA-p1 | transcript=LmjF.32.0750:mRNA | gene=LmjF.32.0750 | organism=Leishmania_major_strain_Friedlin | gene_product=nuclear RNA binding domain | transcript_product=nuclear RNA binding domain | location=LmjF.32:260237-260944(+) | protein_length=235 | sequence_SO=chromosome | SO=protein_coding | is_pseudo=false;REV__LmjF.32.0750:mRNA-p1 | transcript=LmjF.32.0750:mRNA | gene=LmjF.32.0…	24.002	22.3073	14.2877	12.6926	19.1777	21.6141	22.48	7	35.7	35.7	35.7	25.183	21.488	2	2	0	0	1	1	1	503000	5190000	0	0	1130000	3470000	234000	0.903994	0.41943	LmjF.32.0750:mRNA-p1 | transcript=LmjF.32.0750:mRNA | gene=LmjF.32.0750 | organism=Leishmania_major_strain_Friedlin | gene_product=nuclear RNA binding domain | transcript_product=nuclear RNA binding domain | location=LmjF.32:260237-260944(+) | protein_length=235 | sequence_SO=chromosome | SO=protein_coding | is_pseudo=false	>LmjF.32.0750:mRNA-p1 | transcript=LmjF.32.0750:mRNA | gene=LmjF.32.0750 | organism=Leishmania_major_strain_Friedlin | gene_product=nuclear RNA binding domain | transcript_product=nuclear RNA binding domain | location=LmjF.32:260237-260944(+) | protein_len
	coatomer beta subunit, putative	LmjF.20.1350:mRNA-p1 | transcript=LmjF.20.1350:mRNA | gene=LmjF.20.1350 | organism=Leishmania_major_strain_Friedlin | gene_product=coatomer beta subunit, putative | transcript_product=coatomer beta subunit, putative | location=LmjF.20:612247-615246(+) | protein_length=999 | sequence_SO=chromosome | SO=protein_coding | is_pseudo=false	17.9024	17.0319	16.7073	15.8163	18.786	13.1768	17.9316	3	3	3	3	109.56	5.9001	1	1	1	1	1	0	1	7340	134000	5360	87200	858000	0	0	0.777984	0.415087	LmjF.20.1350:mRNA-p1 | transcript=LmjF.20.1350:mRNA | gene=LmjF.20.1350 | organism=Leishmania_major_strain_Friedlin | gene_product=coatomer beta subunit, putative | transcript_product=coatomer beta subunit, putative | location=LmjF.20:612247-615246(+) | protein_length=999 | sequence_SO=chromosome | SO=protein_coding | is_pseudo=false	>LmjF.20.1350:mRNA-p1 | transcript=LmjF.20.1350:mRNA | gene=LmjF.20.1350 | organism=Leishmania_major_strain_Friedlin | gene_product=coatomer beta subunit, putative | transcript_product=coatomer beta subunit, putative | location=LmjF.20:612247-615246(+) | p
	cAMP specific phosphodiesterase, putative	LmjF.15.1480:mRNA-p1 | transcript=LmjF.15.1480:mRNA | gene=LmjF.15.1480 | organism=Leishmania_major_strain_Friedlin | gene_product=cAMP specific phosphodiesterase, putative | transcript_product=cAMP specific phosphodiesterase, putative | location=LmjF.15:598710-601532(-) | protein_length=940 | sequence_SO=chromosome | SO=protein_coding | is_pseudo=false	18.547	13.2877	14.2877	12.6926	12.3608	16.734	17.9316	4	5.2	5.2	5.2	103.8	4.4043	2	0	1	0	0	1	0	11500	0	0	0	0	117000	0	0.833512	0.411323	LmjF.15.1480:mRNA-p1 | transcript=LmjF.15.1480:mRNA | gene=LmjF.15.1480 | organism=Leishmania_major_strain_Friedlin | gene_product=cAMP specific phosphodiesterase, putative | transcript_product=cAMP specific phosphodiesterase, putative | location=LmjF.15:598710-601532(-) | protein_length=940 | sequence_SO=chromosome | SO=protein_coding | is_pseudo=false	>LmjF.15.1480:mRNA-p1 | transcript=LmjF.15.1480:mRNA | gene=LmjF.15.1480 | organism=Leishmania_major_strain_Friedlin | gene_product=cAMP specific phosphodiesterase, putative | transcript_product=cAMP specific phosphodiesterase, putative | location=LmjF.15:
	Double RNA binding domain protein 3	LmjF.04.1170:mRNA-p1 | transcript=LmjF.04.1170:mRNA | gene=LmjF.04.1170 | organism=Leishmania_major_strain_Friedlin | gene_product=Double RNA binding domain protein 3 | transcript_product=Double RNA binding domain protein 3 | location=LmjF.04:440646-441581(-) | protein_length=311 | sequence_SO=chromosome | SO=protein_coding | is_pseudo=false	21.1581	20.4273	22.4898	24.1871	23.9933	23.5754	17.9316	6	26	26	26	34.519	60.484	1	1	3	5	4	3	0	70300	1410000	294000	28800000	31700000	13500000	0	0.879164	0.401897	LmjF.04.1170:mRNA-p1 | transcript=LmjF.04.1170:mRNA | gene=LmjF.04.1170 | organism=Leishmania_major_strain_Friedlin | gene_product=Double RNA binding domain protein 3 | transcript_product=Double RNA binding domain protein 3 | location=LmjF.04:440646-441581(-) | protein_length=311 | sequence_SO=chromosome | SO=protein_coding | is_pseudo=false	>LmjF.04.1170:mRNA-p1 | transcript=LmjF.04.1170:mRNA | gene=LmjF.04.1170 | organism=Leishmania_major_strain_Friedlin | gene_product=Double RNA binding domain protein 3 | transcript_product=Double RNA binding domain protein 3 | location=LmjF.04:440646-44158
	Regulatory particle triple-A ATPase subunit 6	LmjF.36.4360:mRNA-p1 | transcript=LmjF.36.4360:mRNA | gene=LmjF.36.4360 | organism=Leishmania_major_strain_Friedlin | gene_product=Regulatory particle triple-A ATPase subunit 6 | transcript_product=Regulatory particle triple-A ATPase subunit 6 | location=LmjF.36:1689262-1690494(+) | protein_length=410 | sequence_SO=chromosome | SO=protein_coding | is_pseudo=false	15.0232	20.6186	20.0559	20.7955	20.3211	13.1768	17.9316	6	22.4	17.8	17.8	45.619	18.103	0	2	3	2	2	0	0	0	1610000	54400	2760000	2500000	0	0	0.890812	0.319978	LmjF.36.4360:mRNA-p1 | transcript=LmjF.36.4360:mRNA | gene=LmjF.36.4360 | organism=Leishmania_major_strain_Friedlin | gene_product=Regulatory particle triple-A ATPase subunit 6 | transcript_product=Regulatory particle triple-A ATPase subunit 6 | location=LmjF.36:1689262-1690494(+) | protein_length=410 | sequence_SO=chromosome | SO=protein_coding | is_pseudo=false	>LmjF.36.4360:mRNA-p1 | transcript=LmjF.36.4360:mRNA | gene=LmjF.36.4360 | organism=Leishmania_major_strain_Friedlin | gene_product=Regulatory particle triple-A ATPase subunit 6 | transcript_product=Regulatory particle triple-A ATPase subunit 6 | location=
	eukaryotic translation initiation factor eIF2A, putative	LmjF.16.0690:mRNA-p1 | transcript=LmjF.16.0690:mRNA | gene=LmjF.16.0690 | organism=Leishmania_major_strain_Friedlin | gene_product=eukaryotic translation initiation factor eIF2A, putative | transcript_product=eukaryotic translation initiation factor eIF2A, putative | location=LmjF.16:242350-244005(-) | protein_length=551 | sequence_SO=chromosome | SO=protein_coding | is_pseudo=false	15.0232	20.4676	14.2877	12.6926	17.83	17.8606	17.9316	3	6.2	6.2	6.2	60.37	4.1251	0	1	0	0	2	1	0	0	1450000	0	0	443000	257000	0	0.881166	0.310891	LmjF.16.0690:mRNA-p1 | transcript=LmjF.16.0690:mRNA | gene=LmjF.16.0690 | organism=Leishmania_major_strain_Friedlin | gene_product=eukaryotic translation initiation factor eIF2A, putative | transcript_product=eukaryotic translation initiation factor eIF2A, putative | location=LmjF.16:242350-244005(-) | protein_length=551 | sequence_SO=chromosome | SO=protein_coding | is_pseudo=false	>LmjF.16.0690:mRNA-p1 | transcript=LmjF.16.0690:mRNA | gene=LmjF.16.0690 | organism=Leishmania_major_strain_Friedlin | gene_product=eukaryotic translation initiation factor eIF2A, putative | transcript_product=eukaryotic translation initiation factor eIF2A
	40S ribosomal protein S3, putative	LmjF.33.0920:mRNA-p1 | transcript=LmjF.33.0920:mRNA | gene=LmjF.33.0920 | organism=Leishmania_major_strain_Friedlin | gene_product=40S ribosomal protein S3, putative | transcript_product=40S ribosomal protein S3, putative | location=LmjF.33:421725-422384(+) | protein_length=219 | sequence_SO=chromosome | SO=protein_coding | is_pseudo=false;LmjF.15.0950:mRNA-p1 | transcript=LmjF.15.0950:mRNA | gen…	24.217	25.2317	21.2593	21.7876	21.3699	21.265	26.5898	14	57.1	57.1	57.1	24.471	135.89	7	8	2	3	3	4	2	584000	39400000	125000	5460000	5140000	2720000	4050000	0.86696	0.30209	LmjF.33.0920:mRNA-p1 | transcript=LmjF.33.0920:mRNA | gene=LmjF.33.0920 | organism=Leishmania_major_strain_Friedlin | gene_product=40S ribosomal protein S3, putative | transcript_product=40S ribosomal protein S3, putative | location=LmjF.33:421725-422384(+) | protein_length=219 | sequence_SO=chromosome | SO=protein_coding | is_pseudo=false;LmjF.15.0950:mRNA-p1 | transcript=LmjF.15.0950:mRNA | gen…	>LmjF.33.0920:mRNA-p1 | transcript=LmjF.33.0920:mRNA | gene=LmjF.33.0920 | organism=Leishmania_major_strain_Friedlin | gene_product=40S ribosomal protein S3, putative | transcript_product=40S ribosomal protein S3, putative | location=LmjF.33:421725-422384(
	kinesin, putative	LmjF.16.1470:mRNA-p1 | transcript=LmjF.16.1470:mRNA | gene=LmjF.16.1470 | organism=Leishmania_major_strain_Friedlin | gene_product=kinesin, putative | transcript_product=kinesin, putative | location=LmjF.16:621484-624273(-) | protein_length=929 | sequence_SO=chromosome | SO=protein_coding | is_pseudo=false;LmjF.16.1460:mRNA-p1 | transcript=LmjF.16.1460:mRNA | gene=LmjF.16.1460 | organism=Leishman…	23.5045	13.2877	22.5685	22.155	21.0224	21.3592	17.9316	6	12.6	12.6	12.6	102.13	94.912	1	0	6	2	2	2	0	358000	0	311000	7060000	4050000	2910000	0	0.929168	0.27424	LmjF.16.1470:mRNA-p1 | transcript=LmjF.16.1470:mRNA | gene=LmjF.16.1470 | organism=Leishmania_major_strain_Friedlin | gene_product=kinesin, putative | transcript_product=kinesin, putative | location=LmjF.16:621484-624273(-) | protein_length=929 | sequence_SO=chromosome | SO=protein_coding | is_pseudo=false;LmjF.16.1460:mRNA-p1 | transcript=LmjF.16.1460:mRNA | gene=LmjF.16.1460 | organism=Leishman…	>LmjF.16.1470:mRNA-p1 | transcript=LmjF.16.1470:mRNA | gene=LmjF.16.1470 | organism=Leishmania_major_strain_Friedlin | gene_product=kinesin, putative | transcript_product=kinesin, putative | location=LmjF.16:621484-624273(-) | protein_length=929 | sequence
	acetylornithine deacetylase-like protein	LmjF.07.0270:mRNA-p1 | transcript=LmjF.07.0270:mRNA | gene=LmjF.07.0270 | organism=Leishmania_major_strain_Friedlin | gene_product=acetylornithine deacetylase-like protein | transcript_product=acetylornithine deacetylase-like protein | location=LmjF.07:107093-108286(-) | protein_length=397 | sequence_SO=chromosome | SO=protein_coding | is_pseudo=false	15.0232	20.7715	14.2877	12.6926	18.3581	18.0743	17.9316	3	9.3	9.3	9.3	42.843	3.5273	0	2	0	0	1	2	0	0	1790000	0	0	638000	298000	0	0.904148	0.263826	LmjF.07.0270:mRNA-p1 | transcript=LmjF.07.0270:mRNA | gene=LmjF.07.0270 | organism=Leishmania_major_strain_Friedlin | gene_product=acetylornithine deacetylase-like protein | transcript_product=acetylornithine deacetylase-like protein | location=LmjF.07:107093-108286(-) | protein_length=397 | sequence_SO=chromosome | SO=protein_coding | is_pseudo=false	>LmjF.07.0270:mRNA-p1 | transcript=LmjF.07.0270:mRNA | gene=LmjF.07.0270 | organism=Leishmania_major_strain_Friedlin | gene_product=acetylornithine deacetylase-like protein | transcript_product=acetylornithine deacetylase-like protein | location=LmjF.07:10
	phosphatase 2C, putative	LmjF.30.0380.2:mRNA-p1 | transcript=LmjF.30.0380.2:mRNA | gene=LmjF.30.0380 | organism=Leishmania_major_strain_Friedlin | gene_product=phosphatase 2C, putative | transcript_product=phosphatase 2C, putative | location=LmjF.30:123493-124647(-) | protein_length=384 | sequence_SO=chromosome | SO=protein_coding | is_pseudo=false;LmjF.30.0380.1:mRNA-p1 | transcript=LmjF.30.0380.1:mRNA | gene=LmjF.30.03…	15.0232	18.1605	14.2877	19.2832	12.3608	13.1768	17.9316	2	5.2	5.2	5.2	41.732	2.5986	0	1	0	1	0	0	0	0	293000	0	964000	0	0	0	0.901959	0.254334	LmjF.30.0380.2:mRNA-p1 | transcript=LmjF.30.0380.2:mRNA | gene=LmjF.30.0380 | organism=Leishmania_major_strain_Friedlin | gene_product=phosphatase 2C, putative | transcript_product=phosphatase 2C, putative | location=LmjF.30:123493-124647(-) | protein_length=384 | sequence_SO=chromosome | SO=protein_coding | is_pseudo=false;LmjF.30.0380.1:mRNA-p1 | transcript=LmjF.30.0380.1:mRNA | gene=LmjF.30.03…	>LmjF.30.0380.2:mRNA-p1 | transcript=LmjF.30.0380.2:mRNA | gene=LmjF.30.0380 | organism=Leishmania_major_strain_Friedlin | gene_product=phosphatase 2C, putative | transcript_product=phosphatase 2C, putative | location=LmjF.30:123493-124647(-) | protein_len
	acetyl-CoA synthetase, putative	LmjF.23.0710:mRNA-p1 | transcript=LmjF.23.0710:mRNA | gene=LmjF.23.0710 | organism=Leishmania_major_strain_Friedlin | gene_product=acetyl-CoA synthetase, putative | transcript_product=acetyl-CoA synthetase, putative | location=LmjF.23:334627-336714(-) | protein_length=695 | sequence_SO=chromosome | SO=protein_coding | is_pseudo=false;LmjF.23.0540:mRNA-p1 | transcript=LmjF.23.0540:mRNA | gene=LmjF…	21.5261	17.8906	21.9566	22.6843	22.2302	19.2113	17.9316	12	16.5	16.5	16.5	77.408	33.431	5	1	8	4	4	2	0	90700	243000	204000	10200000	9350000	656000	0	0.886779	0.232992	LmjF.23.0710:mRNA-p1 | transcript=LmjF.23.0710:mRNA | gene=LmjF.23.0710 | organism=Leishmania_major_strain_Friedlin | gene_product=acetyl-CoA synthetase, putative | transcript_product=acetyl-CoA synthetase, putative | location=LmjF.23:334627-336714(-) | protein_length=695 | sequence_SO=chromosome | SO=protein_coding | is_pseudo=false;LmjF.23.0540:mRNA-p1 | transcript=LmjF.23.0540:mRNA | gene=LmjF…	>LmjF.23.0710:mRNA-p1 | transcript=LmjF.23.0710:mRNA | gene=LmjF.23.0710 | organism=Leishmania_major_strain_Friedlin | gene_product=acetyl-CoA synthetase, putative | transcript_product=acetyl-CoA synthetase, putative | location=LmjF.23:334627-336714(-) | p
	amidohydrolase, putative	LmjF.20.1570:mRNA-p1 | transcript=LmjF.20.1570:mRNA | gene=LmjF.20.1570 | organism=Leishmania_major_strain_Friedlin | gene_product=amidohydrolase, putative | transcript_product=amidohydrolase, putative | location=LmjF.20:727619-728803(-) | protein_length=394 | sequence_SO=chromosome | SO=protein_coding | is_pseudo=false;LmjF.20.1560:mRNA-p1 | transcript=LmjF.20.1560:mRNA | gene=LmjF.20.1560 | org…	15.0232	19.197	14.2877	21.1886	12.3608	13.1768	17.9316	3	12.9	12.9	12.9	42.782	3.3682	0	1	0	2	0	0	0	0	601000	0	3610000	0	0	0	0.931338	0.218746	LmjF.20.1570:mRNA-p1 | transcript=LmjF.20.1570:mRNA | gene=LmjF.20.1570 | organism=Leishmania_major_strain_Friedlin | gene_product=amidohydrolase, putative | transcript_product=amidohydrolase, putative | location=LmjF.20:727619-728803(-) | protein_length=394 | sequence_SO=chromosome | SO=protein_coding | is_pseudo=false;LmjF.20.1560:mRNA-p1 | transcript=LmjF.20.1560:mRNA | gene=LmjF.20.1560 | org…	>LmjF.20.1570:mRNA-p1 | transcript=LmjF.20.1570:mRNA | gene=LmjF.20.1570 | organism=Leishmania_major_strain_Friedlin | gene_product=amidohydrolase, putative | transcript_product=amidohydrolase, putative | location=LmjF.20:727619-728803(-) | protein_length=
	acetyl-CoA carboxylase	LmjF.31.2970:mRNA-p1 | transcript=LmjF.31.2970:mRNA | gene=LmjF.31.2970 | organism=Leishmania_major_strain_Friedlin | gene_product=acetyl-CoA carboxylase | transcript_product=acetyl-CoA carboxylase | location=LmjF.31:1395180-1401686(-) | protein_length=2168 | sequence_SO=chromosome | SO=protein_coding | is_pseudo=false	24.1642	24.6649	23.48	21.7471	21.8876	21.8307	26.2499	59	26.1	26.1	26.1	241.13	323.31	27	32	31	11	11	9	35	564000	26600000	585000	5320000	7370000	4030000	3190000	0.908003	0.209623	LmjF.31.2970:mRNA-p1 | transcript=LmjF.31.2970:mRNA | gene=LmjF.31.2970 | organism=Leishmania_major_strain_Friedlin | gene_product=acetyl-CoA carboxylase | transcript_product=acetyl-CoA carboxylase | location=LmjF.31:1395180-1401686(-) | protein_length=2168 | sequence_SO=chromosome | SO=protein_coding | is_pseudo=false	>LmjF.31.2970:mRNA-p1 | transcript=LmjF.31.2970:mRNA | gene=LmjF.31.2970 | organism=Leishmania_major_strain_Friedlin | gene_product=acetyl-CoA carboxylase | transcript_product=acetyl-CoA carboxylase | location=LmjF.31:1395180-1401686(-) | protein_length=21
	60S ribosomal protein L37a	LmjF.36.1925:mRNA-p1 | transcript=LmjF.36.1925:mRNA | gene=LmjF.36.1925 | organism=Leishmania_major_strain_Friedlin | gene_product=60S ribosomal protein L37a | transcript_product=60S ribosomal protein L37a | location=LmjF.36:762638-762916(-) | protein_length=92 | sequence_SO=chromosome | SO=protein_coding | is_pseudo=false;LmjF.21.1820:mRNA-p1 | transcript=LmjF.21.1820:mRNA | gene=LmjF.21.1820 | …	23.2679	26.5595	22.1079	23.0951	23.0772	22.5498	25.48	4	48.9	48.9	48.9	10.313	41.924	1	2	1	1	2	1	1	304000	98900000	226000	13500000	16800000	6630000	1870000	0.87305	0.203911	LmjF.36.1925:mRNA-p1 | transcript=LmjF.36.1925:mRNA | gene=LmjF.36.1925 | organism=Leishmania_major_strain_Friedlin | gene_product=60S ribosomal protein L37a | transcript_product=60S ribosomal protein L37a | location=LmjF.36:762638-762916(-) | protein_length=92 | sequence_SO=chromosome | SO=protein_coding | is_pseudo=false;LmjF.21.1820:mRNA-p1 | transcript=LmjF.21.1820:mRNA | gene=LmjF.21.1820 | …	>LmjF.36.1925:mRNA-p1 | transcript=LmjF.36.1925:mRNA | gene=LmjF.36.1925 | organism=Leishmania_major_strain_Friedlin | gene_product=60S ribosomal protein L37a | transcript_product=60S ribosomal protein L37a | location=LmjF.36:762638-762916(-) | protein_len
	DNA-directed RNA polymerase II subunit 2, putative	LmjF.31.0160:mRNA-p1 | transcript=LmjF.31.0160:mRNA | gene=LmjF.31.0160 | organism=Leishmania_major_strain_Friedlin | gene_product=DNA-directed RNA polymerase II subunit 2, putative | transcript_product=DNA-directed RNA polymerase II subunit 2, putative | location=LmjF.31:40121-43678(-) | protein_length=1185 | sequence_SO=chromosome | SO=protein_coding | is_pseudo=false	16.8965	13.2877	14.2877	14.6662	12.3608	13.1768	17.9316	2	2.4	2.4	2.4	133.84	3.7523	1	0	0	1	0	0	0	3670	0	0	39300	0	0	0	0.909487	0.177882	LmjF.31.0160:mRNA-p1 | transcript=LmjF.31.0160:mRNA | gene=LmjF.31.0160 | organism=Leishmania_major_strain_Friedlin | gene_product=DNA-directed RNA polymerase II subunit 2, putative | transcript_product=DNA-directed RNA polymerase II subunit 2, putative | location=LmjF.31:40121-43678(-) | protein_length=1185 | sequence_SO=chromosome | SO=protein_coding | is_pseudo=false	>LmjF.31.0160:mRNA-p1 | transcript=LmjF.31.0160:mRNA | gene=LmjF.31.0160 | organism=Leishmania_major_strain_Friedlin | gene_product=DNA-directed RNA polymerase II subunit 2, putative | transcript_product=DNA-directed RNA polymerase II subunit 2, putative |
	CCR4-NOT transcription complex subunit 1	LmjF.21.0800:mRNA-p1 | transcript=LmjF.21.0800:mRNA | gene=LmjF.21.0800 | organism=Leishmania_major_strain_Friedlin | gene_product=CCR4-NOT transcription complex subunit 1 | transcript_product=CCR4-NOT transcription complex subunit 1 | location=LmjF.21:257809-264570(+) | protein_length=2253 | sequence_SO=chromosome | SO=protein_coding | is_pseudo=false	15.0232	16.3233	17.2232	19.9601	12.3608	14.7576	17.9316	10	5.6	5.6	5.6	248.86	30.288	0	1	4	5	0	1	0	0	82000	7640	1540000	0	29900	0	0.929283	0.16887	LmjF.21.0800:mRNA-p1 | transcript=LmjF.21.0800:mRNA | gene=LmjF.21.0800 | organism=Leishmania_major_strain_Friedlin | gene_product=CCR4-NOT transcription complex subunit 1 | transcript_product=CCR4-NOT transcription complex subunit 1 | location=LmjF.21:257809-264570(+) | protein_length=2253 | sequence_SO=chromosome | SO=protein_coding | is_pseudo=false	>LmjF.21.0800:mRNA-p1 | transcript=LmjF.21.0800:mRNA | gene=LmjF.21.0800 | organism=Leishmania_major_strain_Friedlin | gene_product=CCR4-NOT transcription complex subunit 1 | transcript_product=CCR4-NOT transcription complex subunit 1 | location=LmjF.21:25
	hypothetical protein, conserved	LmjF.25.1080:mRNA-p1 | transcript=LmjF.25.1080:mRNA | gene=LmjF.25.1080 | organism=Leishmania_major_strain_Friedlin | gene_product=hypothetical protein, conserved | transcript_product=hypothetical protein, conserved | location=LmjF.25:420007-421374(+) | protein_length=455 | sequence_SO=chromosome | SO=protein_coding | is_pseudo=false	19.1801	18.8484	14.2877	21.3962	12.3608	19.8891	17.9316	2	5.9	5.9	5.9	49.036	21.684	1	1	0	2	0	1	0	17800	472000	0	4170000	0	1050000	0	0.967594	0.104181	LmjF.25.1080:mRNA-p1 | transcript=LmjF.25.1080:mRNA | gene=LmjF.25.1080 | organism=Leishmania_major_strain_Friedlin | gene_product=hypothetical protein, conserved | transcript_product=hypothetical protein, conserved | location=LmjF.25:420007-421374(+) | protein_length=455 | sequence_SO=chromosome | SO=protein_coding | is_pseudo=false	>LmjF.25.1080:mRNA-p1 | transcript=LmjF.25.1080:mRNA | gene=LmjF.25.1080 | organism=Leishmania_major_strain_Friedlin | gene_product=hypothetical protein, conserved | transcript_product=hypothetical protein, conserved | location=LmjF.25:420007-421374(+) | p
	pyruvate phosphate dikinase, putative	LmjF.11.1000:mRNA-p1 | transcript=LmjF.11.1000:mRNA | gene=LmjF.11.1000 | organism=Leishmania_major_strain_Friedlin | gene_product=pyruvate phosphate dikinase, putative | transcript_product=pyruvate phosphate dikinase, putative | location=LmjF.11:407502-410246(+) | protein_length=914 | sequence_SO=chromosome | SO=protein_coding | is_pseudo=false	15.0232	18.7828	14.2877	12.6926	17.734	16.1908	17.9316	3	3.3	3.3	3.3	100.93	3.3864	0	1	0	0	1	1	0	0	451000	0	0	414000	80800	0	0.952122	0.102444	LmjF.11.1000:mRNA-p1 | transcript=LmjF.11.1000:mRNA | gene=LmjF.11.1000 | organism=Leishmania_major_strain_Friedlin | gene_product=pyruvate phosphate dikinase, putative | transcript_product=pyruvate phosphate dikinase, putative | location=LmjF.11:407502-410246(+) | protein_length=914 | sequence_SO=chromosome | SO=protein_coding | is_pseudo=false	>LmjF.11.1000:mRNA-p1 | transcript=LmjF.11.1000:mRNA | gene=LmjF.11.1000 | organism=Leishmania_major_strain_Friedlin | gene_product=pyruvate phosphate dikinase, putative | transcript_product=pyruvate phosphate dikinase, putative | location=LmjF.11:407502-4
	Regulatory subunit of type II PKA R-subunit, putative	LmjF.35.4060:mRNA-p1 | transcript=LmjF.35.4060:mRNA | gene=LmjF.35.4060 | organism=Leishmania_major_strain_Friedlin | gene_product=Regulatory subunit of type II PKA R-subunit, putative | transcript_product=Regulatory subunit of type II PKA R-subunit, putative | location=LmjF.35:1621351-1622190(+) | protein_length=279 | sequence_SO=chromosome | SO=protein_coding | is_pseudo=false	19.3321	13.2877	14.2877	19.4991	12.3608	13.1768	17.9316	2	7.2	7.2	7.2	31.865	3.5171	1	0	0	1	0	0	0	19800	0	0	1120000	0	0	0	0.992208	0.0231647	LmjF.35.4060:mRNA-p1 | transcript=LmjF.35.4060:mRNA | gene=LmjF.35.4060 | organism=Leishmania_major_strain_Friedlin | gene_product=Regulatory subunit of type II PKA R-subunit, putative | transcript_product=Regulatory subunit of type II PKA R-subunit, putative | location=LmjF.35:1621351-1622190(+) | protein_length=279 | sequence_SO=chromosome | SO=protein_coding | is_pseudo=false	>LmjF.35.4060:mRNA-p1 | transcript=LmjF.35.4060:mRNA | gene=LmjF.35.4060 | organism=Leishmania_major_strain_Friedlin | gene_product=Regulatory subunit of type II PKA R-subunit, putative | transcript_product=Regulatory subunit of type II PKA R-subunit, puta
	coatomer subunit epsilon	LmjF.32.1730:mRNA-p1 | transcript=LmjF.32.1730:mRNA | gene=LmjF.32.1730 | organism=Leishmania_major_strain_Friedlin | gene_product=coatomer subunit epsilon | transcript_product=coatomer subunit epsilon | location=LmjF.32:675924-676895(-) | protein_length=323 | sequence_SO=chromosome | SO=protein_coding | is_pseudo=false	18.92	13.2877	14.2877	12.6926	18.6347	13.1768	17.9316	2	8.7	8.7	8.7	35.004	2.5212	1	0	0	0	1	0	0	14900	0	0	0	773000	0	0	0.997133	-0.00767479	LmjF.32.1730:mRNA-p1 | transcript=LmjF.32.1730:mRNA | gene=LmjF.32.1730 | organism=Leishmania_major_strain_Friedlin | gene_product=coatomer subunit epsilon | transcript_product=coatomer subunit epsilon | location=LmjF.32:675924-676895(-) | protein_length=323 | sequence_SO=chromosome | SO=protein_coding | is_pseudo=false	>LmjF.32.1730:mRNA-p1 | transcript=LmjF.32.1730:mRNA | gene=LmjF.32.1730 | organism=Leishmania_major_strain_Friedlin | gene_product=coatomer subunit epsilon | transcript_product=coatomer subunit epsilon | location=LmjF.32:675924-676895(-) | protein_length=
	hypothetical protein, conserved	LmjF.18.0280:mRNA-p1 | transcript=LmjF.18.0280:mRNA | gene=LmjF.18.0280 | organism=Leishmania_major_strain_Friedlin | gene_product=hypothetical protein, conserved | transcript_product=hypothetical protein, conserved | location=LmjF.18:127467-129518(-) | protein_length=683 | sequence_SO=chromosome | SO=protein_coding | is_pseudo=false	15.0232	16.1155	14.2877	12.6926	16.9083	13.1768	17.9316	2	4	4	4	74.058	3.9323	0	1	0	0	1	0	0	0	71000	0	0	233000	0	0	0.989863	-0.0187098	LmjF.18.0280:mRNA-p1 | transcript=LmjF.18.0280:mRNA | gene=LmjF.18.0280 | organism=Leishmania_major_strain_Friedlin | gene_product=hypothetical protein, conserved | transcript_product=hypothetical protein, conserved | location=LmjF.18:127467-129518(-) | protein_length=683 | sequence_SO=chromosome | SO=protein_coding | is_pseudo=false	>LmjF.18.0280:mRNA-p1 | transcript=LmjF.18.0280:mRNA | gene=LmjF.18.0280 | organism=Leishmania_major_strain_Friedlin | gene_product=hypothetical protein, conserved | transcript_product=hypothetical protein, conserved | location=LmjF.18:127467-129518(-) | p
	translation initiation factor IF-2, putative	LmjF.33.2740:mRNA-p1 | transcript=LmjF.33.2740:mRNA | gene=LmjF.33.2740 | organism=Leishmania_major_strain_Friedlin | gene_product=translation initiation factor IF-2, putative | transcript_product=translation initiation factor IF-2, putative | location=LmjF.33:1234499-1236949(+) | protein_length=816 | sequence_SO=chromosome | SO=protein_coding | is_pseudo=false	15.0232	18.5694	22.3672	20.2419	20.0426	20.0559	17.9316	11	19.7	19.7	19.7	92.398	30.772	0	1	10	1	3	3	0	0	389000	271000	1870000	2040000	1180000	0	0.992428	-0.0201277	LmjF.33.2740:mRNA-p1 | transcript=LmjF.33.2740:mRNA | gene=LmjF.33.2740 | organism=Leishmania_major_strain_Friedlin | gene_product=translation initiation factor IF-2, putative | transcript_product=translation initiation factor IF-2, putative | location=LmjF.33:1234499-1236949(+) | protein_length=816 | sequence_SO=chromosome | SO=protein_coding | is_pseudo=false	>LmjF.33.2740:mRNA-p1 | transcript=LmjF.33.2740:mRNA | gene=LmjF.33.2740 | organism=Leishmania_major_strain_Friedlin | gene_product=translation initiation factor IF-2, putative | transcript_product=translation initiation factor IF-2, putative | location=Lm
	chaperonin HSP60, mitochondrial precursor	LmjF.36.2020:mRNA-p1 | transcript=LmjF.36.2020:mRNA | gene=LmjF.36.2020 | organism=Leishmania_major_strain_Friedlin | gene_product=chaperonin HSP60, mitochondrial precursor | transcript_product=chaperonin HSP60, mitochondrial precursor | location=LmjF.36:795457-797154(+) | protein_length=565 | sequence_SO=chromosome | SO=protein_coding | is_pseudo=false	22.3936	22.1886	22.867	24.5696	24.3511	24.4425	17.9316	12	52	25.5	25.5	60.179	105.26	5	5	6	8	10	6	2	165000	4780000	383000	37600000	40600000	24600000	0	0.988828	-0.0254358	LmjF.36.2020:mRNA-p1 | transcript=LmjF.36.2020:mRNA | gene=LmjF.36.2020 | organism=Leishmania_major_strain_Friedlin | gene_product=chaperonin HSP60, mitochondrial precursor | transcript_product=chaperonin HSP60, mitochondrial precursor | location=LmjF.36:795457-797154(+) | protein_length=565 | sequence_SO=chromosome | SO=protein_coding | is_pseudo=false	>LmjF.36.2020:mRNA-p1 | transcript=LmjF.36.2020:mRNA | gene=LmjF.36.2020 | organism=Leishmania_major_strain_Friedlin | gene_product=chaperonin HSP60, mitochondrial precursor | transcript_product=chaperonin HSP60, mitochondrial precursor | location=LmjF.36:
	Ankyrin repeats (3 copies), putative	LmjF.29.1100:mRNA-p1 | transcript=LmjF.29.1100:mRNA | gene=LmjF.29.1100 | organism=Leishmania_major_strain_Friedlin | gene_product=Ankyrin repeats (3 copies), putative | transcript_product=Ankyrin repeats (3 copies), putative | location=LmjF.29:427249-428331(+) | protein_length=360 | sequence_SO=chromosome | SO=protein_coding | is_pseudo=false	15.0232	13.2877	18.1704	19.0612	12.3608	13.1768	17.9316	3	10.3	10.3	10.3	40.106	4.6333	0	0	1	2	1	1	0	0	0	14700	826000	0	0	0	0.988176	-0.0313252	LmjF.29.1100:mRNA-p1 | transcript=LmjF.29.1100:mRNA | gene=LmjF.29.1100 | organism=Leishmania_major_strain_Friedlin | gene_product=Ankyrin repeats (3 copies), putative | transcript_product=Ankyrin repeats (3 copies), putative | location=LmjF.29:427249-428331(+) | protein_length=360 | sequence_SO=chromosome | SO=protein_coding | is_pseudo=false	>LmjF.29.1100:mRNA-p1 | transcript=LmjF.29.1100:mRNA | gene=LmjF.29.1100 | organism=Leishmania_major_strain_Friedlin | gene_product=Ankyrin repeats (3 copies), putative | transcript_product=Ankyrin repeats (3 copies), putative | location=LmjF.29:427249-428
	60S ribosomal protein L18a, putative	LmjF.35.0600:mRNA-p1 | transcript=LmjF.35.0600:mRNA | gene=LmjF.35.0600 | organism=Leishmania_major_strain_Friedlin | gene_product=60S ribosomal protein L18a, putative | transcript_product=60S ribosomal protein L18a, putative | location=LmjF.35:286520-287059(+) | protein_length=179 | sequence_SO=chromosome | SO=protein_coding | is_pseudo=false;LmjF.32.0880:mRNA-p1 | transcript=LmjF.32.0880:mRNA |…	26.3712	25.5374	23.2535	23.6865	25.433	23.8288	27.0296	10	44.1	44.1	44.1	20.807	130.48	5	5	4	2	4	3	5	2600000	48700000	501000	20400000	86100000	16100000	5500000	0.950767	-0.0690491	LmjF.35.0600:mRNA-p1 | transcript=LmjF.35.0600:mRNA | gene=LmjF.35.0600 | organism=Leishmania_major_strain_Friedlin | gene_product=60S ribosomal protein L18a, putative | transcript_product=60S ribosomal protein L18a, putative | location=LmjF.35:286520-287059(+) | protein_length=179 | sequence_SO=chromosome | SO=protein_coding | is_pseudo=false;LmjF.32.0880:mRNA-p1 | transcript=LmjF.32.0880:mRNA |…	>LmjF.35.0600:mRNA-p1 | transcript=LmjF.35.0600:mRNA | gene=LmjF.35.0600 | organism=Leishmania_major_strain_Friedlin | gene_product=60S ribosomal protein L18a, putative | transcript_product=60S ribosomal protein L18a, putative | location=LmjF.35:286520-287
	tryparedoxin peroxidase	LmjF.15.1140:mRNA-p1 | transcript=LmjF.15.1140:mRNA | gene=LmjF.15.1140 | organism=Leishmania_major_strain_Friedlin | gene_product=tryparedoxin peroxidase | transcript_product=tryparedoxin peroxidase | location=LmjF.15:467207-467779(-) | protein_length=190 | sequence_SO=chromosome | SO=protein_coding | is_pseudo=false;LmjF.15.1100:mRNA-p1 | transcript=LmjF.15.1100:mRNA | gene=LmjF.15.1100 | organ…	26.0212	27.632	26.9088	26.8142	26.2077	26.2096	28.1604	4	16.8	16.8	16.8	21.173	115.99	3	4	3	4	4	4	2	2040000	208000000	6320000	178000000	147000000	83800000	12000000	0.901407	-0.0768639	LmjF.15.1140:mRNA-p1 | transcript=LmjF.15.1140:mRNA | gene=LmjF.15.1140 | organism=Leishmania_major_strain_Friedlin | gene_product=tryparedoxin peroxidase | transcript_product=tryparedoxin peroxidase | location=LmjF.15:467207-467779(-) | protein_length=190 | sequence_SO=chromosome | SO=protein_coding | is_pseudo=false;LmjF.15.1100:mRNA-p1 | transcript=LmjF.15.1100:mRNA | gene=LmjF.15.1100 | organ…	>LmjF.15.1140:mRNA-p1 | transcript=LmjF.15.1140:mRNA | gene=LmjF.15.1140 | organism=Leishmania_major_strain_Friedlin | gene_product=tryparedoxin peroxidase | transcript_product=tryparedoxin peroxidase | location=LmjF.15:467207-467779(-) | protein_length=19
	tb-292 membrane associated protein-like protein (pseudogene)	LmjF.15.0440:mRNA-p1 | transcript=LmjF.15.0440:mRNA | gene=LmjF.15.0440 | organism=Leishmania_major_strain_Friedlin | gene_product=tb-292 membrane associated protein-like protein (pseudogene) | transcript_product=tb-292 membrane associated protein-like protein (pseudogene) | location=LmjF.15:152316-203055(+) | protein_length=16835 | sequence_SO=chromosome | SO=protein_coding | is_pseudo=true	15.0232	17.3667	14.2877	14.392	15.6551	15.3887	17.9316	7	5.9	5.9	5.9	1836.9	13.252	0	1	0	2	5	4	0	0	169000	0	32500	98100	46300	0	0.902834	-0.133288	LmjF.15.0440:mRNA-p1 | transcript=LmjF.15.0440:mRNA | gene=LmjF.15.0440 | organism=Leishmania_major_strain_Friedlin | gene_product=tb-292 membrane associated protein-like protein (pseudogene) | transcript_product=tb-292 membrane associated protein-like protein (pseudogene) | location=LmjF.15:152316-203055(+) | protein_length=16835 | sequence_SO=chromosome | SO=protein_coding | is_pseudo=true	>LmjF.15.0440:mRNA-p1 | transcript=LmjF.15.0440:mRNA | gene=LmjF.15.0440 | organism=Leishmania_major_strain_Friedlin | gene_product=tb-292 membrane associated protein-like protein (pseudogene) | transcript_product=tb-292 membrane associated protein-like pr
	Serine/threonine-protein kinase NEK17, putative	LmjF.36.1520:mRNA-p1 | transcript=LmjF.36.1520:mRNA | gene=LmjF.36.1520 | organism=Leishmania_major_strain_Friedlin | gene_product=Serine/threonine-protein kinase NEK17, putative | transcript_product=Serine/threonine-protein kinase NEK17, putative | location=LmjF.36:574041-575570(-) | protein_length=509 | sequence_SO=chromosome | SO=protein_coding | is_pseudo=false	18.9431	21.895	19.2018	21.1946	21.2243	20.6276	17.9316	7	16.5	16.5	16.5	56.375	18.62	1	1	2	4	6	3	1	15100	3900000	30100	3630000	4660000	1750000	0	0.899117	-0.141416	LmjF.36.1520:mRNA-p1 | transcript=LmjF.36.1520:mRNA | gene=LmjF.36.1520 | organism=Leishmania_major_strain_Friedlin | gene_product=Serine/threonine-protein kinase NEK17, putative | transcript_product=Serine/threonine-protein kinase NEK17, putative | location=LmjF.36:574041-575570(-) | protein_length=509 | sequence_SO=chromosome | SO=protein_coding | is_pseudo=false	>LmjF.36.1520:mRNA-p1 | transcript=LmjF.36.1520:mRNA | gene=LmjF.36.1520 | organism=Leishmania_major_strain_Friedlin | gene_product=Serine/threonine-protein kinase NEK17, putative | transcript_product=Serine/threonine-protein kinase NEK17, putative | locat
	40S ribosomal protein S11, putative	LmjF.21.1550:mRNA-p1 | transcript=LmjF.21.1550:mRNA | gene=LmjF.21.1550 | organism=Leishmania_major_strain_Friedlin | gene_product=40S ribosomal protein S11, putative | transcript_product=40S ribosomal protein S11, putative | location=LmjF.21:637746-638267(-) | protein_length=173 | sequence_SO=chromosome | SO=protein_coding | is_pseudo=false;LmjF.20.1650:mRNA-p1 | transcript=LmjF.20.1650:mRNA | g…	24.3101	25.3877	21.4375	24.7024	22.5708	22.5869	25.2133	9	43.4	43.4	43.4	19.976	36.688	3	6	1	7	5	4	1	623000	43900000	142000	41200000	11800000	6800000	1560000	0.897088	-0.152178	LmjF.21.1550:mRNA-p1 | transcript=LmjF.21.1550:mRNA | gene=LmjF.21.1550 | organism=Leishmania_major_strain_Friedlin | gene_product=40S ribosomal protein S11, putative | transcript_product=40S ribosomal protein S11, putative | location=LmjF.21:637746-638267(-) | protein_length=173 | sequence_SO=chromosome | SO=protein_coding | is_pseudo=false;LmjF.20.1650:mRNA-p1 | transcript=LmjF.20.1650:mRNA | g…	>LmjF.21.1550:mRNA-p1 | transcript=LmjF.21.1550:mRNA | gene=LmjF.21.1550 | organism=Leishmania_major_strain_Friedlin | gene_product=40S ribosomal protein S11, putative | transcript_product=40S ribosomal protein S11, putative | location=LmjF.21:637746-63826
	nucleolar protein 56, putative	LmjF.10.0210:mRNA-p1 | transcript=LmjF.10.0210:mRNA | gene=LmjF.10.0210 | organism=Leishmania_major_strain_Friedlin | gene_product=nucleolar protein 56, putative | transcript_product=nucleolar protein 56, putative | location=LmjF.10:92707-94128(+) | protein_length=473 | sequence_SO=chromosome | SO=protein_coding | is_pseudo=false	21.4626	20.265	21.9171	22.0625	21.8423	21.2877	21.0156	10	24.9	24.9	24.9	52.685	74.841	4	3	6	6	4	3	1	86600	1260000	198000	6610000	7150000	2760000	84800	0.748002	-0.16615	LmjF.10.0210:mRNA-p1 | transcript=LmjF.10.0210:mRNA | gene=LmjF.10.0210 | organism=Leishmania_major_strain_Friedlin | gene_product=nucleolar protein 56, putative | transcript_product=nucleolar protein 56, putative | location=LmjF.10:92707-94128(+) | protein_length=473 | sequence_SO=chromosome | SO=protein_coding | is_pseudo=false	>LmjF.10.0210:mRNA-p1 | transcript=LmjF.10.0210:mRNA | gene=LmjF.10.0210 | organism=Leishmania_major_strain_Friedlin | gene_product=nucleolar protein 56, putative | transcript_product=nucleolar protein 56, putative | location=LmjF.10:92707-94128(+) | prote
	phosphoglucomutase, putative	LmjF.21.0640:mRNA-p1 | transcript=LmjF.21.0640:mRNA | gene=LmjF.21.0640 | organism=Leishmania_major_strain_Friedlin | gene_product=phosphoglucomutase, putative | transcript_product=phosphoglucomutase, putative | location=LmjF.21:198760-200529(-) | protein_length=589 | sequence_SO=chromosome | SO=protein_coding | is_pseudo=false	15.0232	19.4756	14.2877	19.2967	12.3608	17.4972	17.9316	2	3.9	3.9	3.9	63.895	2.8826	0	1	0	1	0	1	0	0	729000	0	972000	0	199000	0	0.933981	-0.174101	LmjF.21.0640:mRNA-p1 | transcript=LmjF.21.0640:mRNA | gene=LmjF.21.0640 | organism=Leishmania_major_strain_Friedlin | gene_product=phosphoglucomutase, putative | transcript_product=phosphoglucomutase, putative | location=LmjF.21:198760-200529(-) | protein_length=589 | sequence_SO=chromosome | SO=protein_coding | is_pseudo=false	>LmjF.21.0640:mRNA-p1 | transcript=LmjF.21.0640:mRNA | gene=LmjF.21.0640 | organism=Leishmania_major_strain_Friedlin | gene_product=phosphoglucomutase, putative | transcript_product=phosphoglucomutase, putative | location=LmjF.21:198760-200529(-) | protein
	RNA binding protein rbp16, putative	LmjF.28.0825:mRNA-p1 | transcript=LmjF.28.0825:mRNA | gene=LmjF.28.0825 | organism=Leishmania_major_strain_Friedlin | gene_product=RNA binding protein rbp16, putative | transcript_product=RNA binding protein rbp16, putative | location=LmjF.28:294475-294903(+) | protein_length=142 | sequence_SO=chromosome | SO=protein_coding | is_pseudo=false	15.0232	22.1363	14.2877	21.5961	12.3608	13.1768	17.9316	2	9.2	9.2	9.2	15.14	3.0876	0	1	0	1	0	0	0	0	4610000	0	4790000	0	0	0	0.957684	-0.177656	LmjF.28.0825:mRNA-p1 | transcript=LmjF.28.0825:mRNA | gene=LmjF.28.0825 | organism=Leishmania_major_strain_Friedlin | gene_product=RNA binding protein rbp16, putative | transcript_product=RNA binding protein rbp16, putative | location=LmjF.28:294475-294903(+) | protein_length=142 | sequence_SO=chromosome | SO=protein_coding | is_pseudo=false	>LmjF.28.0825:mRNA-p1 | transcript=LmjF.28.0825:mRNA | gene=LmjF.28.0825 | organism=Leishmania_major_strain_Friedlin | gene_product=RNA binding protein rbp16, putative | transcript_product=RNA binding protein rbp16, putative | location=LmjF.28:294475-29490
	fatty acid elongase, putative	LmjF.14.0660:mRNA-p1 | transcript=LmjF.14.0660:mRNA | gene=LmjF.14.0660 | organism=Leishmania_major_strain_Friedlin | gene_product=fatty acid elongase, putative | transcript_product=fatty acid elongase, putative | location=LmjF.14:238373-239227(-) | protein_length=284 | sequence_SO=chromosome | SO=protein_coding | is_pseudo=false	15.0232	20.5356	14.2877	12.6926	12.3608	13.1768	22.0789	3	9.9	9.9	9.9	32.575	20.887	0	1	0	0	0	0	1	0	1520000	0	0	0	0	177000	0.955618	-0.21206	LmjF.14.0660:mRNA-p1 | transcript=LmjF.14.0660:mRNA | gene=LmjF.14.0660 | organism=Leishmania_major_strain_Friedlin | gene_product=fatty acid elongase, putative | transcript_product=fatty acid elongase, putative | location=LmjF.14:238373-239227(-) | protein_length=284 | sequence_SO=chromosome | SO=protein_coding | is_pseudo=false	>LmjF.14.0660:mRNA-p1 | transcript=LmjF.14.0660:mRNA | gene=LmjF.14.0660 | organism=Leishmania_major_strain_Friedlin | gene_product=fatty acid elongase, putative | transcript_product=fatty acid elongase, putative | location=LmjF.14:238373-239227(-) | prote
	hypothetical protein, conserved	LmjF.16.1420:mRNA-p1 | transcript=LmjF.16.1420:mRNA | gene=LmjF.16.1420 | organism=Leishmania_major_strain_Friedlin | gene_product=hypothetical protein, conserved | transcript_product=hypothetical protein, conserved | location=LmjF.16:586907-588484(-) | protein_length=525 | sequence_SO=chromosome | SO=protein_coding | is_pseudo=false	15.0232	13.2877	18.0847	19.8346	12.3608	13.1768	17.9316	2	3.4	3.4	3.4	56.246	3.097	0	0	1	1	0	0	0	0	0	13900	1410000	0	0	0	0.923577	-0.214554	LmjF.16.1420:mRNA-p1 | transcript=LmjF.16.1420:mRNA | gene=LmjF.16.1420 | organism=Leishmania_major_strain_Friedlin | gene_product=hypothetical protein, conserved | transcript_product=hypothetical protein, conserved | location=LmjF.16:586907-588484(-) | protein_length=525 | sequence_SO=chromosome | SO=protein_coding | is_pseudo=false	>LmjF.16.1420:mRNA-p1 | transcript=LmjF.16.1420:mRNA | gene=LmjF.16.1420 | organism=Leishmania_major_strain_Friedlin | gene_product=hypothetical protein, conserved | transcript_product=hypothetical protein, conserved | location=LmjF.16:586907-588484(-) | p
	ribosome assembly protein RRB1, putative	LmjF.33.1910:mRNA-p1 | transcript=LmjF.33.1910:mRNA | gene=LmjF.33.1910 | organism=Leishmania_major_strain_Friedlin | gene_product=ribosome assembly protein RRB1, putative | transcript_product=ribosome assembly protein RRB1, putative | location=LmjF.33:855424-857178(+) | protein_length=584 | sequence_SO=chromosome | SO=protein_coding | is_pseudo=false	18.7764	13.2877	14.2877	12.6926	19.4334	13.1768	17.9316	2	3.1	3.1	3.1	64.96	2.7801	1	0	0	0	1	0	0	13500	0	0	0	1340000	0	0	0.923334	-0.215294	LmjF.33.1910:mRNA-p1 | transcript=LmjF.33.1910:mRNA | gene=LmjF.33.1910 | organism=Leishmania_major_strain_Friedlin | gene_product=ribosome assembly protein RRB1, putative | transcript_product=ribosome assembly protein RRB1, putative | location=LmjF.33:855424-857178(+) | protein_length=584 | sequence_SO=chromosome | SO=protein_coding | is_pseudo=false	>LmjF.33.1910:mRNA-p1 | transcript=LmjF.33.1910:mRNA | gene=LmjF.33.1910 | organism=Leishmania_major_strain_Friedlin | gene_product=ribosome assembly protein RRB1, putative | transcript_product=ribosome assembly protein RRB1, putative | location=LmjF.33:85
	ruvB-like DNA helicase, putative	LmjF.34.2610:mRNA-p1 | transcript=LmjF.34.2610:mRNA | gene=LmjF.34.2610 | organism=Leishmania_major_strain_Friedlin | gene_product=ruvB-like DNA helicase, putative | transcript_product=ruvB-like DNA helicase, putative | location=LmjF.34:1199873-1201324(+) | protein_length=483 | sequence_SO=chromosome | SO=protein_coding | is_pseudo=false	24.1015	18.2832	17.7796	21.3376	20.9024	20.6276	17.9316	17	38.1	38.1	38.1	53.638	96.729	14	2	1	5	4	2	0	541000	319000	11200	4000000	3730000	1750000	0	0.901317	-0.217838	LmjF.34.2610:mRNA-p1 | transcript=LmjF.34.2610:mRNA | gene=LmjF.34.2610 | organism=Leishmania_major_strain_Friedlin | gene_product=ruvB-like DNA helicase, putative | transcript_product=ruvB-like DNA helicase, putative | location=LmjF.34:1199873-1201324(+) | protein_length=483 | sequence_SO=chromosome | SO=protein_coding | is_pseudo=false	>LmjF.34.2610:mRNA-p1 | transcript=LmjF.34.2610:mRNA | gene=LmjF.34.2610 | organism=Leishmania_major_strain_Friedlin | gene_product=ruvB-like DNA helicase, putative | transcript_product=ruvB-like DNA helicase, putative | location=LmjF.34:1199873-1201324(+)
	flavoprotein subunit-like protein	LmjF.07.0800:mRNA-p1 | transcript=LmjF.07.0800:mRNA | gene=LmjF.07.0800 | organism=Leishmania_major_strain_Friedlin | gene_product=flavoprotein subunit-like protein | transcript_product=flavoprotein subunit-like protein | location=LmjF.07:377170-379182(+) | protein_length=670 | sequence_SO=chromosome | SO=protein_coding | is_pseudo=false	18.0638	13.2877	14.2877	12.6926	18.3277	13.1768	17.9316	3	5.1	5.1	5.1	71.094	5.3701	2	0	0	0	1	0	0	8220	0	0	0	624000	0	0	0.906257	-0.231675	LmjF.07.0800:mRNA-p1 | transcript=LmjF.07.0800:mRNA | gene=LmjF.07.0800 | organism=Leishmania_major_strain_Friedlin | gene_product=flavoprotein subunit-like protein | transcript_product=flavoprotein subunit-like protein | location=LmjF.07:377170-379182(+) | protein_length=670 | sequence_SO=chromosome | SO=protein_coding | is_pseudo=false	>LmjF.07.0800:mRNA-p1 | transcript=LmjF.07.0800:mRNA | gene=LmjF.07.0800 | organism=Leishmania_major_strain_Friedlin | gene_product=flavoprotein subunit-like protein | transcript_product=flavoprotein subunit-like protein | location=LmjF.07:377170-379182(+)
	splicing factor 3a, putative	LmjF.30.1830:mRNA-p1 | transcript=LmjF.30.1830:mRNA | gene=LmjF.30.1830 | organism=Leishmania_major_strain_Friedlin | gene_product=splicing factor 3a, putative | transcript_product=splicing factor 3a, putative | location=LmjF.30:680123-681991(+) | protein_length=622 | sequence_SO=chromosome | SO=protein_coding | is_pseudo=false	17.1752	13.2877	14.2877	17.2512	12.3608	13.1768	17.9316	2	3.7	3.7	3.7	69.348	3.7054	1	0	0	1	0	0	0	4430	0	0	235000	0	0	0	0.888678	-0.246206	LmjF.30.1830:mRNA-p1 | transcript=LmjF.30.1830:mRNA | gene=LmjF.30.1830 | organism=Leishmania_major_strain_Friedlin | gene_product=splicing factor 3a, putative | transcript_product=splicing factor 3a, putative | location=LmjF.30:680123-681991(+) | protein_length=622 | sequence_SO=chromosome | SO=protein_coding | is_pseudo=false	>LmjF.30.1830:mRNA-p1 | transcript=LmjF.30.1830:mRNA | gene=LmjF.30.1830 | organism=Leishmania_major_strain_Friedlin | gene_product=splicing factor 3a, putative | transcript_product=splicing factor 3a, putative | location=LmjF.30:680123-681991(+) | protein
	proteasome regulatory non-ATPase subunit, putative	LmjF.29.0120:mRNA-p1 | transcript=LmjF.29.0120:mRNA | gene=LmjF.29.0120 | organism=Leishmania_major_strain_Friedlin | gene_product=proteasome regulatory non-ATPase subunit, putative | transcript_product=proteasome regulatory non-ATPase subunit, putative | location=LmjF.29:38677-41406(-) | protein_length=909 | sequence_SO=chromosome | SO=protein_coding | is_pseudo=false	20.9243	18.2372	20.4273	20.9459	21.5915	21.9495	17.9316	16	22.1	22.1	22.1	99.324	44.692	7	2	7	4	7	6	0	59800	309000	70300	3060000	6000000	4370000	0	0.855701	-0.246884	LmjF.29.0120:mRNA-p1 | transcript=LmjF.29.0120:mRNA | gene=LmjF.29.0120 | organism=Leishmania_major_strain_Friedlin | gene_product=proteasome regulatory non-ATPase subunit, putative | transcript_product=proteasome regulatory non-ATPase subunit, putative | location=LmjF.29:38677-41406(-) | protein_length=909 | sequence_SO=chromosome | SO=protein_coding | is_pseudo=false	>LmjF.29.0120:mRNA-p1 | transcript=LmjF.29.0120:mRNA | gene=LmjF.29.0120 | organism=Leishmania_major_strain_Friedlin | gene_product=proteasome regulatory non-ATPase subunit, putative | transcript_product=proteasome regulatory non-ATPase subunit, putative |
	stomatin-like protein	LmjF.05.1040:mRNA-p1 | transcript=LmjF.05.1040:mRNA | gene=LmjF.05.1040 | organism=Leishmania_major_strain_Friedlin | gene_product=stomatin-like protein | transcript_product=stomatin-like protein | location=LmjF.05:382894-383967(-) | protein_length=357 | sequence_SO=chromosome | SO=protein_coding | is_pseudo=false	15.0232	21.3805	14.2877	20.9882	18.5394	13.1768	17.9316	5	14.6	14.6	14.6	39.749	10.309	0	3	0	2	1	0	0	0	2730000	0	3140000	724000	0	0	0.92244	-0.249064	LmjF.05.1040:mRNA-p1 | transcript=LmjF.05.1040:mRNA | gene=LmjF.05.1040 | organism=Leishmania_major_strain_Friedlin | gene_product=stomatin-like protein | transcript_product=stomatin-like protein | location=LmjF.05:382894-383967(-) | protein_length=357 | sequence_SO=chromosome | SO=protein_coding | is_pseudo=false	>LmjF.05.1040:mRNA-p1 | transcript=LmjF.05.1040:mRNA | gene=LmjF.05.1040 | organism=Leishmania_major_strain_Friedlin | gene_product=stomatin-like protein | transcript_product=stomatin-like protein | location=LmjF.05:382894-383967(-) | protein_length=357 |
	Paraflagellar rod protein 2-1	LmjF.16.1430:mRNA-p1 | transcript=LmjF.16.1430:mRNA | gene=LmjF.16.1430 | organism=Leishmania_major_strain_Friedlin | gene_product=Paraflagellar rod protein 2-1 | transcript_product=Paraflagellar rod protein 2-1 | location=LmjF.16:598036-599835(-) | protein_length=599 | sequence_SO=chromosome | SO=protein_coding | is_pseudo=false;LmjF.16.1427:mRNA-p1 | transcript=LmjF.16.1427:mRNA | gene=LmjF.16.…	24.848	13.2877	21.9388	23.2448	23.6431	21.8987	17.9316	22	34.4	34.4	34.4	68.785	80.983	15	0	5	9	10	6	0	906000	0	201000	15000000	24800000	4230000	0	0.92331	-0.337809	LmjF.16.1430:mRNA-p1 | transcript=LmjF.16.1430:mRNA | gene=LmjF.16.1430 | organism=Leishmania_major_strain_Friedlin | gene_product=Paraflagellar rod protein 2-1 | transcript_product=Paraflagellar rod protein 2-1 | location=LmjF.16:598036-599835(-) | protein_length=599 | sequence_SO=chromosome | SO=protein_coding | is_pseudo=false;LmjF.16.1427:mRNA-p1 | transcript=LmjF.16.1427:mRNA | gene=LmjF.16.…	>LmjF.16.1430:mRNA-p1 | transcript=LmjF.16.1430:mRNA | gene=LmjF.16.1430 | organism=Leishmania_major_strain_Friedlin | gene_product=Paraflagellar rod protein 2-1 | transcript_product=Paraflagellar rod protein 2-1 | location=LmjF.16:598036-599835(-) | prote
	DEAD/DEAH box helicase, putative	LmjF.03.0690:mRNA-p1 | transcript=LmjF.03.0690:mRNA | gene=LmjF.03.0690 | organism=Leishmania_major_strain_Friedlin | gene_product=DEAD/DEAH box helicase, putative | transcript_product=DEAD/DEAH box helicase, putative | location=LmjF.03:260161-266796(-) | protein_length=2211 | sequence_SO=chromosome | SO=protein_coding | is_pseudo=false	21.2821	13.2877	14.2877	17.1155	17.1655	15.9083	17.9316	4	2.1	2.1	2.1	247.03	5.8426	1	0	0	2	1	2	0	76500	0	0	215000	280000	66400	0	0.861044	-0.357354	LmjF.03.0690:mRNA-p1 | transcript=LmjF.03.0690:mRNA | gene=LmjF.03.0690 | organism=Leishmania_major_strain_Friedlin | gene_product=DEAD/DEAH box helicase, putative | transcript_product=DEAD/DEAH box helicase, putative | location=LmjF.03:260161-266796(-) | protein_length=2211 | sequence_SO=chromosome | SO=protein_coding | is_pseudo=false	>LmjF.03.0690:mRNA-p1 | transcript=LmjF.03.0690:mRNA | gene=LmjF.03.0690 | organism=Leishmania_major_strain_Friedlin | gene_product=DEAD/DEAH box helicase, putative | transcript_product=DEAD/DEAH box helicase, putative | location=LmjF.03:260161-266796(-) |
	Cysteine leucine rich protein	LmjF.34.0550:mRNA-p1 | transcript=LmjF.34.0550:mRNA | gene=LmjF.34.0550 | organism=Leishmania_major_strain_Friedlin | gene_product=Cysteine leucine rich protein | transcript_product=Cysteine leucine rich protein | location=LmjF.34:225827-227698(+) | protein_length=623 | sequence_SO=chromosome | SO=protein_coding | is_pseudo=false	15.0232	13.2877	19.1531	12.6926	12.3608	13.1768	21.3045	2	3.7	3.7	3.7	65.976	9.9392	0	0	1	0	0	0	1	0	0	29200	0	0	0	104000	0.908696	-0.370023	LmjF.34.0550:mRNA-p1 | transcript=LmjF.34.0550:mRNA | gene=LmjF.34.0550 | organism=Leishmania_major_strain_Friedlin | gene_product=Cysteine leucine rich protein | transcript_product=Cysteine leucine rich protein | location=LmjF.34:225827-227698(+) | protein_length=623 | sequence_SO=chromosome | SO=protein_coding | is_pseudo=false	>LmjF.34.0550:mRNA-p1 | transcript=LmjF.34.0550:mRNA | gene=LmjF.34.0550 | organism=Leishmania_major_strain_Friedlin | gene_product=Cysteine leucine rich protein | transcript_product=Cysteine leucine rich protein | location=LmjF.34:225827-227698(+) | prote
	type II (glutathione peroxidase-like) tryparedoxin peroxidase	LmjF.26.0820:mRNA-p1 | transcript=LmjF.26.0820:mRNA | gene=LmjF.26.0820 | organism=Leishmania_major_strain_Friedlin | gene_product=type II (glutathione peroxidase-like) tryparedoxin peroxidase | transcript_product=type II (glutathione peroxidase-like) tryparedoxin peroxidase | location=LmjF.26:238761-239285(-) | protein_length=174 | sequence_SO=chromosome | SO=protein_coding | is_pseudo=false;Lmj…	19.647	13.2877	14.2877	22.0625	12.3608	13.1768	17.9316	2	12.1	12.1	12.1	19.324	4.3025	1	0	0	1	0	0	0	24600	0	0	6610000	0	0	0	0.893831	-0.38454	LmjF.26.0820:mRNA-p1 | transcript=LmjF.26.0820:mRNA | gene=LmjF.26.0820 | organism=Leishmania_major_strain_Friedlin | gene_product=type II (glutathione peroxidase-like) tryparedoxin peroxidase | transcript_product=type II (glutathione peroxidase-like) tryparedoxin peroxidase | location=LmjF.26:238761-239285(-) | protein_length=174 | sequence_SO=chromosome | SO=protein_coding | is_pseudo=false;Lmj…	>LmjF.26.0820:mRNA-p1 | transcript=LmjF.26.0820:mRNA | gene=LmjF.26.0820 | organism=Leishmania_major_strain_Friedlin | gene_product=type II (glutathione peroxidase-like) tryparedoxin peroxidase | transcript_product=type II (glutathione peroxidase-like) try
	receptor for activated C kinase 1	LmjF.28.2750:mRNA-p1 | transcript=LmjF.28.2750:mRNA | gene=LmjF.28.2750 | organism=Leishmania_major_strain_Friedlin | gene_product=receptor for activated C kinase 1 | transcript_product=receptor for activated C kinase 1 | location=LmjF.28:1050749-1051687(-) | protein_length=312 | sequence_SO=chromosome | SO=protein_coding | is_pseudo=false;LmjF.28.2740:mRNA-p1 | transcript=LmjF.28.2740:mRNA | gen…	24.019	24.1871	22.7553	24.3031	23.1348	22.8746	25.4298	12	50	50	50	34.399	91.167	6	8	6	3	4	3	4	509000	19100000	354000	31300000	17500000	8310000	1810000	0.580473	-0.416575	LmjF.28.2750:mRNA-p1 | transcript=LmjF.28.2750:mRNA | gene=LmjF.28.2750 | organism=Leishmania_major_strain_Friedlin | gene_product=receptor for activated C kinase 1 | transcript_product=receptor for activated C kinase 1 | location=LmjF.28:1050749-1051687(-) | protein_length=312 | sequence_SO=chromosome | SO=protein_coding | is_pseudo=false;LmjF.28.2740:mRNA-p1 | transcript=LmjF.28.2740:mRNA | gen…	>LmjF.28.2750:mRNA-p1 | transcript=LmjF.28.2750:mRNA | gene=LmjF.28.2750 | organism=Leishmania_major_strain_Friedlin | gene_product=receptor for activated C kinase 1 | transcript_product=receptor for activated C kinase 1 | location=LmjF.28:1050749-1051687(
	isoleucyl-tRNA synthetase, putative	LmjF.36.5620.1:mRNA-p1 | transcript=LmjF.36.5620.1:mRNA | gene=LmjF.36.5620 | organism=Leishmania_major_strain_Friedlin | gene_product=isoleucyl-tRNA synthetase, putative | transcript_product=isoleucyl-tRNA synthetase, putative | location=LmjF.36:2169004-2172687(-) | protein_length=1227 | sequence_SO=chromosome | SO=protein_coding | is_pseudo=false;LmjF.36.5620.2:mRNA-p1 | transcript=LmjF.36.5620…	15.0232	18.0102	14.2877	12.6926	18.5242	16.7471	17.9316	6	5	5	5	138.91	9.0207	0	2	0	0	3	2	0	0	264000	0	0	716000	119000	0	0.803616	-0.424412	LmjF.36.5620.1:mRNA-p1 | transcript=LmjF.36.5620.1:mRNA | gene=LmjF.36.5620 | organism=Leishmania_major_strain_Friedlin | gene_product=isoleucyl-tRNA synthetase, putative | transcript_product=isoleucyl-tRNA synthetase, putative | location=LmjF.36:2169004-2172687(-) | protein_length=1227 | sequence_SO=chromosome | SO=protein_coding | is_pseudo=false;LmjF.36.5620.2:mRNA-p1 | transcript=LmjF.36.5620…	>LmjF.36.5620.1:mRNA-p1 | transcript=LmjF.36.5620.1:mRNA | gene=LmjF.36.5620 | organism=Leishmania_major_strain_Friedlin | gene_product=isoleucyl-tRNA synthetase, putative | transcript_product=isoleucyl-tRNA synthetase, putative | location=LmjF.36:2169004-
	eukaryotic translation initiation factor 3 subunit c	LmjF.36.6980:mRNA-p1 | transcript=LmjF.36.6980:mRNA | gene=LmjF.36.6980 | organism=Leishmania_major_strain_Friedlin | gene_product=eukaryotic translation initiation factor 3 subunit c | transcript_product=eukaryotic translation initiation factor 3 subunit c | location=LmjF.36:2670219-2672414(-) | protein_length=731 | sequence_SO=chromosome | SO=protein_coding | is_pseudo=false	20.2989	21.8839	18.7602	21.928	20.3645	21.8269	17.9316	12	17.9	17.9	17.9	82.031	29.194	4	4	3	7	4	6	0	38600	3870000	22200	6020000	2570000	4010000	0	0.734497	-0.428389	LmjF.36.6980:mRNA-p1 | transcript=LmjF.36.6980:mRNA | gene=LmjF.36.6980 | organism=Leishmania_major_strain_Friedlin | gene_product=eukaryotic translation initiation factor 3 subunit c | transcript_product=eukaryotic translation initiation factor 3 subunit c | location=LmjF.36:2670219-2672414(-) | protein_length=731 | sequence_SO=chromosome | SO=protein_coding | is_pseudo=false	>LmjF.36.6980:mRNA-p1 | transcript=LmjF.36.6980:mRNA | gene=LmjF.36.6980 | organism=Leishmania_major_strain_Friedlin | gene_product=eukaryotic translation initiation factor 3 subunit c | transcript_product=eukaryotic translation initiation factor 3 subunit
	malic enzyme, putative	LmjF.24.0770:mRNA-p1 | transcript=LmjF.24.0770:mRNA | gene=LmjF.24.0770 | organism=Leishmania_major_strain_Friedlin | gene_product=malic enzyme, putative | transcript_product=malic enzyme, putative | location=LmjF.24:271334-273055(+) | protein_length=573 | sequence_SO=chromosome | SO=protein_coding | is_pseudo=false	17.4334	17.7005	21.4476	22.3211	19.5823	21.6051	17.9316	10	20.4	20.4	20.4	63.415	52.883	1	1	4	3	1	3	0	5300	213000	143000	7910000	1490000	3450000	0	0.829136	-0.446556	LmjF.24.0770:mRNA-p1 | transcript=LmjF.24.0770:mRNA | gene=LmjF.24.0770 | organism=Leishmania_major_strain_Friedlin | gene_product=malic enzyme, putative | transcript_product=malic enzyme, putative | location=LmjF.24:271334-273055(+) | protein_length=573 | sequence_SO=chromosome | SO=protein_coding | is_pseudo=false	>LmjF.24.0770:mRNA-p1 | transcript=LmjF.24.0770:mRNA | gene=LmjF.24.0770 | organism=Leishmania_major_strain_Friedlin | gene_product=malic enzyme, putative | transcript_product=malic enzyme, putative | location=LmjF.24:271334-273055(+) | protein_length=573
	General negative regulator of transcription subunit 5	LmjF.25.1840:mRNA-p1 | transcript=LmjF.25.1840:mRNA | gene=LmjF.25.1840 | organism=Leishmania_major_strain_Friedlin | gene_product=General negative regulator of transcription subunit 5 | transcript_product=General negative regulator of transcription subunit 5 | location=LmjF.25:735294-737219(-) | protein_length=641 | sequence_SO=chromosome | SO=protein_coding | is_pseudo=false	20.3211	19.5507	17.4893	20.68	21.9601	22.2535	17.9316	7	12.8	12.8	12.8	72.485	15.172	3	1	1	2	3	6	0	39400	768000	9180	2530000	7760000	5400000	0	0.816505	-0.463651	LmjF.25.1840:mRNA-p1 | transcript=LmjF.25.1840:mRNA | gene=LmjF.25.1840 | organism=Leishmania_major_strain_Friedlin | gene_product=General negative regulator of transcription subunit 5 | transcript_product=General negative regulator of transcription subunit 5 | location=LmjF.25:735294-737219(-) | protein_length=641 | sequence_SO=chromosome | SO=protein_coding | is_pseudo=false	>LmjF.25.1840:mRNA-p1 | transcript=LmjF.25.1840:mRNA | gene=LmjF.25.1840 | organism=Leishmania_major_strain_Friedlin | gene_product=General negative regulator of transcription subunit 5 | transcript_product=General negative regulator of transcription subun
	glutamate dehydrogenase	LmjF.15.1010:mRNA-p1 | transcript=LmjF.15.1010:mRNA | gene=LmjF.15.1010 | organism=Leishmania_major_strain_Friedlin | gene_product=glutamate dehydrogenase | transcript_product=glutamate dehydrogenase | location=LmjF.15:441087-444149(-) | protein_length=1020 | sequence_SO=chromosome | SO=protein_coding | is_pseudo=false	19.0769	21.8423	18.2326	22.8802	22.8614	22.1457	17.9316	20	21.5	21.5	21.5	115.03	60.708	3	9	3	9	10	9	0	16600	3760000	15400	11700000	14500000	5010000	0	0.842163	-0.465508	LmjF.15.1010:mRNA-p1 | transcript=LmjF.15.1010:mRNA | gene=LmjF.15.1010 | organism=Leishmania_major_strain_Friedlin | gene_product=glutamate dehydrogenase | transcript_product=glutamate dehydrogenase | location=LmjF.15:441087-444149(-) | protein_length=1020 | sequence_SO=chromosome | SO=protein_coding | is_pseudo=false	>LmjF.15.1010:mRNA-p1 | transcript=LmjF.15.1010:mRNA | gene=LmjF.15.1010 | organism=Leishmania_major_strain_Friedlin | gene_product=glutamate dehydrogenase | transcript_product=glutamate dehydrogenase | location=LmjF.15:441087-444149(-) | protein_length=10
	ATP-dependent 6-phosphofructokinase, glycosomal	LmjF.29.2510:mRNA-p1 | transcript=LmjF.29.2510:mRNA | gene=LmjF.29.2510 | organism=Leishmania_major_strain_Friedlin | gene_product=ATP-dependent 6-phosphofructokinase, glycosomal | transcript_product=ATP-dependent 6-phosphofructokinase, glycosomal | location=LmjF.29:1087351-1088811(+) | protein_length=486 | sequence_SO=chromosome | SO=protein_coding | is_pseudo=false	21.8073	21.5356	14.2877	17.9545	18.977	19.6258	20.4273	6	12.6	12.6	12.6	54.004	9.0847	6	2	0	1	1	1	1	110000	3040000	0	384000	980000	873000	56300	0.817837	-0.473145	LmjF.29.2510:mRNA-p1 | transcript=LmjF.29.2510:mRNA | gene=LmjF.29.2510 | organism=Leishmania_major_strain_Friedlin | gene_product=ATP-dependent 6-phosphofructokinase, glycosomal | transcript_product=ATP-dependent 6-phosphofructokinase, glycosomal | location=LmjF.29:1087351-1088811(+) | protein_length=486 | sequence_SO=chromosome | SO=protein_coding | is_pseudo=false	>LmjF.29.2510:mRNA-p1 | transcript=LmjF.29.2510:mRNA | gene=LmjF.29.2510 | organism=Leishmania_major_strain_Friedlin | gene_product=ATP-dependent 6-phosphofructokinase, glycosomal | transcript_product=ATP-dependent 6-phosphofructokinase, glycosomal | locat
	cleavage and polyadenylation specificity factor, putative	LmjF.34.3430:mRNA-p1 | transcript=LmjF.34.3430:mRNA | gene=LmjF.34.3430 | organism=Leishmania_major_strain_Friedlin | gene_product=cleavage and polyadenylation specificity factor, putative | transcript_product=cleavage and polyadenylation specificity factor, putative | location=LmjF.34:1503739-1506009(+) | protein_length=756 | sequence_SO=chromosome | SO=protein_coding | is_pseudo=false	17.5582	13.2877	14.2877	19.0664	12.3608	13.1768	17.9316	2	2.1	2.1	2.1	84.15	1.8729	1	0	0	2	0	0	0	5780	0	0	829000	0	0	0	0.815763	-0.48159	LmjF.34.3430:mRNA-p1 | transcript=LmjF.34.3430:mRNA | gene=LmjF.34.3430 | organism=Leishmania_major_strain_Friedlin | gene_product=cleavage and polyadenylation specificity factor, putative | transcript_product=cleavage and polyadenylation specificity factor, putative | location=LmjF.34:1503739-1506009(+) | protein_length=756 | sequence_SO=chromosome | SO=protein_coding | is_pseudo=false	>LmjF.34.3430:mRNA-p1 | transcript=LmjF.34.3430:mRNA | gene=LmjF.34.3430 | organism=Leishmania_major_strain_Friedlin | gene_product=cleavage and polyadenylation specificity factor, putative | transcript_product=cleavage and polyadenylation specificity fact
	CPSF A subunit region, putative	LmjF.05.0890:mRNA-p1 | transcript=LmjF.05.0890:mRNA | gene=LmjF.05.0890 | organism=Leishmania_major_strain_Friedlin | gene_product=CPSF A subunit region, putative | transcript_product=CPSF A subunit region, putative | location=LmjF.05:325243-331185(+) | protein_length=1980 | sequence_SO=chromosome | SO=protein_coding | is_pseudo=false	15.0232	16.9083	14.2877	12.6926	16.2326	17.5204	17.9316	5	3	3	3	208.49	5.4466	0	1	0	0	1	3	0	0	123000	0	0	146000	203000	0	0.735868	-0.488024	LmjF.05.0890:mRNA-p1 | transcript=LmjF.05.0890:mRNA | gene=LmjF.05.0890 | organism=Leishmania_major_strain_Friedlin | gene_product=CPSF A subunit region, putative | transcript_product=CPSF A subunit region, putative | location=LmjF.05:325243-331185(+) | protein_length=1980 | sequence_SO=chromosome | SO=protein_coding | is_pseudo=false	>LmjF.05.0890:mRNA-p1 | transcript=LmjF.05.0890:mRNA | gene=LmjF.05.0890 | organism=Leishmania_major_strain_Friedlin | gene_product=CPSF A subunit region, putative | transcript_product=CPSF A subunit region, putative | location=LmjF.05:325243-331185(+) | p
	clathrin heavy chain, putative	LmjF.36.1630:mRNA-p1 | transcript=LmjF.36.1630:mRNA | gene=LmjF.36.1630 | organism=Leishmania_major_strain_Friedlin | gene_product=clathrin heavy chain, putative | transcript_product=clathrin heavy chain, putative | location=LmjF.36:631832-636874(-) | protein_length=1680 | sequence_SO=chromosome | SO=protein_coding | is_pseudo=false	17.8606	19.4913	18.2466	20.1332	18.6488	19.1028	17.9316	14	7.7	7.7	7.7	190.07	22.946	2	4	4	6	3	4	0	7130	737000	15500	1730000	781000	608000	0	0.439549	-0.501635	LmjF.36.1630:mRNA-p1 | transcript=LmjF.36.1630:mRNA | gene=LmjF.36.1630 | organism=Leishmania_major_strain_Friedlin | gene_product=clathrin heavy chain, putative | transcript_product=clathrin heavy chain, putative | location=LmjF.36:631832-636874(-) | protein_length=1680 | sequence_SO=chromosome | SO=protein_coding | is_pseudo=false	>LmjF.36.1630:mRNA-p1 | transcript=LmjF.36.1630:mRNA | gene=LmjF.36.1630 | organism=Leishmania_major_strain_Friedlin | gene_product=clathrin heavy chain, putative | transcript_product=clathrin heavy chain, putative | location=LmjF.36:631832-636874(-) | pro
	DnaJ domain containing protein, putative	LmjF.14.1330:mRNA-p1 | transcript=LmjF.14.1330:mRNA | gene=LmjF.14.1330 | organism=Leishmania_major_strain_Friedlin | gene_product=DnaJ domain containing protein, putative | transcript_product=DnaJ domain containing protein, putative | location=LmjF.14:555542-557236(+) | protein_length=564 | sequence_SO=chromosome | SO=protein_coding | is_pseudo=false	21.2707	13.2877	19.3343	19.4952	19.7521	20.0559	17.9316	6	11.9	11.9	11.9	63.534	48.857	2	0	1	1	3	3	0	75900	0	33100	1120000	1680000	1180000	0	0.822514	-0.501724	LmjF.14.1330:mRNA-p1 | transcript=LmjF.14.1330:mRNA | gene=LmjF.14.1330 | organism=Leishmania_major_strain_Friedlin | gene_product=DnaJ domain containing protein, putative | transcript_product=DnaJ domain containing protein, putative | location=LmjF.14:555542-557236(+) | protein_length=564 | sequence_SO=chromosome | SO=protein_coding | is_pseudo=false	>LmjF.14.1330:mRNA-p1 | transcript=LmjF.14.1330:mRNA | gene=LmjF.14.1330 | organism=Leishmania_major_strain_Friedlin | gene_product=DnaJ domain containing protein, putative | transcript_product=DnaJ domain containing protein, putative | location=LmjF.14:55
	protein mkt1, putative	LmjF.30.3430:mRNA-p1 | transcript=LmjF.30.3430:mRNA | gene=LmjF.30.3430 | organism=Leishmania_major_strain_Friedlin | gene_product=protein mkt1, putative | transcript_product=protein mkt1, putative | location=LmjF.30:1302278-1304668(+) | protein_length=796 | sequence_SO=chromosome | SO=protein_coding | is_pseudo=false	18.8515	19.2372	20.5069	19.8636	20.6006	17.7602	21.2361	10	13.7	13.7	13.7	90.285	42.246	1	3	4	3	2	2	1	14200	618000	74500	1440000	3020000	240000	98700	0.587108	-0.51292	LmjF.30.3430:mRNA-p1 | transcript=LmjF.30.3430:mRNA | gene=LmjF.30.3430 | organism=Leishmania_major_strain_Friedlin | gene_product=protein mkt1, putative | transcript_product=protein mkt1, putative | location=LmjF.30:1302278-1304668(+) | protein_length=796 | sequence_SO=chromosome | SO=protein_coding | is_pseudo=false	>LmjF.30.3430:mRNA-p1 | transcript=LmjF.30.3430:mRNA | gene=LmjF.30.3430 | organism=Leishmania_major_strain_Friedlin | gene_product=protein mkt1, putative | transcript_product=protein mkt1, putative | location=LmjF.30:1302278-1304668(+) | protein_length=79
	60S ribosomal protein L11 (L5, L16)	LmjF.22.0030:mRNA-p1 | transcript=LmjF.22.0030:mRNA | gene=LmjF.22.0030 | organism=Leishmania_major_strain_Friedlin | gene_product=60S ribosomal protein L11 (L5, L16) | transcript_product=60S ribosomal protein L11 (L5, L16) | location=LmjF.22:12239-12805(-) | protein_length=188 | sequence_SO=chromosome | SO=protein_coding | is_pseudo=false;LmjF.04.0470:mRNA-p1 | transcript=LmjF.04.0470:mRNA | gen…	23.3645	24.9584	21.4825	24.0691	22.6714	21.5638	25.2961	5	30.3	30.3	30.3	21.645	49.977	2	3	1	2	2	1	3	325000	32600000	146000	26600000	12700000	3350000	1650000	0.687239	-0.51983	LmjF.22.0030:mRNA-p1 | transcript=LmjF.22.0030:mRNA | gene=LmjF.22.0030 | organism=Leishmania_major_strain_Friedlin | gene_product=60S ribosomal protein L11 (L5, L16) | transcript_product=60S ribosomal protein L11 (L5, L16) | location=LmjF.22:12239-12805(-) | protein_length=188 | sequence_SO=chromosome | SO=protein_coding | is_pseudo=false;LmjF.04.0470:mRNA-p1 | transcript=LmjF.04.0470:mRNA | gen…	>LmjF.22.0030:mRNA-p1 | transcript=LmjF.22.0030:mRNA | gene=LmjF.22.0030 | organism=Leishmania_major_strain_Friedlin | gene_product=60S ribosomal protein L11 (L5, L16) | transcript_product=60S ribosomal protein L11 (L5, L16) | location=LmjF.22:12239-12805(
	acyl-CoA dehydrogenase, putative	LmjF.35.2730:mRNA-p1 | transcript=LmjF.35.2730:mRNA | gene=LmjF.35.2730 | organism=Leishmania_major_strain_Friedlin | gene_product=acyl-CoA dehydrogenase, putative | transcript_product=acyl-CoA dehydrogenase, putative | location=LmjF.35:1111235-1112500(-) | protein_length=421 | sequence_SO=chromosome | SO=protein_coding | is_pseudo=false	15.0232	20.265	14.2877	12.6926	19.417	17.9826	20.2877	3	6.4	6.4	6.4	45.66	5.4051	0	2	0	0	2	1	1	0	1260000	0	0	1330000	280000	51300	0.814882	-0.569684	LmjF.35.2730:mRNA-p1 | transcript=LmjF.35.2730:mRNA | gene=LmjF.35.2730 | organism=Leishmania_major_strain_Friedlin | gene_product=acyl-CoA dehydrogenase, putative | transcript_product=acyl-CoA dehydrogenase, putative | location=LmjF.35:1111235-1112500(-) | protein_length=421 | sequence_SO=chromosome | SO=protein_coding | is_pseudo=false	>LmjF.35.2730:mRNA-p1 | transcript=LmjF.35.2730:mRNA | gene=LmjF.35.2730 | organism=Leishmania_major_strain_Friedlin | gene_product=acyl-CoA dehydrogenase, putative | transcript_product=acyl-CoA dehydrogenase, putative | location=LmjF.35:1111235-1112500(-)
	ubiquitin-activating enzyme E1, putative	LmjF.23.0550:mRNA-p1 | transcript=LmjF.23.0550:mRNA | gene=LmjF.23.0550 | organism=Leishmania_major_strain_Friedlin | gene_product=ubiquitin-activating enzyme E1, putative | transcript_product=ubiquitin-activating enzyme E1, putative | location=LmjF.23:251018-254152(-) | protein_length=1044 | sequence_SO=chromosome | SO=protein_coding | is_pseudo=false	15.0232	16.7471	18.4129	17.0743	18.1605	18.2696	17.9316	4	4.5	4.5	4.5	115.23	6.1219	0	2	1	1	1	1	0	0	110000	17400	209000	557000	341000	0	0.606282	-0.578462	LmjF.23.0550:mRNA-p1 | transcript=LmjF.23.0550:mRNA | gene=LmjF.23.0550 | organism=Leishmania_major_strain_Friedlin | gene_product=ubiquitin-activating enzyme E1, putative | transcript_product=ubiquitin-activating enzyme E1, putative | location=LmjF.23:251018-254152(-) | protein_length=1044 | sequence_SO=chromosome | SO=protein_coding | is_pseudo=false	>LmjF.23.0550:mRNA-p1 | transcript=LmjF.23.0550:mRNA | gene=LmjF.23.0550 | organism=Leishmania_major_strain_Friedlin | gene_product=ubiquitin-activating enzyme E1, putative | transcript_product=ubiquitin-activating enzyme E1, putative | location=LmjF.23:25
	homoserine kinase	LmjF.30.3080:mRNA-p1 | transcript=LmjF.30.3080:mRNA | gene=LmjF.30.3080 | organism=Leishmania_major_strain_Friedlin | gene_product=homoserine kinase | transcript_product=homoserine kinase | location=LmjF.30:1160445-1161470(-) | protein_length=341 | sequence_SO=chromosome | SO=protein_coding | is_pseudo=false	17.83	13.2877	14.2877	20.0691	12.3608	13.1768	17.9316	3	8.8	8.8	8.8	36.395	3.604	1	0	0	2	0	0	0	6990	0	0	1670000	0	0	0	0.794987	-0.591539	LmjF.30.3080:mRNA-p1 | transcript=LmjF.30.3080:mRNA | gene=LmjF.30.3080 | organism=Leishmania_major_strain_Friedlin | gene_product=homoserine kinase | transcript_product=homoserine kinase | location=LmjF.30:1160445-1161470(-) | protein_length=341 | sequence_SO=chromosome | SO=protein_coding | is_pseudo=false	>LmjF.30.3080:mRNA-p1 | transcript=LmjF.30.3080:mRNA | gene=LmjF.30.3080 | organism=Leishmania_major_strain_Friedlin | gene_product=homoserine kinase | transcript_product=homoserine kinase | location=LmjF.30:1160445-1161470(-) | protein_length=341 | sequen
	cytochrome oxidase subunit VII	LmjF.25.1130:mRNA-p1 | transcript=LmjF.25.1130:mRNA | gene=LmjF.25.1130 | organism=Leishmania_major_strain_Friedlin | gene_product=cytochrome oxidase subunit VII | transcript_product=cytochrome oxidase subunit VII | location=LmjF.25:456296-456793(-) | protein_length=165 | sequence_SO=chromosome | SO=protein_coding | is_pseudo=false	15.0232	20.3857	14.2877	12.6926	12.3608	13.1768	24.1095	3	20.6	20.6	20.6	19.07	4.3166	0	1	0	0	0	0	1	0	1370000	0	0	0	0	725000	0.882029	-0.600842	LmjF.25.1130:mRNA-p1 | transcript=LmjF.25.1130:mRNA | gene=LmjF.25.1130 | organism=Leishmania_major_strain_Friedlin | gene_product=cytochrome oxidase subunit VII | transcript_product=cytochrome oxidase subunit VII | location=LmjF.25:456296-456793(-) | protein_length=165 | sequence_SO=chromosome | SO=protein_coding | is_pseudo=false	>LmjF.25.1130:mRNA-p1 | transcript=LmjF.25.1130:mRNA | gene=LmjF.25.1130 | organism=Leishmania_major_strain_Friedlin | gene_product=cytochrome oxidase subunit VII | transcript_product=cytochrome oxidase subunit VII | location=LmjF.25:456296-456793(-) | pro
	tyrosine aminotransferase	LmjF.36.2360:mRNA-p1 | transcript=LmjF.36.2360:mRNA | gene=LmjF.36.2360 | organism=Leishmania_major_strain_Friedlin | gene_product=tyrosine aminotransferase | transcript_product=tyrosine aminotransferase | location=LmjF.36:944761-946104(+) | protein_length=447 | sequence_SO=chromosome | SO=protein_coding | is_pseudo=false	15.0232	18.4375	14.2877	12.6926	19.0238	13.1768	17.9316	2	9.8	9.8	9.8	49.589	13.357	0	1	0	0	1	0	0	0	355000	0	0	1010000	0	0	0.792061	-0.607282	LmjF.36.2360:mRNA-p1 | transcript=LmjF.36.2360:mRNA | gene=LmjF.36.2360 | organism=Leishmania_major_strain_Friedlin | gene_product=tyrosine aminotransferase | transcript_product=tyrosine aminotransferase | location=LmjF.36:944761-946104(+) | protein_length=447 | sequence_SO=chromosome | SO=protein_coding | is_pseudo=false	>LmjF.36.2360:mRNA-p1 | transcript=LmjF.36.2360:mRNA | gene=LmjF.36.2360 | organism=Leishmania_major_strain_Friedlin | gene_product=tyrosine aminotransferase | transcript_product=tyrosine aminotransferase | location=LmjF.36:944761-946104(+) | protein_lengt
	2-oxoglutarate dehydrogenase E1 component, putative	LmjF.36.3470:mRNA-p1 | transcript=LmjF.36.3470:mRNA | gene=LmjF.36.3470 | organism=Leishmania_major_strain_Friedlin | gene_product=2-oxoglutarate dehydrogenase E1 component, putative | transcript_product=2-oxoglutarate dehydrogenase E1 component, putative | location=LmjF.36:1354417-1357455(-) | protein_length=1012 | sequence_SO=chromosome | SO=protein_coding | is_pseudo=false	18.7207	24.6431	14.2877	19.714	19.615	19.8817	20.2419	18	20.3	20.3	20.3	114.44	70.895	2	16	0	3	3	5	1	13000	26200000	0	1300000	1530000	1040000	49700	0.787742	-0.61817	LmjF.36.3470:mRNA-p1 | transcript=LmjF.36.3470:mRNA | gene=LmjF.36.3470 | organism=Leishmania_major_strain_Friedlin | gene_product=2-oxoglutarate dehydrogenase E1 component, putative | transcript_product=2-oxoglutarate dehydrogenase E1 component, putative | location=LmjF.36:1354417-1357455(-) | protein_length=1012 | sequence_SO=chromosome | SO=protein_coding | is_pseudo=false	>LmjF.36.3470:mRNA-p1 | transcript=LmjF.36.3470:mRNA | gene=LmjF.36.3470 | organism=Leishmania_major_strain_Friedlin | gene_product=2-oxoglutarate dehydrogenase E1 component, putative | transcript_product=2-oxoglutarate dehydrogenase E1 component, putative
	GTP-binding protein, putative	LmjF.25.1420:mRNA-p1 | transcript=LmjF.25.1420:mRNA | gene=LmjF.25.1420 | organism=Leishmania_major_strain_Friedlin | gene_product=GTP-binding protein, putative | transcript_product=GTP-binding protein, putative | location=LmjF.25:561385-562035(-) | protein_length=216 | sequence_SO=chromosome | SO=protein_coding | is_pseudo=false	24.558	21.5309	19.562	18.9742	22.4701	23.632	23.632	11	44.4	44.4	44.4	24.224	25.764	6	3	1	1	2	5	2	740000	3030000	38700	777000	11000000	14100000	521000	0.706762	-0.640729	LmjF.25.1420:mRNA-p1 | transcript=LmjF.25.1420:mRNA | gene=LmjF.25.1420 | organism=Leishmania_major_strain_Friedlin | gene_product=GTP-binding protein, putative | transcript_product=GTP-binding protein, putative | location=LmjF.25:561385-562035(-) | protein_length=216 | sequence_SO=chromosome | SO=protein_coding | is_pseudo=false	>LmjF.25.1420:mRNA-p1 | transcript=LmjF.25.1420:mRNA | gene=LmjF.25.1420 | organism=Leishmania_major_strain_Friedlin | gene_product=GTP-binding protein, putative | transcript_product=GTP-binding protein, putative | location=LmjF.25:561385-562035(-) | prote
	ADP-ribosylation factor, putative	LmjF.31.2790:mRNA-p1 | transcript=LmjF.31.2790:mRNA | gene=LmjF.31.2790 | organism=Leishmania_major_strain_Friedlin | gene_product=ADP-ribosylation factor, putative | transcript_product=ADP-ribosylation factor, putative | location=LmjF.31:1343996-1344532(-) | protein_length=178 | sequence_SO=chromosome | SO=protein_coding | is_pseudo=false	15.0232	24.0854	21.1332	21.6186	21.2302	13.1768	25.0691	5	30.9	30.9	30.9	20.189	40.459	0	5	2	2	1	0	4	0	17800000	115000	4860000	4670000	0	1410000	0.844593	-0.678186	LmjF.31.2790:mRNA-p1 | transcript=LmjF.31.2790:mRNA | gene=LmjF.31.2790 | organism=Leishmania_major_strain_Friedlin | gene_product=ADP-ribosylation factor, putative | transcript_product=ADP-ribosylation factor, putative | location=LmjF.31:1343996-1344532(-) | protein_length=178 | sequence_SO=chromosome | SO=protein_coding | is_pseudo=false	>LmjF.31.2790:mRNA-p1 | transcript=LmjF.31.2790:mRNA | gene=LmjF.31.2790 | organism=Leishmania_major_strain_Friedlin | gene_product=ADP-ribosylation factor, putative | transcript_product=ADP-ribosylation factor, putative | location=LmjF.31:1343996-1344532(
	eukaryotic translation initiation factor 3 subunit i	LmjF.36.3880:mRNA-p1 | transcript=LmjF.36.3880:mRNA | gene=LmjF.36.3880 | organism=Leishmania_major_strain_Friedlin | gene_product=eukaryotic translation initiation factor 3 subunit i | transcript_product=eukaryotic translation initiation factor 3 subunit i | location=LmjF.36:1483997-1485067(+) | protein_length=356 | sequence_SO=chromosome | SO=protein_coding | is_pseudo=false	22.823	22.1916	14.2877	23.2199	19.856	18.4616	17.9316	8	27.5	27.5	27.5	38.587	27.64	6	3	0	3	3	1	1	223000	4790000	0	14700000	1800000	390000	0	0.792571	-0.68071	LmjF.36.3880:mRNA-p1 | transcript=LmjF.36.3880:mRNA | gene=LmjF.36.3880 | organism=Leishmania_major_strain_Friedlin | gene_product=eukaryotic translation initiation factor 3 subunit i | transcript_product=eukaryotic translation initiation factor 3 subunit i | location=LmjF.36:1483997-1485067(+) | protein_length=356 | sequence_SO=chromosome | SO=protein_coding | is_pseudo=false	>LmjF.36.3880:mRNA-p1 | transcript=LmjF.36.3880:mRNA | gene=LmjF.36.3880 | organism=Leishmania_major_strain_Friedlin | gene_product=eukaryotic translation initiation factor 3 subunit i | transcript_product=eukaryotic translation initiation factor 3 subunit
	mitochondrial phosphate transporter, putative	LmjF.35.4430:mRNA-p1 | transcript=LmjF.35.4430:mRNA | gene=LmjF.35.4430 | organism=Leishmania_major_strain_Friedlin | gene_product=mitochondrial phosphate transporter, putative | transcript_product=mitochondrial phosphate transporter, putative | location=LmjF.35:1776383-1777336(+) | protein_length=317 | sequence_SO=chromosome | SO=protein_coding | is_pseudo=false;LmjF.35.4420:mRNA-p1 | transcript…	21.8876	22.7856	14.2877	21.9951	20.6096	13.1768	22.6907	5	15.5	15.5	15.5	34.661	20.183	3	3	0	3	2	0	1	116000	7230000	0	6310000	3040000	0	271000	0.832365	-0.697226	LmjF.35.4430:mRNA-p1 | transcript=LmjF.35.4430:mRNA | gene=LmjF.35.4430 | organism=Leishmania_major_strain_Friedlin | gene_product=mitochondrial phosphate transporter, putative | transcript_product=mitochondrial phosphate transporter, putative | location=LmjF.35:1776383-1777336(+) | protein_length=317 | sequence_SO=chromosome | SO=protein_coding | is_pseudo=false;LmjF.35.4420:mRNA-p1 | transcript…	>LmjF.35.4430:mRNA-p1 | transcript=LmjF.35.4430:mRNA | gene=LmjF.35.4430 | organism=Leishmania_major_strain_Friedlin | gene_product=mitochondrial phosphate transporter, putative | transcript_product=mitochondrial phosphate transporter, putative | location=
	ubiquitin-conjugating enzyme E2, putative	LmjF.04.0680:mRNA-p1 | transcript=LmjF.04.0680:mRNA | gene=LmjF.04.0680 | organism=Leishmania_major_strain_Friedlin | gene_product=ubiquitin-conjugating enzyme E2, putative | transcript_product=ubiquitin-conjugating enzyme E2, putative | location=LmjF.04:277572-278018(-) | protein_length=148 | sequence_SO=chromosome | SO=protein_coding | is_pseudo=false	15.0232	21.3857	19.9459	24.0609	20.1079	20.4476	17.9316	4	28.4	28.4	28.4	17.05	6.15	0	1	1	3	1	1	0	0	2740000	50700	26400000	2150000	1540000	0	0.76953	-0.743625	LmjF.04.0680:mRNA-p1 | transcript=LmjF.04.0680:mRNA | gene=LmjF.04.0680 | organism=Leishmania_major_strain_Friedlin | gene_product=ubiquitin-conjugating enzyme E2, putative | transcript_product=ubiquitin-conjugating enzyme E2, putative | location=LmjF.04:277572-278018(-) | protein_length=148 | sequence_SO=chromosome | SO=protein_coding | is_pseudo=false	>LmjF.04.0680:mRNA-p1 | transcript=LmjF.04.0680:mRNA | gene=LmjF.04.0680 | organism=Leishmania_major_strain_Friedlin | gene_product=ubiquitin-conjugating enzyme E2, putative | transcript_product=ubiquitin-conjugating enzyme E2, putative | location=LmjF.04:
	structural maintenance of chromosome (SMC) family protein, putative	LmjF.35.3510:mRNA-p1 | transcript=LmjF.35.3510:mRNA | gene=LmjF.35.3510 | organism=Leishmania_major_strain_Friedlin | gene_product=structural maintenance of chromosome (SMC) family protein, putative | transcript_product=structural maintenance of chromosome (SMC) family protein, putative | location=LmjF.35:1415817-1419782(-) | protein_length=1321 | sequence_SO=chromosome | SO=protein_coding | is_p…	15.0232	13.2877	14.2877	12.6926	12.3608	16.6382	17.9316	2	1.4	1.4	1.4	146.89	2.3263	0	1	0	0	0	1	0	0	0	0	0	0	110000	0	0.63595	-0.744109	LmjF.35.3510:mRNA-p1 | transcript=LmjF.35.3510:mRNA | gene=LmjF.35.3510 | organism=Leishmania_major_strain_Friedlin | gene_product=structural maintenance of chromosome (SMC) family protein, putative | transcript_product=structural maintenance of chromosome (SMC) family protein, putative | location=LmjF.35:1415817-1419782(-) | protein_length=1321 | sequence_SO=chromosome | SO=protein_coding | is_p…	>LmjF.35.3510:mRNA-p1 | transcript=LmjF.35.3510:mRNA | gene=LmjF.35.3510 | organism=Leishmania_major_strain_Friedlin | gene_product=structural maintenance of chromosome (SMC) family protein, putative | transcript_product=structural maintenance of chromosom
	ATP synthase, putative	LmjF.36.3100:mRNA-p1 | transcript=LmjF.36.3100:mRNA | gene=LmjF.36.3100 | organism=Leishmania_major_strain_Friedlin | gene_product=ATP synthase, putative | transcript_product=ATP synthase, putative | location=LmjF.36:1246490-1247140(-) | protein_length=216 | sequence_SO=chromosome | SO=protein_coding | is_pseudo=false	15.0232	21.1206	14.2877	12.6926	22.019	20.0691	17.9316	8	31	31	31	25.123	13.38	0	2	0	0	5	3	0	0	2280000	0	0	8070000	1190000	0	0.792934	-0.750955	LmjF.36.3100:mRNA-p1 | transcript=LmjF.36.3100:mRNA | gene=LmjF.36.3100 | organism=Leishmania_major_strain_Friedlin | gene_product=ATP synthase, putative | transcript_product=ATP synthase, putative | location=LmjF.36:1246490-1247140(-) | protein_length=216 | sequence_SO=chromosome | SO=protein_coding | is_pseudo=false	>LmjF.36.3100:mRNA-p1 | transcript=LmjF.36.3100:mRNA | gene=LmjF.36.3100 | organism=Leishmania_major_strain_Friedlin | gene_product=ATP synthase, putative | transcript_product=ATP synthase, putative | location=LmjF.36:1246490-1247140(-) | protein_length=21
	ATP-dependent RNA helicase DBP2A, putative	LmjF.36.2130:mRNA-p1 | transcript=LmjF.36.2130:mRNA | gene=LmjF.36.2130 | organism=Leishmania_major_strain_Friedlin | gene_product=ATP-dependent RNA helicase DBP2A, putative | transcript_product=ATP-dependent RNA helicase DBP2A, putative | location=LmjF.36:853926-855647(+) | protein_length=573 | sequence_SO=chromosome | SO=protein_coding | is_pseudo=false	15.0232	13.2877	18.0102	17.6523	17.1053	13.1768	17.9316	2	4	4	4	63.132	28.654	0	0	1	1	1	0	0	0	0	13200	311000	268000	0	0	0.6488	-0.751836	LmjF.36.2130:mRNA-p1 | transcript=LmjF.36.2130:mRNA | gene=LmjF.36.2130 | organism=Leishmania_major_strain_Friedlin | gene_product=ATP-dependent RNA helicase DBP2A, putative | transcript_product=ATP-dependent RNA helicase DBP2A, putative | location=LmjF.36:853926-855647(+) | protein_length=573 | sequence_SO=chromosome | SO=protein_coding | is_pseudo=false	>LmjF.36.2130:mRNA-p1 | transcript=LmjF.36.2130:mRNA | gene=LmjF.36.2130 | organism=Leishmania_major_strain_Friedlin | gene_product=ATP-dependent RNA helicase DBP2A, putative | transcript_product=ATP-dependent RNA helicase DBP2A, putative | location=LmjF.3
	chaperone protein DnaJ, putative	LmjF.35.2980:mRNA-p1 | transcript=LmjF.35.2980:mRNA | gene=LmjF.35.2980 | organism=Leishmania_major_strain_Friedlin | gene_product=chaperone protein DnaJ, putative | transcript_product=chaperone protein DnaJ, putative | location=LmjF.35:1219855-1221291(-) | protein_length=478 | sequence_SO=chromosome | SO=protein_coding | is_pseudo=false	21.7223	21.9207	20.5731	21.1519	21.9847	20.6453	23.7895	11	24.3	24.3	24.3	51.005	32.093	3	6	3	3	6	1	2	104000	3970000	77800	3520000	7890000	1770000	580000	0.409669	-0.758144	LmjF.35.2980:mRNA-p1 | transcript=LmjF.35.2980:mRNA | gene=LmjF.35.2980 | organism=Leishmania_major_strain_Friedlin | gene_product=chaperone protein DnaJ, putative | transcript_product=chaperone protein DnaJ, putative | location=LmjF.35:1219855-1221291(-) | protein_length=478 | sequence_SO=chromosome | SO=protein_coding | is_pseudo=false	>LmjF.35.2980:mRNA-p1 | transcript=LmjF.35.2980:mRNA | gene=LmjF.35.2980 | organism=Leishmania_major_strain_Friedlin | gene_product=chaperone protein DnaJ, putative | transcript_product=chaperone protein DnaJ, putative | location=LmjF.35:1219855-1221291(-)
	CAMK/CAMKL family protein kinase, putative	LmjF.07.0900:mRNA-p1 | transcript=LmjF.07.0900:mRNA | gene=LmjF.07.0900 | organism=Leishmania_major_strain_Friedlin | gene_product=CAMK/CAMKL family protein kinase, putative | transcript_product=CAMK/CAMKL family protein kinase, putative | location=LmjF.07:463745-464635(+) | protein_length=296 | sequence_SO=chromosome | SO=protein_coding | is_pseudo=false	20.0292	19.9459	21.4015	24.4425	22.3403	21.8461	17.9316	5	17.6	17.6	17.6	33.65	12.443	1	1	2	4	3	2	0	32200	1010000	138000	34500000	10100000	4070000	0	0.631522	-0.778405	LmjF.07.0900:mRNA-p1 | transcript=LmjF.07.0900:mRNA | gene=LmjF.07.0900 | organism=Leishmania_major_strain_Friedlin | gene_product=CAMK/CAMKL family protein kinase, putative | transcript_product=CAMK/CAMKL family protein kinase, putative | location=LmjF.07:463745-464635(+) | protein_length=296 | sequence_SO=chromosome | SO=protein_coding | is_pseudo=false	>LmjF.07.0900:mRNA-p1 | transcript=LmjF.07.0900:mRNA | gene=LmjF.07.0900 | organism=Leishmania_major_strain_Friedlin | gene_product=CAMK/CAMKL family protein kinase, putative | transcript_product=CAMK/CAMKL family protein kinase, putative | location=LmjF.0
	60S ribosomal protein L9, putative	LmjF.30.3340:mRNA-p1 | transcript=LmjF.30.3340:mRNA | gene=LmjF.30.3340 | organism=Leishmania_major_strain_Friedlin | gene_product=60S ribosomal protein L9, putative | transcript_product=60S ribosomal protein L9, putative | location=LmjF.30:1258906-1259478(+) | protein_length=190 | sequence_SO=chromosome | SO=protein_coding | is_pseudo=false;LmjF.21.1050:mRNA-p1 | transcript=LmjF.21.1050:mRNA | g…	22.8365	25.3545	20.7634	23.9672	22.8014	21.8346	25.4551	8	41.6	41.6	41.6	21.526	22.949	1	6	2	3	4	2	5	225000	42900000	89000	24700000	13900000	4040000	1840000	0.571662	-0.779747	LmjF.30.3340:mRNA-p1 | transcript=LmjF.30.3340:mRNA | gene=LmjF.30.3340 | organism=Leishmania_major_strain_Friedlin | gene_product=60S ribosomal protein L9, putative | transcript_product=60S ribosomal protein L9, putative | location=LmjF.30:1258906-1259478(+) | protein_length=190 | sequence_SO=chromosome | SO=protein_coding | is_pseudo=false;LmjF.21.1050:mRNA-p1 | transcript=LmjF.21.1050:mRNA | g…	>LmjF.30.3340:mRNA-p1 | transcript=LmjF.30.3340:mRNA | gene=LmjF.30.3340 | organism=Leishmania_major_strain_Friedlin | gene_product=60S ribosomal protein L9, putative | transcript_product=60S ribosomal protein L9, putative | location=LmjF.30:1258906-125947
	40S ribosomal protein S15A, putative	LmjF.29.1800:mRNA-p1 | transcript=LmjF.29.1800:mRNA | gene=LmjF.29.1800 | organism=Leishmania_major_strain_Friedlin | gene_product=40S ribosomal protein S15A, putative | transcript_product=40S ribosomal protein S15A, putative | location=LmjF.29:809665-810057(-) | protein_length=130 | sequence_SO=chromosome | SO=protein_coding | is_pseudo=false;LmjF.11.1190:mRNA-p1 | transcript=LmjF.11.1190:mRNA |…	23.8385	25.2643	22.3511	26.2661	23.7389	22.6929	25.4953	7	51.5	51.5	51.5	14.696	60.992	3	4	2	6	3	3	3	450000	40300000	268000	122000000	26600000	7320000	1890000	0.479608	-0.786451	LmjF.29.1800:mRNA-p1 | transcript=LmjF.29.1800:mRNA | gene=LmjF.29.1800 | organism=Leishmania_major_strain_Friedlin | gene_product=40S ribosomal protein S15A, putative | transcript_product=40S ribosomal protein S15A, putative | location=LmjF.29:809665-810057(-) | protein_length=130 | sequence_SO=chromosome | SO=protein_coding | is_pseudo=false;LmjF.11.1190:mRNA-p1 | transcript=LmjF.11.1190:mRNA |…	>LmjF.29.1800:mRNA-p1 | transcript=LmjF.29.1800:mRNA | gene=LmjF.29.1800 | organism=Leishmania_major_strain_Friedlin | gene_product=40S ribosomal protein S15A, putative | transcript_product=40S ribosomal protein S15A, putative | location=LmjF.29:809665-810
	DNAj-like protein	LmjF.25.1100:mRNA-p1 | transcript=LmjF.25.1100:mRNA | gene=LmjF.25.1100 | organism=Leishmania_major_strain_Friedlin | gene_product=DNAj-like protein | transcript_product=DNAj-like protein | location=LmjF.25:427169-428356(-) | protein_length=395 | sequence_SO=chromosome | SO=protein_coding | is_pseudo=false	19.7812	13.2877	14.2877	18.3365	12.3608	13.1768	17.9316	3	8.1	8.1	8.1	43.87	8.5041	1	0	0	1	1	0	0	27000	0	0	500000	0	0	0	0.776242	-0.786785	LmjF.25.1100:mRNA-p1 | transcript=LmjF.25.1100:mRNA | gene=LmjF.25.1100 | organism=Leishmania_major_strain_Friedlin | gene_product=DNAj-like protein | transcript_product=DNAj-like protein | location=LmjF.25:427169-428356(-) | protein_length=395 | sequence_SO=chromosome | SO=protein_coding | is_pseudo=false	>LmjF.25.1100:mRNA-p1 | transcript=LmjF.25.1100:mRNA | gene=LmjF.25.1100 | organism=Leishmania_major_strain_Friedlin | gene_product=DNAj-like protein | transcript_product=DNAj-like protein | location=LmjF.25:427169-428356(-) | protein_length=395 | sequence
	Hsp70 protein, putative	LmjF.35.4710:mRNA-p1 | transcript=LmjF.35.4710:mRNA | gene=LmjF.35.4710 | organism=Leishmania_major_strain_Friedlin | gene_product=Hsp70 protein, putative | transcript_product=Hsp70 protein, putative | location=LmjF.35:1856430-1858601(+) | protein_length=723 | sequence_SO=chromosome | SO=protein_coding | is_pseudo=false	15.0232	17.1053	14.2877	18.0899	17.0951	13.1768	17.9316	3	5.1	5.1	5.1	78.825	3.9661	0	1	0	1	2	0	0	0	141000	0	421000	266000	0	0	0.585289	-0.805587	LmjF.35.4710:mRNA-p1 | transcript=LmjF.35.4710:mRNA | gene=LmjF.35.4710 | organism=Leishmania_major_strain_Friedlin | gene_product=Hsp70 protein, putative | transcript_product=Hsp70 protein, putative | location=LmjF.35:1856430-1858601(+) | protein_length=723 | sequence_SO=chromosome | SO=protein_coding | is_pseudo=false	>LmjF.35.4710:mRNA-p1 | transcript=LmjF.35.4710:mRNA | gene=LmjF.35.4710 | organism=Leishmania_major_strain_Friedlin | gene_product=Hsp70 protein, putative | transcript_product=Hsp70 protein, putative | location=LmjF.35:1856430-1858601(+) | protein_length=
		LmjF.31.1210:mRNA-p1 | transcript=LmjF.31.1210:mRNA | gene=LmjF.31.1210 | organism=Leishmania_major_strain_Friedlin | gene_product=Protein of unknown function (DUF3638)/Protein of unknown function (DUF3645)/Zn-finger in Ran binding protein and others, putative | transcript_product=Protein of unknown function (DUF3638)/Protein of unknown function (DUF3645)/Zn-finger in Ran binding protein and othe…	15.0232	13.2877	14.2877	12.6926	16.2549	13.1768	17.9316	3	0.6	0.6	0.6	547.61	3.529	0	0	0	0	3	0	0	0	0	0	0	149000	0	0	0.559435	-0.830633	LmjF.31.1210:mRNA-p1 | transcript=LmjF.31.1210:mRNA | gene=LmjF.31.1210 | organism=Leishmania_major_strain_Friedlin | gene_product=Protein of unknown function (DUF3638)/Protein of unknown function (DUF3645)/Zn-finger in Ran binding protein and others, putative | transcript_product=Protein of unknown function (DUF3638)/Protein of unknown function (DUF3645)/Zn-finger in Ran binding protein and othe…	>LmjF.31.1210:mRNA-p1 | transcript=LmjF.31.1210:mRNA | gene=LmjF.31.1210 | organism=Leishmania_major_strain_Friedlin | gene_product=Protein of unknown function (DUF3638)/Protein of unknown function (DUF3645)/Zn-finger in Ran binding protein and others, put
	kinesin-C	LmjF.23.0560:mRNA-p1 | transcript=LmjF.23.0560:mRNA | gene=LmjF.23.0560 | organism=Leishmania_major_strain_Friedlin | gene_product=kinesin-C | transcript_product=kinesin-C | location=LmjF.23:258656-260944(-) | protein_length=762 | sequence_SO=chromosome | SO=protein_coding | is_pseudo=false	15.0232	18.9516	14.2877	18.8727	19.6954	13.1768	17.9316	5	8.1	8.1	8.1	87.236	8.5671	0	1	0	2	5	0	0	0	507000	0	725000	1610000	0	0	0.671094	-0.866779	LmjF.23.0560:mRNA-p1 | transcript=LmjF.23.0560:mRNA | gene=LmjF.23.0560 | organism=Leishmania_major_strain_Friedlin | gene_product=kinesin-C | transcript_product=kinesin-C | location=LmjF.23:258656-260944(-) | protein_length=762 | sequence_SO=chromosome | SO=protein_coding | is_pseudo=false	>LmjF.23.0560:mRNA-p1 | transcript=LmjF.23.0560:mRNA | gene=LmjF.23.0560 | organism=Leishmania_major_strain_Friedlin | gene_product=kinesin-C | transcript_product=kinesin-C | location=LmjF.23:258656-260944(-) | protein_length=762 | sequence_SO=chromosome |
	acyl-CoA dehydrogenase, putative	LmjF.28.2510:mRNA-p1 | transcript=LmjF.28.2510:mRNA | gene=LmjF.28.2510 | organism=Leishmania_major_strain_Friedlin | gene_product=acyl-CoA dehydrogenase, putative | transcript_product=acyl-CoA dehydrogenase, putative | location=LmjF.28:970365-972254(+) | protein_length=629 | sequence_SO=chromosome | SO=protein_coding | is_pseudo=false	19.7073	19.7307	18.4854	20.1946	18.9742	13.1768	23.8764	14	20.8	20.8	20.8	68.803	132.01	2	2	2	2	2	0	7	25700	870000	18300	1810000	979000	0	615000	0.75227	-0.922946	LmjF.28.2510:mRNA-p1 | transcript=LmjF.28.2510:mRNA | gene=LmjF.28.2510 | organism=Leishmania_major_strain_Friedlin | gene_product=acyl-CoA dehydrogenase, putative | transcript_product=acyl-CoA dehydrogenase, putative | location=LmjF.28:970365-972254(+) | protein_length=629 | sequence_SO=chromosome | SO=protein_coding | is_pseudo=false	>LmjF.28.2510:mRNA-p1 | transcript=LmjF.28.2510:mRNA | gene=LmjF.28.2510 | organism=Leishmania_major_strain_Friedlin | gene_product=acyl-CoA dehydrogenase, putative | transcript_product=acyl-CoA dehydrogenase, putative | location=LmjF.28:970365-972254(+) |
	myosin XXI, putative	LmjF.32.3870:mRNA-p1 | transcript=LmjF.32.3870:mRNA | gene=LmjF.32.3870 | organism=Leishmania_major_strain_Friedlin | gene_product=myosin XXI, putative | transcript_product=myosin XXI, putative | location=LmjF.32:1545731-1548883(+) | protein_length=1050 | sequence_SO=chromosome | SO=protein_coding | is_pseudo=false	15.0232	13.2877	16.4831	16.9545	12.3608	13.1768	17.9316	5	4.6	4.6	4.6	119.05	5.8197	0	0	1	1	0	1	0	0	0	4580	192000	0	0	0	0.637185	-0.924914	LmjF.32.3870:mRNA-p1 | transcript=LmjF.32.3870:mRNA | gene=LmjF.32.3870 | organism=Leishmania_major_strain_Friedlin | gene_product=myosin XXI, putative | transcript_product=myosin XXI, putative | location=LmjF.32:1545731-1548883(+) | protein_length=1050 | sequence_SO=chromosome | SO=protein_coding | is_pseudo=false	>LmjF.32.3870:mRNA-p1 | transcript=LmjF.32.3870:mRNA | gene=LmjF.32.3870 | organism=Leishmania_major_strain_Friedlin | gene_product=myosin XXI, putative | transcript_product=myosin XXI, putative | location=LmjF.32:1545731-1548883(+) | protein_length=1050 |
	phosphoribosylpyrophosphate synthetase, putative	LmjF.36.5390:mRNA-p1 | transcript=LmjF.36.5390:mRNA | gene=LmjF.36.5390 | organism=Leishmania_major_strain_Friedlin | gene_product=phosphoribosylpyrophosphate synthetase, putative | transcript_product=phosphoribosylpyrophosphate synthetase, putative | location=LmjF.36:2090181-2091257(-) | protein_length=358 | sequence_SO=chromosome | SO=protein_coding | is_pseudo=false	21.0691	21.1206	14.2877	21.1765	20.5638	19.0211	17.9316	6	14.2	14.2	14.2	39.31	11.507	2	2	0	1	2	1	0	65900	2280000	0	3570000	2940000	575000	0	0.630031	-0.926605	LmjF.36.5390:mRNA-p1 | transcript=LmjF.36.5390:mRNA | gene=LmjF.36.5390 | organism=Leishmania_major_strain_Friedlin | gene_product=phosphoribosylpyrophosphate synthetase, putative | transcript_product=phosphoribosylpyrophosphate synthetase, putative | location=LmjF.36:2090181-2091257(-) | protein_length=358 | sequence_SO=chromosome | SO=protein_coding | is_pseudo=false	>LmjF.36.5390:mRNA-p1 | transcript=LmjF.36.5390:mRNA | gene=LmjF.36.5390 | organism=Leishmania_major_strain_Friedlin | gene_product=phosphoribosylpyrophosphate synthetase, putative | transcript_product=phosphoribosylpyrophosphate synthetase, putative | loc
	alanyl-tRNA synthetase, putative	LmjF.22.1540:mRNA-p1 | transcript=LmjF.22.1540:mRNA | gene=LmjF.22.1540 | organism=Leishmania_major_strain_Friedlin | gene_product=alanyl-tRNA synthetase, putative | transcript_product=alanyl-tRNA synthetase, putative | location=LmjF.22:623736-626624(+) | protein_length=962 | sequence_SO=chromosome | SO=protein_coding | is_pseudo=false	15.0232	19.3365	19.3516	21.3645	20.6886	19.0951	17.9316	11	10.9	10.9	10.9	106.32	26.996	0	4	4	5	5	2	0	0	662000	33500	4070000	3210000	604000	0	0.626672	-0.93118	LmjF.22.1540:mRNA-p1 | transcript=LmjF.22.1540:mRNA | gene=LmjF.22.1540 | organism=Leishmania_major_strain_Friedlin | gene_product=alanyl-tRNA synthetase, putative | transcript_product=alanyl-tRNA synthetase, putative | location=LmjF.22:623736-626624(+) | protein_length=962 | sequence_SO=chromosome | SO=protein_coding | is_pseudo=false	>LmjF.22.1540:mRNA-p1 | transcript=LmjF.22.1540:mRNA | gene=LmjF.22.1540 | organism=Leishmania_major_strain_Friedlin | gene_product=alanyl-tRNA synthetase, putative | transcript_product=alanyl-tRNA synthetase, putative | location=LmjF.22:623736-626624(+) |
	orotidine-5-phosphate decarboxylase/orotate phosphoribosyltransferase, putative	LmjF.16.0550:mRNA-p1 | transcript=LmjF.16.0550:mRNA | gene=LmjF.16.0550 | organism=Leishmania_major_strain_Friedlin | gene_product=orotidine-5-phosphate decarboxylase/orotate phosphoribosyltransferase, putative | transcript_product=orotidine-5-phosphate decarboxylase/orotate phosphoribosyltransferase, putative | location=LmjF.16:198649-200022(-) | protein_length=457 | sequence_SO=chromosome | SO=…	22.0258	19.2161	24.1332	22.8132	22.0658	23.1658	22.3239	16	38.5	38.5	38.5	49.5	110.45	7	1	12	4	5	4	3	128000	609000	922000	11100000	8340000	10200000	210000	0.419834	-0.941266	LmjF.16.0550:mRNA-p1 | transcript=LmjF.16.0550:mRNA | gene=LmjF.16.0550 | organism=Leishmania_major_strain_Friedlin | gene_product=orotidine-5-phosphate decarboxylase/orotate phosphoribosyltransferase, putative | transcript_product=orotidine-5-phosphate decarboxylase/orotate phosphoribosyltransferase, putative | location=LmjF.16:198649-200022(-) | protein_length=457 | sequence_SO=chromosome | SO=…	>LmjF.16.0550:mRNA-p1 | transcript=LmjF.16.0550:mRNA | gene=LmjF.16.0550 | organism=Leishmania_major_strain_Friedlin | gene_product=orotidine-5-phosphate decarboxylase/orotate phosphoribosyltransferase, putative | transcript_product=orotidine-5-phosphate d
	glyceraldehyde 3-phosphate dehydrogenase, glycosomal	LmjF.30.2980:mRNA-p1 | transcript=LmjF.30.2980:mRNA | gene=LmjF.30.2980 | organism=Leishmania_major_strain_Friedlin | gene_product=glyceraldehyde 3-phosphate dehydrogenase, glycosomal | transcript_product=glyceraldehyde 3-phosphate dehydrogenase, glycosomal | location=LmjF.30:1122342-1123427(-) | protein_length=361 | sequence_SO=chromosome | SO=protein_coding | is_pseudo=false;LmjF.30.2970:mRNA-p…	23.8858	24.3307	23.9225	25.5285	24.1095	23.3101	26.1927	17	39.6	39.6	39.6	39.193	72.045	6	7	5	10	7	6	4	464000	21100000	796000	73000000	34400000	11200000	3070000	0.247914	-0.945634	LmjF.30.2980:mRNA-p1 | transcript=LmjF.30.2980:mRNA | gene=LmjF.30.2980 | organism=Leishmania_major_strain_Friedlin | gene_product=glyceraldehyde 3-phosphate dehydrogenase, glycosomal | transcript_product=glyceraldehyde 3-phosphate dehydrogenase, glycosomal | location=LmjF.30:1122342-1123427(-) | protein_length=361 | sequence_SO=chromosome | SO=protein_coding | is_pseudo=false;LmjF.30.2970:mRNA-p…	>LmjF.30.2980:mRNA-p1 | transcript=LmjF.30.2980:mRNA | gene=LmjF.30.2980 | organism=Leishmania_major_strain_Friedlin | gene_product=glyceraldehyde 3-phosphate dehydrogenase, glycosomal | transcript_product=glyceraldehyde 3-phosphate dehydrogenase, glycosom
	leucyl-tRNA synthetase, putative	LmjF.13.1100.2:mRNA-p1 | transcript=LmjF.13.1100.2:mRNA | gene=LmjF.13.1100 | organism=Leishmania_major_strain_Friedlin | gene_product=leucyl-tRNA synthetase, putative | transcript_product=leucyl-tRNA synthetase, putative | location=LmjF.13:386516-389743(-) | protein_length=1075 | sequence_SO=chromosome | SO=protein_coding | is_pseudo=false;LmjF.13.1100.1:mRNA-p1 | transcript=LmjF.13.1100.1:mRNA …	23.0559	17.8484	14.2877	20.9459	21.5961	21.1519	17.9316	7	8	8	8	122.06	19.924	2	1	0	3	5	3	0	262000	236000	0	3050000	6030000	2520000	0	0.71706	-0.946757	LmjF.13.1100.2:mRNA-p1 | transcript=LmjF.13.1100.2:mRNA | gene=LmjF.13.1100 | organism=Leishmania_major_strain_Friedlin | gene_product=leucyl-tRNA synthetase, putative | transcript_product=leucyl-tRNA synthetase, putative | location=LmjF.13:386516-389743(-) | protein_length=1075 | sequence_SO=chromosome | SO=protein_coding | is_pseudo=false;LmjF.13.1100.1:mRNA-p1 | transcript=LmjF.13.1100.1:mRNA …	>LmjF.13.1100.2:mRNA-p1 | transcript=LmjF.13.1100.2:mRNA | gene=LmjF.13.1100 | organism=Leishmania_major_strain_Friedlin | gene_product=leucyl-tRNA synthetase, putative | transcript_product=leucyl-tRNA synthetase, putative | location=LmjF.13:386516-389743(
	N-acetyltransferase subunit Nat1, putative	LmjF.36.1340:mRNA-p1 | transcript=LmjF.36.1340:mRNA | gene=LmjF.36.1340 | organism=Leishmania_major_strain_Friedlin | gene_product=N-acetyltransferase subunit Nat1, putative | transcript_product=N-acetyltransferase subunit Nat1, putative | location=LmjF.36:485854-487989(+) | protein_length=711 | sequence_SO=chromosome | SO=protein_coding | is_pseudo=false	15.0232	18.3101	14.2877	18.6276	19.3211	13.1768	17.9316	2	3.1	3.1	3.1	81.32	2.782	0	1	0	1	2	0	0	0	325000	0	612000	1240000	0	0	0.612862	-0.95675	LmjF.36.1340:mRNA-p1 | transcript=LmjF.36.1340:mRNA | gene=LmjF.36.1340 | organism=Leishmania_major_strain_Friedlin | gene_product=N-acetyltransferase subunit Nat1, putative | transcript_product=N-acetyltransferase subunit Nat1, putative | location=LmjF.36:485854-487989(+) | protein_length=711 | sequence_SO=chromosome | SO=protein_coding | is_pseudo=false	>LmjF.36.1340:mRNA-p1 | transcript=LmjF.36.1340:mRNA | gene=LmjF.36.1340 | organism=Leishmania_major_strain_Friedlin | gene_product=N-acetyltransferase subunit Nat1, putative | transcript_product=N-acetyltransferase subunit Nat1, putative | location=LmjF.3
	thiamine biosynthesis-like protein	LmjF.33.1680:mRNA-p1 | transcript=LmjF.33.1680:mRNA | gene=LmjF.33.1680 | organism=Leishmania_major_strain_Friedlin | gene_product=thiamine biosynthesis-like protein | transcript_product=thiamine biosynthesis-like protein | location=LmjF.33:777262-779649(+) | protein_length=795 | sequence_SO=chromosome | SO=protein_coding | is_pseudo=false	17.7987	13.2877	19.417	19.6186	18.4775	17.9431	17.9316	8	12.6	12.6	12.6	88.328	17.369	1	0	4	2	2	3	0	6850	0	35000	1220000	693000	272000	0	0.57875	-0.978713	LmjF.33.1680:mRNA-p1 | transcript=LmjF.33.1680:mRNA | gene=LmjF.33.1680 | organism=Leishmania_major_strain_Friedlin | gene_product=thiamine biosynthesis-like protein | transcript_product=thiamine biosynthesis-like protein | location=LmjF.33:777262-779649(+) | protein_length=795 | sequence_SO=chromosome | SO=protein_coding | is_pseudo=false	>LmjF.33.1680:mRNA-p1 | transcript=LmjF.33.1680:mRNA | gene=LmjF.33.1680 | organism=Leishmania_major_strain_Friedlin | gene_product=thiamine biosynthesis-like protein | transcript_product=thiamine biosynthesis-like protein | location=LmjF.33:777262-779649(
	Dynein heavy chain and region D6 of dynein motor/Ankyrin repeats (3 copies), putative	LmjF.35.5340:mRNA-p1 | transcript=LmjF.35.5340:mRNA | gene=LmjF.35.5340 | organism=Leishmania_major_strain_Friedlin | gene_product=Dynein heavy chain and region D6 of dynein motor/Ankyrin repeats (3 copies), putative | transcript_product=Dynein heavy chain and region D6 of dynein motor/Ankyrin repeats (3 copies), putative | location=LmjF.35:2054531-2055571(+) | protein_length=346 | sequence_SO=ch…	15.0232	13.2877	20.9243	21.1825	12.3608	20.417	17.9316	4	13	13	13	38.816	9.0765	0	0	1	3	1	1	0	0	0	99400	3600000	0	1510000	0	0.734336	-0.98564	LmjF.35.5340:mRNA-p1 | transcript=LmjF.35.5340:mRNA | gene=LmjF.35.5340 | organism=Leishmania_major_strain_Friedlin | gene_product=Dynein heavy chain and region D6 of dynein motor/Ankyrin repeats (3 copies), putative | transcript_product=Dynein heavy chain and region D6 of dynein motor/Ankyrin repeats (3 copies), putative | location=LmjF.35:2054531-2055571(+) | protein_length=346 | sequence_SO=ch…	>LmjF.35.5340:mRNA-p1 | transcript=LmjF.35.5340:mRNA | gene=LmjF.35.5340 | organism=Leishmania_major_strain_Friedlin | gene_product=Dynein heavy chain and region D6 of dynein motor/Ankyrin repeats (3 copies), putative | transcript_product=Dynein heavy chai
	eukaryotic translation release factor, putative	LmjF.27.1710:pseudogenic_transcript-p1 | transcript=LmjF.27.1710:pseudogenic_transcript | gene=LmjF.27.1710 | organism=Leishmania_major_strain_Friedlin | gene_product=eukaryotic translation release factor, putative | transcript_product=eukaryotic translation release factor, putative | location=LmjF.27:708959-710493(+) | protein_length=510 | sequence_SO=chromosome | SO=protein_coding | is_pseudo=t…	17.92	13.2877	22.1825	19.0821	19.8995	17.528	17.9316	6	18.2	18.2	18.2	56.694	34.366	1	0	4	1	2	1	0	7430	0	238000	839000	1860000	205000	0	0.632421	-0.993262	LmjF.27.1710:pseudogenic_transcript-p1 | transcript=LmjF.27.1710:pseudogenic_transcript | gene=LmjF.27.1710 | organism=Leishmania_major_strain_Friedlin | gene_product=eukaryotic translation release factor, putative | transcript_product=eukaryotic translation release factor, putative | location=LmjF.27:708959-710493(+) | protein_length=510 | sequence_SO=chromosome | SO=protein_coding | is_pseudo=t…	>LmjF.27.1710:pseudogenic_transcript-p1 | transcript=LmjF.27.1710:pseudogenic_transcript | gene=LmjF.27.1710 | organism=Leishmania_major_strain_Friedlin | gene_product=eukaryotic translation release factor, putative | transcript_product=eukaryotic translat
	beta prime cop protein, putative	LmjF.33.3210:mRNA-p1 | transcript=LmjF.33.3210:mRNA | gene=LmjF.33.3210 | organism=Leishmania_major_strain_Friedlin | gene_product=beta prime cop protein, putative | transcript_product=beta prime cop protein, putative | location=LmjF.33:1556417-1559071(+) | protein_length=884 | sequence_SO=chromosome | SO=protein_coding | is_pseudo=false	17.5657	18.8936	14.2877	17.7987	19.8034	19.0664	17.9316	4	4.8	4.8	4.8	97.975	5.6718	1	1	0	1	3	2	0	5820	487000	0	344000	1740000	593000	0	0.51057	-1.02338	LmjF.33.3210:mRNA-p1 | transcript=LmjF.33.3210:mRNA | gene=LmjF.33.3210 | organism=Leishmania_major_strain_Friedlin | gene_product=beta prime cop protein, putative | transcript_product=beta prime cop protein, putative | location=LmjF.33:1556417-1559071(+) | protein_length=884 | sequence_SO=chromosome | SO=protein_coding | is_pseudo=false	>LmjF.33.3210:mRNA-p1 | transcript=LmjF.33.3210:mRNA | gene=LmjF.33.3210 | organism=Leishmania_major_strain_Friedlin | gene_product=beta prime cop protein, putative | transcript_product=beta prime cop protein, putative | location=LmjF.33:1556417-1559071(+)
	proteasome subunit alpha type-1, putative	LmjF.36.1600:mRNA-p1 | transcript=LmjF.36.1600:mRNA | gene=LmjF.36.1600 | organism=Leishmania_major_strain_Friedlin | gene_product=proteasome subunit alpha type-1, putative | transcript_product=proteasome subunit alpha type-1, putative | location=LmjF.36:618206-618997(-) | protein_length=263 | sequence_SO=chromosome | SO=protein_coding | is_pseudo=false	15.0232	19.0292	14.2877	21.3266	18.1655	13.1768	17.9316	3	17.1	17.1	17.1	29.6	20.796	0	1	0	3	1	0	0	0	535000	0	3980000	558000	0	0	0.650537	-1.02573	LmjF.36.1600:mRNA-p1 | transcript=LmjF.36.1600:mRNA | gene=LmjF.36.1600 | organism=Leishmania_major_strain_Friedlin | gene_product=proteasome subunit alpha type-1, putative | transcript_product=proteasome subunit alpha type-1, putative | location=LmjF.36:618206-618997(-) | protein_length=263 | sequence_SO=chromosome | SO=protein_coding | is_pseudo=false	>LmjF.36.1600:mRNA-p1 | transcript=LmjF.36.1600:mRNA | gene=LmjF.36.1600 | organism=Leishmania_major_strain_Friedlin | gene_product=proteasome subunit alpha type-1, putative | transcript_product=proteasome subunit alpha type-1, putative | location=LmjF.36:
	Autophagy-related protein 24	LmjF.35.2420:mRNA-p1 | transcript=LmjF.35.2420:mRNA | gene=LmjF.35.2420 | organism=Leishmania_major_strain_Friedlin | gene_product=Autophagy-related protein 24 | transcript_product=Autophagy-related protein 24 | location=LmjF.35:1000040-1001293(+) | protein_length=417 | sequence_SO=chromosome | SO=protein_coding | is_pseudo=false	15.0232	13.2877	14.2877	12.6926	17.2967	13.1768	17.9316	3	7.9	7.9	7.9	46.558	3.6973	0	0	0	1	1	1	0	0	0	0	0	306000	0	0	0.501499	-1.039	LmjF.35.2420:mRNA-p1 | transcript=LmjF.35.2420:mRNA | gene=LmjF.35.2420 | organism=Leishmania_major_strain_Friedlin | gene_product=Autophagy-related protein 24 | transcript_product=Autophagy-related protein 24 | location=LmjF.35:1000040-1001293(+) | protein_length=417 | sequence_SO=chromosome | SO=protein_coding | is_pseudo=false	>LmjF.35.2420:mRNA-p1 | transcript=LmjF.35.2420:mRNA | gene=LmjF.35.2420 | organism=Leishmania_major_strain_Friedlin | gene_product=Autophagy-related protein 24 | transcript_product=Autophagy-related protein 24 | location=LmjF.35:1000040-1001293(+) | prote
	KH domain containing protein, putative	LmjF.27.1300:mRNA-p1 | transcript=LmjF.27.1300:mRNA | gene=LmjF.27.1300 | organism=Leishmania_major_strain_Friedlin | gene_product=KH domain containing protein, putative | transcript_product=KH domain containing protein, putative | location=LmjF.27:544308-545897(+) | protein_length=529 | sequence_SO=chromosome | SO=protein_coding | is_pseudo=false	20.9459	22.2877	19.002	23.2679	23.1174	23.0105	17.9316	15	28.9	28.9	28.9	59.966	31.077	6	8	3	9	7	7	0	60700	5120000	26200	15300000	17300000	9120000	0	0.518236	-1.03949	LmjF.27.1300:mRNA-p1 | transcript=LmjF.27.1300:mRNA | gene=LmjF.27.1300 | organism=Leishmania_major_strain_Friedlin | gene_product=KH domain containing protein, putative | transcript_product=KH domain containing protein, putative | location=LmjF.27:544308-545897(+) | protein_length=529 | sequence_SO=chromosome | SO=protein_coding | is_pseudo=false	>LmjF.27.1300:mRNA-p1 | transcript=LmjF.27.1300:mRNA | gene=LmjF.27.1300 | organism=Leishmania_major_strain_Friedlin | gene_product=KH domain containing protein, putative | transcript_product=KH domain containing protein, putative | location=LmjF.27:544308
	14-3-3 protein 2, putative	LmjF.11.0350:mRNA-p1 | transcript=LmjF.11.0350:mRNA | gene=LmjF.11.0350 | organism=Leishmania_major_strain_Friedlin | gene_product=14-3-3 protein 2, putative | transcript_product=14-3-3 protein 2, putative | location=LmjF.11:107267-108028(+) | protein_length=253 | sequence_SO=chromosome | SO=protein_coding | is_pseudo=false	21.7796	21.9171	14.2877	23.654	22.68	22.4972	17.9316	7	32.8	32.8	32.8	29.145	22.863	3	4	0	3	4	3	2	108000	3960000	0	20000000	12800000	6400000	0	0.728461	-1.04346	LmjF.11.0350:mRNA-p1 | transcript=LmjF.11.0350:mRNA | gene=LmjF.11.0350 | organism=Leishmania_major_strain_Friedlin | gene_product=14-3-3 protein 2, putative | transcript_product=14-3-3 protein 2, putative | location=LmjF.11:107267-108028(+) | protein_length=253 | sequence_SO=chromosome | SO=protein_coding | is_pseudo=false	>LmjF.11.0350:mRNA-p1 | transcript=LmjF.11.0350:mRNA | gene=LmjF.11.0350 | organism=Leishmania_major_strain_Friedlin | gene_product=14-3-3 protein 2, putative | transcript_product=14-3-3 protein 2, putative | location=LmjF.11:107267-108028(+) | protein_len
	40S ribosomal protein S10, putative	LmjF.36.0990:mRNA-p1 | transcript=LmjF.36.0990:mRNA | gene=LmjF.36.0990 | organism=Leishmania_major_strain_Friedlin | gene_product=40S ribosomal protein S10, putative | transcript_product=40S ribosomal protein S10, putative | location=LmjF.36:384425-384931(+) | protein_length=168 | sequence_SO=chromosome | SO=protein_coding | is_pseudo=false;LmjF.36.0980:mRNA-p1 | transcript=LmjF.36.0980:mRNA | g…	25.1795	24.4551	21.5823	22.6119	25.5345	23.3239	26.5754	4	31.5	31.5	31.5	18.65	19.188	4	2	2	1	1	1	2	1140000	23000000	157000	9680000	92200000	11400000	4000000	0.445322	-1.07097	LmjF.36.0990:mRNA-p1 | transcript=LmjF.36.0990:mRNA | gene=LmjF.36.0990 | organism=Leishmania_major_strain_Friedlin | gene_product=40S ribosomal protein S10, putative | transcript_product=40S ribosomal protein S10, putative | location=LmjF.36:384425-384931(+) | protein_length=168 | sequence_SO=chromosome | SO=protein_coding | is_pseudo=false;LmjF.36.0980:mRNA-p1 | transcript=LmjF.36.0980:mRNA | g…	>LmjF.36.0990:mRNA-p1 | transcript=LmjF.36.0990:mRNA | gene=LmjF.36.0990 | organism=Leishmania_major_strain_Friedlin | gene_product=40S ribosomal protein S10, putative | transcript_product=40S ribosomal protein S10, putative | location=LmjF.36:384425-38493
	hypothetical protein, conserved	LmjF.05.0560:mRNA-p1 | transcript=LmjF.05.0560:mRNA | gene=LmjF.05.0560 | organism=Leishmania_major_strain_Friedlin | gene_product=hypothetical protein, conserved | transcript_product=hypothetical protein, conserved | location=LmjF.05:182725-183981(+) | protein_length=418 | sequence_SO=chromosome | SO=protein_coding | is_pseudo=false	15.0232	13.2877	14.2877	17.7987	12.3608	13.1768	17.9316	2	6.5	6.5	6.5	44.681	1.8297	0	0	0	1	0	1	0	0	0	0	344000	0	0	0	0.52084	-1.07304	LmjF.05.0560:mRNA-p1 | transcript=LmjF.05.0560:mRNA | gene=LmjF.05.0560 | organism=Leishmania_major_strain_Friedlin | gene_product=hypothetical protein, conserved | transcript_product=hypothetical protein, conserved | location=LmjF.05:182725-183981(+) | protein_length=418 | sequence_SO=chromosome | SO=protein_coding | is_pseudo=false	>LmjF.05.0560:mRNA-p1 | transcript=LmjF.05.0560:mRNA | gene=LmjF.05.0560 | organism=Leishmania_major_strain_Friedlin | gene_product=hypothetical protein, conserved | transcript_product=hypothetical protein, conserved | location=LmjF.05:182725-183981(+) | p
	proteasome alpha 7 subunit, putative	LmjF.11.0240:mRNA-p1 | transcript=LmjF.11.0240:mRNA | gene=LmjF.11.0240 | organism=Leishmania_major_strain_Friedlin | gene_product=proteasome alpha 7 subunit, putative | transcript_product=proteasome alpha 7 subunit, putative | location=LmjF.11:62870-63613(+) | protein_length=247 | sequence_SO=chromosome | SO=protein_coding | is_pseudo=false	15.0232	20.9024	14.2877	12.6926	21.6628	21.7056	17.9316	3	10.5	10.5	10.5	27.786	9.0313	0	2	0	0	1	1	0	0	1960000	0	0	6310000	3700000	0	0.715627	-1.07972	LmjF.11.0240:mRNA-p1 | transcript=LmjF.11.0240:mRNA | gene=LmjF.11.0240 | organism=Leishmania_major_strain_Friedlin | gene_product=proteasome alpha 7 subunit, putative | transcript_product=proteasome alpha 7 subunit, putative | location=LmjF.11:62870-63613(+) | protein_length=247 | sequence_SO=chromosome | SO=protein_coding | is_pseudo=false	>LmjF.11.0240:mRNA-p1 | transcript=LmjF.11.0240:mRNA | gene=LmjF.11.0240 | organism=Leishmania_major_strain_Friedlin | gene_product=proteasome alpha 7 subunit, putative | transcript_product=proteasome alpha 7 subunit, putative | location=LmjF.11:62870-6361
	NIPSNAP, putative	LmjF.36.3460:mRNA-p1 | transcript=LmjF.36.3460:mRNA | gene=LmjF.36.3460 | organism=Leishmania_major_strain_Friedlin | gene_product=NIPSNAP, putative | transcript_product=NIPSNAP, putative | location=LmjF.36:1351438-1352040(-) | protein_length=200 | sequence_SO=chromosome | SO=protein_coding | is_pseudo=false	15.0232	21.823	14.2877	19.0453	19.575	19.0976	17.9316	3	16	16	16	23.079	7.4011	0	2	0	1	1	1	0	0	3710000	0	817000	1480000	606000	0	0.610801	-1.10426	LmjF.36.3460:mRNA-p1 | transcript=LmjF.36.3460:mRNA | gene=LmjF.36.3460 | organism=Leishmania_major_strain_Friedlin | gene_product=NIPSNAP, putative | transcript_product=NIPSNAP, putative | location=LmjF.36:1351438-1352040(-) | protein_length=200 | sequence_SO=chromosome | SO=protein_coding | is_pseudo=false	>LmjF.36.3460:mRNA-p1 | transcript=LmjF.36.3460:mRNA | gene=LmjF.36.3460 | organism=Leishmania_major_strain_Friedlin | gene_product=NIPSNAP, putative | transcript_product=NIPSNAP, putative | location=LmjF.36:1351438-1352040(-) | protein_length=200 | sequen
	40S ribosomal protein SA, putative	LmjF.36.5120:mRNA-p1 | transcript=LmjF.36.5120:mRNA | gene=LmjF.36.5120 | organism=Leishmania_major_strain_Friedlin | gene_product=40S ribosomal protein SA, putative | transcript_product=40S ribosomal protein SA, putative | location=LmjF.36:1974435-1975175(-) | protein_length=246 | sequence_SO=chromosome | SO=protein_coding | is_pseudo=false;LmjF.36.5010:mRNA-p1 | transcript=LmjF.36.5010:mRNA | g…	24.8811	23.848	19.4476	23.7695	24.1565	23.632	23.0122	10	34.6	34.6	34.6	27.499	27.464	7	6	2	3	7	5	2	926000	15100000	35800	21600000	35500000	14100000	338000	0.414734	-1.11041	LmjF.36.5120:mRNA-p1 | transcript=LmjF.36.5120:mRNA | gene=LmjF.36.5120 | organism=Leishmania_major_strain_Friedlin | gene_product=40S ribosomal protein SA, putative | transcript_product=40S ribosomal protein SA, putative | location=LmjF.36:1974435-1975175(-) | protein_length=246 | sequence_SO=chromosome | SO=protein_coding | is_pseudo=false;LmjF.36.5010:mRNA-p1 | transcript=LmjF.36.5010:mRNA | g…	>LmjF.36.5120:mRNA-p1 | transcript=LmjF.36.5120:mRNA | gene=LmjF.36.5120 | organism=Leishmania_major_strain_Friedlin | gene_product=40S ribosomal protein SA, putative | transcript_product=40S ribosomal protein SA, putative | location=LmjF.36:1974435-197517
	kinesin K39, putative	LmjF.14.1120:mRNA-p1 | transcript=LmjF.14.1120:mRNA | gene=LmjF.14.1120 | organism=Leishmania_major_strain_Friedlin | gene_product=kinesin K39, putative | transcript_product=kinesin K39, putative | location=LmjF.14:477221-486358(+) | protein_length=3045 | sequence_SO=chromosome | SO=protein_coding | is_pseudo=false	15.0232	13.2877	16.1012	12.6926	15.2549	18.6024	17.9316	2	9.9	9.9	9.9	348.53	3.4287	0	0	1	0	1	1	0	0	0	3520	0	74200	430000	0	0.498693	-1.11125	LmjF.14.1120:mRNA-p1 | transcript=LmjF.14.1120:mRNA | gene=LmjF.14.1120 | organism=Leishmania_major_strain_Friedlin | gene_product=kinesin K39, putative | transcript_product=kinesin K39, putative | location=LmjF.14:477221-486358(+) | protein_length=3045 | sequence_SO=chromosome | SO=protein_coding | is_pseudo=false	>LmjF.14.1120:mRNA-p1 | transcript=LmjF.14.1120:mRNA | gene=LmjF.14.1120 | organism=Leishmania_major_strain_Friedlin | gene_product=kinesin K39, putative | transcript_product=kinesin K39, putative | location=LmjF.14:477221-486358(+) | protein_length=3045 |
	hypothetical protein, conserved	LmjF.31.1000:mRNA-p1 | transcript=LmjF.31.1000:mRNA | gene=LmjF.31.1000 | organism=Leishmania_major_strain_Friedlin | gene_product=hypothetical protein, conserved | transcript_product=hypothetical protein, conserved | location=LmjF.31:381689-385042(-) | protein_length=1117 | sequence_SO=chromosome | SO=protein_coding | is_pseudo=false	15.0232	16.6662	14.2877	12.6926	17.5657	18.92	17.9316	4	3	3	3	120.56	4.9889	0	1	0	0	1	3	0	0	104000	0	0	368000	535000	0	0.509451	-1.11526	LmjF.31.1000:mRNA-p1 | transcript=LmjF.31.1000:mRNA | gene=LmjF.31.1000 | organism=Leishmania_major_strain_Friedlin | gene_product=hypothetical protein, conserved | transcript_product=hypothetical protein, conserved | location=LmjF.31:381689-385042(-) | protein_length=1117 | sequence_SO=chromosome | SO=protein_coding | is_pseudo=false	>LmjF.31.1000:mRNA-p1 | transcript=LmjF.31.1000:mRNA | gene=LmjF.31.1000 | organism=Leishmania_major_strain_Friedlin | gene_product=hypothetical protein, conserved | transcript_product=hypothetical protein, conserved | location=LmjF.31:381689-385042(-) | p
	zinc finger protein family member, putative	LmjF.35.4950:mRNA-p1 | transcript=LmjF.35.4950:mRNA | gene=LmjF.35.4950 | organism=Leishmania_major_strain_Friedlin | gene_product=zinc finger protein family member, putative | transcript_product=zinc finger protein family member, putative | location=LmjF.35:1926092-1929181(+) | protein_length=1029 | sequence_SO=chromosome | SO=protein_coding | is_pseudo=false	17.7207	13.2877	14.2877	17.9431	16.9431	13.1768	17.9316	2	2.5	2.5	2.5	107.38	3.5537	1	0	0	1	1	0	0	6480	0	0	381000	240000	0	0	0.502913	-1.11921	LmjF.35.4950:mRNA-p1 | transcript=LmjF.35.4950:mRNA | gene=LmjF.35.4950 | organism=Leishmania_major_strain_Friedlin | gene_product=zinc finger protein family member, putative | transcript_product=zinc finger protein family member, putative | location=LmjF.35:1926092-1929181(+) | protein_length=1029 | sequence_SO=chromosome | SO=protein_coding | is_pseudo=false	>LmjF.35.4950:mRNA-p1 | transcript=LmjF.35.4950:mRNA | gene=LmjF.35.4950 | organism=Leishmania_major_strain_Friedlin | gene_product=zinc finger protein family member, putative | transcript_product=zinc finger protein family member, putative | location=LmjF
	coproporphyrinogen III oxidase	LmjF.06.1270:mRNA-p1 | transcript=LmjF.06.1270:mRNA | gene=LmjF.06.1270 | organism=Leishmania_major_strain_Friedlin | gene_product=coproporphyrinogen III oxidase | transcript_product=coproporphyrinogen III oxidase | location=LmjF.06:503119-504024(-) | protein_length=301 | sequence_SO=chromosome | SO=protein_coding | is_pseudo=false	15.0232	17.6311	14.2877	12.6926	18.5878	13.1768	19.9301	2	8	8	8	34.369	5.414	0	1	0	0	1	0	1	0	203000	0	0	748000	0	39900	0.631689	-1.13111	LmjF.06.1270:mRNA-p1 | transcript=LmjF.06.1270:mRNA | gene=LmjF.06.1270 | organism=Leishmania_major_strain_Friedlin | gene_product=coproporphyrinogen III oxidase | transcript_product=coproporphyrinogen III oxidase | location=LmjF.06:503119-504024(-) | protein_length=301 | sequence_SO=chromosome | SO=protein_coding | is_pseudo=false	>LmjF.06.1270:mRNA-p1 | transcript=LmjF.06.1270:mRNA | gene=LmjF.06.1270 | organism=Leishmania_major_strain_Friedlin | gene_product=coproporphyrinogen III oxidase | transcript_product=coproporphyrinogen III oxidase | location=LmjF.06:503119-504024(-) | pro
	carbamoyl-phosphate synthase, putative	LmjF.16.0590:mRNA-p1 | transcript=LmjF.16.0590:mRNA | gene=LmjF.16.0590 | organism=Leishmania_major_strain_Friedlin | gene_product=carbamoyl-phosphate synthase, putative | transcript_product=carbamoyl-phosphate synthase, putative | location=LmjF.16:209848-215376(-) | protein_length=1842 | sequence_SO=chromosome | SO=protein_coding | is_pseudo=false	21.8876	13.2877	21.6971	21.2302	21.3321	21.1642	17.9316	36	23.9	23.9	23.9	205.9	144.41	16	0	23	9	10	8	0	116000	0	170000	3710000	5020000	2540000	0	0.633829	-1.14322	LmjF.16.0590:mRNA-p1 | transcript=LmjF.16.0590:mRNA | gene=LmjF.16.0590 | organism=Leishmania_major_strain_Friedlin | gene_product=carbamoyl-phosphate synthase, putative | transcript_product=carbamoyl-phosphate synthase, putative | location=LmjF.16:209848-215376(-) | protein_length=1842 | sequence_SO=chromosome | SO=protein_coding | is_pseudo=false	>LmjF.16.0590:mRNA-p1 | transcript=LmjF.16.0590:mRNA | gene=LmjF.16.0590 | organism=Leishmania_major_strain_Friedlin | gene_product=carbamoyl-phosphate synthase, putative | transcript_product=carbamoyl-phosphate synthase, putative | location=LmjF.16:209848
	elongation factor 1-alpha	LmjF.17.0086:mRNA-p1 | transcript=LmjF.17.0086:mRNA | gene=LmjF.17.0086 | organism=Leishmania_major_strain_Friedlin | gene_product=elongation factor 1-alpha | transcript_product=elongation factor 1-alpha | location=LmjF.17:41867-43216(-) | protein_length=449 | sequence_SO=chromosome | SO=protein_coding | is_pseudo=false;LmjF.17.0085:mRNA-p1 | transcript=LmjF.17.0085:mRNA | gene=LmjF.17.0085 | org…	28.6355	27.8445	28.1747	29.4492	29.49	29.2239	29.8474	47	71.7	71.7	71.7	49.116	323.31	25	22	29	26	25	28	20	12500000	241000000	15200000	1110000000	1430000000	677000000	38600000	0.00530721	-1.15871	LmjF.17.0086:mRNA-p1 | transcript=LmjF.17.0086:mRNA | gene=LmjF.17.0086 | organism=Leishmania_major_strain_Friedlin | gene_product=elongation factor 1-alpha | transcript_product=elongation factor 1-alpha | location=LmjF.17:41867-43216(-) | protein_length=449 | sequence_SO=chromosome | SO=protein_coding | is_pseudo=false;LmjF.17.0085:mRNA-p1 | transcript=LmjF.17.0085:mRNA | gene=LmjF.17.0085 | org…	>LmjF.17.0086:mRNA-p1 | transcript=LmjF.17.0086:mRNA | gene=LmjF.17.0086 | organism=Leishmania_major_strain_Friedlin | gene_product=elongation factor 1-alpha | transcript_product=elongation factor 1-alpha | location=LmjF.17:41867-43216(-) | protein_length=
	hypothetical protein, conserved	LmjF.30.3450:mRNA-p1 | transcript=LmjF.30.3450:mRNA | gene=LmjF.30.3450 | organism=Leishmania_major_strain_Friedlin | gene_product=hypothetical protein, conserved | transcript_product=hypothetical protein, conserved | location=LmjF.30:1314671-1315876(+) | protein_length=401 | sequence_SO=chromosome | SO=protein_coding | is_pseudo=false	15.0232	13.2877	19.6869	20.7876	18.8515	13.1768	17.9316	4	13.7	13.7	13.7	44.007	22.766	0	0	1	3	1	0	0	0	0	42200	2730000	898000	0	0	0.626888	-1.16922	LmjF.30.3450:mRNA-p1 | transcript=LmjF.30.3450:mRNA | gene=LmjF.30.3450 | organism=Leishmania_major_strain_Friedlin | gene_product=hypothetical protein, conserved | transcript_product=hypothetical protein, conserved | location=LmjF.30:1314671-1315876(+) | protein_length=401 | sequence_SO=chromosome | SO=protein_coding | is_pseudo=false	>LmjF.30.3450:mRNA-p1 | transcript=LmjF.30.3450:mRNA | gene=LmjF.30.3450 | organism=Leishmania_major_strain_Friedlin | gene_product=hypothetical protein, conserved | transcript_product=hypothetical protein, conserved | location=LmjF.30:1314671-1315876(+) |
	60S ribosomal protein L28, putative	LmjF.11.1130:mRNA-p1 | transcript=LmjF.11.1130:mRNA | gene=LmjF.11.1130 | organism=Leishmania_major_strain_Friedlin | gene_product=60S ribosomal protein L28, putative | transcript_product=60S ribosomal protein L28, putative | location=LmjF.11:472580-473023(+) | protein_length=147 | sequence_SO=chromosome | SO=protein_coding | is_pseudo=false;LmjF.11.1110:mRNA-p1 | transcript=LmjF.11.1110:mRNA | g…	22.6518	23.8576	14.2877	20.9812	12.3608	21.9637	25.9803	4	21.1	21.1	21.1	16.278	10.246	1	2	0	1	0	1	3	198000	15200000	0	3130000	0	4420000	2650000	0.778367	-1.17004	LmjF.11.1130:mRNA-p1 | transcript=LmjF.11.1130:mRNA | gene=LmjF.11.1130 | organism=Leishmania_major_strain_Friedlin | gene_product=60S ribosomal protein L28, putative | transcript_product=60S ribosomal protein L28, putative | location=LmjF.11:472580-473023(+) | protein_length=147 | sequence_SO=chromosome | SO=protein_coding | is_pseudo=false;LmjF.11.1110:mRNA-p1 | transcript=LmjF.11.1110:mRNA | g…	>LmjF.11.1130:mRNA-p1 | transcript=LmjF.11.1130:mRNA | gene=LmjF.11.1130 | organism=Leishmania_major_strain_Friedlin | gene_product=60S ribosomal protein L28, putative | transcript_product=60S ribosomal protein L28, putative | location=LmjF.11:472580-47302
	proteasome regulatory non-ATPase subunit 6, putative	LmjF.02.0370:mRNA-p1 | transcript=LmjF.02.0370:mRNA | gene=LmjF.02.0370 | organism=Leishmania_major_strain_Friedlin | gene_product=proteasome regulatory non-ATPase subunit 6, putative | transcript_product=proteasome regulatory non-ATPase subunit 6, putative | location=LmjF.02:172807-174390(-) | protein_length=527 | sequence_SO=chromosome | SO=protein_coding | is_pseudo=false	19.6204	13.2877	20.0156	19.7764	18.4576	15.9246	17.9316	7	15.7	15.7	15.7	58.837	23.294	2	0	4	2	1	1	0	24200	0	52900	1360000	683000	67200	0	0.591462	-1.18329	LmjF.02.0370:mRNA-p1 | transcript=LmjF.02.0370:mRNA | gene=LmjF.02.0370 | organism=Leishmania_major_strain_Friedlin | gene_product=proteasome regulatory non-ATPase subunit 6, putative | transcript_product=proteasome regulatory non-ATPase subunit 6, putative | location=LmjF.02:172807-174390(-) | protein_length=527 | sequence_SO=chromosome | SO=protein_coding | is_pseudo=false	>LmjF.02.0370:mRNA-p1 | transcript=LmjF.02.0370:mRNA | gene=LmjF.02.0370 | organism=Leishmania_major_strain_Friedlin | gene_product=proteasome regulatory non-ATPase subunit 6, putative | transcript_product=proteasome regulatory non-ATPase subunit 6, putati
	acyl-CoA dehydrogenase, mitochondrial precursor, putative	LmjF.07.0460:mRNA-p1 | transcript=LmjF.07.0460:mRNA | gene=LmjF.07.0460 | organism=Leishmania_major_strain_Friedlin | gene_product=acyl-CoA dehydrogenase, mitochondrial precursor, putative | transcript_product=acyl-CoA dehydrogenase, mitochondrial precursor, putative | location=LmjF.07:203579-205138(-) | protein_length=519 | sequence_SO=chromosome | SO=protein_coding | is_pseudo=false	15.0232	13.2877	14.2877	12.6926	12.3608	13.1768	17.9316	2	5	5	5	56.404	3.7273	0	0	0	0	0	0	0	0	0	0	0	0	0	0	0.620679	-1.18712	LmjF.07.0460:mRNA-p1 | transcript=LmjF.07.0460:mRNA | gene=LmjF.07.0460 | organism=Leishmania_major_strain_Friedlin | gene_product=acyl-CoA dehydrogenase, mitochondrial precursor, putative | transcript_product=acyl-CoA dehydrogenase, mitochondrial precursor, putative | location=LmjF.07:203579-205138(-) | protein_length=519 | sequence_SO=chromosome | SO=protein_coding | is_pseudo=false	>LmjF.07.0460:mRNA-p1 | transcript=LmjF.07.0460:mRNA | gene=LmjF.07.0460 | organism=Leishmania_major_strain_Friedlin | gene_product=acyl-CoA dehydrogenase, mitochondrial precursor, putative | transcript_product=acyl-CoA dehydrogenase, mitochondrial precurs
	ATP-dependent RNA helicase SUB2, putative	LmjF.21.1552:mRNA-p1 | transcript=LmjF.21.1552:mRNA | gene=LmjF.21.1552 | organism=Leishmania_major_strain_Friedlin | gene_product=ATP-dependent RNA helicase SUB2, putative | transcript_product=ATP-dependent RNA helicase SUB2, putative | location=LmjF.21:645248-646555(-) | protein_length=435 | sequence_SO=chromosome | SO=protein_coding | is_pseudo=false	19.6024	20.895	22.2736	23.1095	24.0609	22.3778	21.0559	12	30.1	30.1	30.1	49.487	58.892	2	3	6	6	7	4	2	23900	1950000	254000	13700000	33300000	5880000	87200	0.330243	-1.18917	LmjF.21.1552:mRNA-p1 | transcript=LmjF.21.1552:mRNA | gene=LmjF.21.1552 | organism=Leishmania_major_strain_Friedlin | gene_product=ATP-dependent RNA helicase SUB2, putative | transcript_product=ATP-dependent RNA helicase SUB2, putative | location=LmjF.21:645248-646555(-) | protein_length=435 | sequence_SO=chromosome | SO=protein_coding | is_pseudo=false	>LmjF.21.1552:mRNA-p1 | transcript=LmjF.21.1552:mRNA | gene=LmjF.21.1552 | organism=Leishmania_major_strain_Friedlin | gene_product=ATP-dependent RNA helicase SUB2, putative | transcript_product=ATP-dependent RNA helicase SUB2, putative | location=LmjF.21:
	mitogen-activated protein kinase kinase 4, putative	LmjF.24.2320:mRNA-p1 | transcript=LmjF.24.2320:mRNA | gene=LmjF.24.2320 | organism=Leishmania_major_strain_Friedlin | gene_product=mitogen-activated protein kinase kinase 4, putative | transcript_product=mitogen-activated protein kinase kinase 4, putative | location=LmjF.24:832546-833598(-) | protein_length=350 | sequence_SO=chromosome | SO=protein_coding | is_pseudo=false	15.0232	13.2877	14.2877	12.6926	12.3608	18.8936	17.9316	2	5.4	5.4	5.4	38.768	1.975	0	0	0	0	0	2	0	0	0	0	0	0	526000	0	0.533212	-1.19518	LmjF.24.2320:mRNA-p1 | transcript=LmjF.24.2320:mRNA | gene=LmjF.24.2320 | organism=Leishmania_major_strain_Friedlin | gene_product=mitogen-activated protein kinase kinase 4, putative | transcript_product=mitogen-activated protein kinase kinase 4, putative | location=LmjF.24:832546-833598(-) | protein_length=350 | sequence_SO=chromosome | SO=protein_coding | is_pseudo=false	>LmjF.24.2320:mRNA-p1 | transcript=LmjF.24.2320:mRNA | gene=LmjF.24.2320 | organism=Leishmania_major_strain_Friedlin | gene_product=mitogen-activated protein kinase kinase 4, putative | transcript_product=mitogen-activated protein kinase kinase 4, putative
	hypothetical protein, conserved	LmjF.22.0180:mRNA-p1 | transcript=LmjF.22.0180:mRNA | gene=LmjF.22.0180 | organism=Leishmania_major_strain_Friedlin | gene_product=hypothetical protein, conserved | transcript_product=hypothetical protein, conserved | location=LmjF.22:79177-79959(-) | protein_length=260 | sequence_SO=chromosome | SO=protein_coding | is_pseudo=false	15.0232	20.3752	14.2877	22.6584	19.9742	13.1768	17.9316	2	6.5	6.5	6.5	28.243	3.4133	0	1	0	2	1	0	0	0	1360000	0	10000000	1960000	0	0	0.665475	-1.20517	LmjF.22.0180:mRNA-p1 | transcript=LmjF.22.0180:mRNA | gene=LmjF.22.0180 | organism=Leishmania_major_strain_Friedlin | gene_product=hypothetical protein, conserved | transcript_product=hypothetical protein, conserved | location=LmjF.22:79177-79959(-) | protein_length=260 | sequence_SO=chromosome | SO=protein_coding | is_pseudo=false	>LmjF.22.0180:mRNA-p1 | transcript=LmjF.22.0180:mRNA | gene=LmjF.22.0180 | organism=Leishmania_major_strain_Friedlin | gene_product=hypothetical protein, conserved | transcript_product=hypothetical protein, conserved | location=LmjF.22:79177-79959(-) | pro
	40S ribosomal protein S4, putative	LmjF.13.1230:mRNA-p1 | transcript=LmjF.13.1230:mRNA | gene=LmjF.13.1230 | organism=Leishmania_major_strain_Friedlin | gene_product=40S ribosomal protein S4, putative | transcript_product=40S ribosomal protein S4, putative | location=LmjF.13:425611-426432(-) | protein_length=273 | sequence_SO=chromosome | SO=protein_coding | is_pseudo=false;LmjF.13.1220:mRNA-p1 | transcript=LmjF.13.1220:mRNA | gen…	25.0359	25.848	23.1363	26.3645	25.1984	24.3578	27.1984	23	74.7	74.7	74.7	30.682	130.99	10	10	5	13	10	7	15	1030000	60400000	461000	130000000	73200000	23200000	6160000	0.216489	-1.22694	LmjF.13.1230:mRNA-p1 | transcript=LmjF.13.1230:mRNA | gene=LmjF.13.1230 | organism=Leishmania_major_strain_Friedlin | gene_product=40S ribosomal protein S4, putative | transcript_product=40S ribosomal protein S4, putative | location=LmjF.13:425611-426432(-) | protein_length=273 | sequence_SO=chromosome | SO=protein_coding | is_pseudo=false;LmjF.13.1220:mRNA-p1 | transcript=LmjF.13.1220:mRNA | gen…	>LmjF.13.1230:mRNA-p1 | transcript=LmjF.13.1230:mRNA | gene=LmjF.13.1230 | organism=Leishmania_major_strain_Friedlin | gene_product=40S ribosomal protein S4, putative | transcript_product=40S ribosomal protein S4, putative | location=LmjF.13:425611-426432(
	Flavodoxin/Radical SAM superfamily/Wyosine base formation, putative	LmjF.05.0750:mRNA-p1 | transcript=LmjF.05.0750:mRNA | gene=LmjF.05.0750 | organism=Leishmania_major_strain_Friedlin | gene_product=Flavodoxin/Radical SAM superfamily/Wyosine base formation, putative | transcript_product=Flavodoxin/Radical SAM superfamily/Wyosine base formation, putative | location=LmjF.05:276543-279020(+) | protein_length=825 | sequence_SO=chromosome | SO=protein_coding | is_pseu…	15.0232	13.2877	14.2877	12.6926	18.2372	13.1768	17.9316	3	3.8	3.8	3.8	90.588	2.966	0	0	0	1	2	0	0	0	0	0	0	587000	0	0	0.468782	-1.22711	LmjF.05.0750:mRNA-p1 | transcript=LmjF.05.0750:mRNA | gene=LmjF.05.0750 | organism=Leishmania_major_strain_Friedlin | gene_product=Flavodoxin/Radical SAM superfamily/Wyosine base formation, putative | transcript_product=Flavodoxin/Radical SAM superfamily/Wyosine base formation, putative | location=LmjF.05:276543-279020(+) | protein_length=825 | sequence_SO=chromosome | SO=protein_coding | is_pseu…	>LmjF.05.0750:mRNA-p1 | transcript=LmjF.05.0750:mRNA | gene=LmjF.05.0750 | organism=Leishmania_major_strain_Friedlin | gene_product=Flavodoxin/Radical SAM superfamily/Wyosine base formation, putative | transcript_product=Flavodoxin/Radical SAM superfamily/
	40S ribosomal protein S19 protein, putative	LmjF.34.2780:mRNA-p1 | transcript=LmjF.34.2780:mRNA | gene=LmjF.34.2780 | organism=Leishmania_major_strain_Friedlin | gene_product=40S ribosomal protein S19 protein, putative | transcript_product=40S ribosomal protein S19 protein, putative | location=LmjF.34:1276065-1276547(+) | protein_length=160 | sequence_SO=chromosome | SO=protein_coding | is_pseudo=false;LmjF.29.2860:mRNA-p1 | transcript=Lmj…	24.5522	25.9847	23.8288	25.9066	24.7995	25.1565	27.4234	6	38.8	38.8	38.8	17.923	13.941	2	5	3	3	4	4	4	738000	66400000	744000	95000000	55500000	40400000	7180000	0.176316	-1.22903	LmjF.34.2780:mRNA-p1 | transcript=LmjF.34.2780:mRNA | gene=LmjF.34.2780 | organism=Leishmania_major_strain_Friedlin | gene_product=40S ribosomal protein S19 protein, putative | transcript_product=40S ribosomal protein S19 protein, putative | location=LmjF.34:1276065-1276547(+) | protein_length=160 | sequence_SO=chromosome | SO=protein_coding | is_pseudo=false;LmjF.29.2860:mRNA-p1 | transcript=Lmj…	>LmjF.34.2780:mRNA-p1 | transcript=LmjF.34.2780:mRNA | gene=LmjF.34.2780 | organism=Leishmania_major_strain_Friedlin | gene_product=40S ribosomal protein S19 protein, putative | transcript_product=40S ribosomal protein S19 protein, putative | location=LmjF
	phosphoprotein phosphatase, putative	LmjF.05.0100:mRNA-p1 | transcript=LmjF.05.0100:mRNA | gene=LmjF.05.0100 | organism=Leishmania_major_strain_Friedlin | gene_product=phosphoprotein phosphatase, putative | transcript_product=phosphoprotein phosphatase, putative | location=LmjF.05:28177-30087(+) | protein_length=636 | sequence_SO=chromosome | SO=protein_coding | is_pseudo=false	15.0232	19.6817	17.8545	21.0625	18.8757	20.8113	17.9316	4	7.5	7.5	7.5	71.711	16.021	0	2	1	3	2	4	0	0	841000	11900	3310000	914000	1990000	0	0.50792	-1.23538	LmjF.05.0100:mRNA-p1 | transcript=LmjF.05.0100:mRNA | gene=LmjF.05.0100 | organism=Leishmania_major_strain_Friedlin | gene_product=phosphoprotein phosphatase, putative | transcript_product=phosphoprotein phosphatase, putative | location=LmjF.05:28177-30087(+) | protein_length=636 | sequence_SO=chromosome | SO=protein_coding | is_pseudo=false	>LmjF.05.0100:mRNA-p1 | transcript=LmjF.05.0100:mRNA | gene=LmjF.05.0100 | organism=Leishmania_major_strain_Friedlin | gene_product=phosphoprotein phosphatase, putative | transcript_product=phosphoprotein phosphatase, putative | location=LmjF.05:28177-3008
	glycogen synthase kinase 3, putative	LmjF.18.0270:mRNA-p1 | transcript=LmjF.18.0270:mRNA | gene=LmjF.18.0270 | organism=Leishmania_major_strain_Friedlin | gene_product=glycogen synthase kinase 3, putative | transcript_product=glycogen synthase kinase 3, putative | location=LmjF.18:123069-124136(-) | protein_length=355 | sequence_SO=chromosome | SO=protein_coding | is_pseudo=false	19.8097	13.2877	20.6453	20.8034	21.2185	20.85	17.9316	5	16.9	16.9	16.9	40.711	21.585	1	0	4	1	1	2	0	27600	0	81800	2760000	4630000	2050000	0	0.604316	-1.26546	LmjF.18.0270:mRNA-p1 | transcript=LmjF.18.0270:mRNA | gene=LmjF.18.0270 | organism=Leishmania_major_strain_Friedlin | gene_product=glycogen synthase kinase 3, putative | transcript_product=glycogen synthase kinase 3, putative | location=LmjF.18:123069-124136(-) | protein_length=355 | sequence_SO=chromosome | SO=protein_coding | is_pseudo=false	>LmjF.18.0270:mRNA-p1 | transcript=LmjF.18.0270:mRNA | gene=LmjF.18.0270 | organism=Leishmania_major_strain_Friedlin | gene_product=glycogen synthase kinase 3, putative | transcript_product=glycogen synthase kinase 3, putative | location=LmjF.18:123069-124
	calpain-like cysteine peptidase, putative	LmjF.27.0510:mRNA-p1 | transcript=LmjF.27.0510:mRNA | gene=LmjF.27.0510 | organism=Leishmania_major_strain_Friedlin | gene_product=calpain-like cysteine peptidase, putative | transcript_product=calpain-like cysteine peptidase, putative | location=LmjF.27:194587-210663(+) | protein_length=5358 | sequence_SO=chromosome | SO=protein_coding | is_pseudo=false	15.0232	13.2877	14.2877	12.6926	15.7524	15.8727	17.9316	2	1.3	1.3	1.3	600.57	3.2085	0	0	0	0	1	2	0	0	0	0	0	105000	64800	0	0.323533	-1.26931	LmjF.27.0510:mRNA-p1 | transcript=LmjF.27.0510:mRNA | gene=LmjF.27.0510 | organism=Leishmania_major_strain_Friedlin | gene_product=calpain-like cysteine peptidase, putative | transcript_product=calpain-like cysteine peptidase, putative | location=LmjF.27:194587-210663(+) | protein_length=5358 | sequence_SO=chromosome | SO=protein_coding | is_pseudo=false	>LmjF.27.0510:mRNA-p1 | transcript=LmjF.27.0510:mRNA | gene=LmjF.27.0510 | organism=Leishmania_major_strain_Friedlin | gene_product=calpain-like cysteine peptidase, putative | transcript_product=calpain-like cysteine peptidase, putative | location=LmjF.27:
	proteasome regulatory non-ATPase subunit 11, putative	LmjF.34.0650:mRNA-p1 | transcript=LmjF.34.0650:mRNA | gene=LmjF.34.0650 | organism=Leishmania_major_strain_Friedlin | gene_product=proteasome regulatory non-ATPase subunit 11, putative | transcript_product=proteasome regulatory non-ATPase subunit 11, putative | location=LmjF.34:283548-284477(+) | protein_length=309 | sequence_SO=chromosome | SO=protein_coding | is_pseudo=false	18.786	20.6886	17.1457	21.5638	21.4221	21.2419	21.4273	7	23.9	23.9	23.9	34.709	9.7198	1	1	1	2	3	3	1	13600	1690000	7250	4690000	5340000	2680000	113000	0.514769	-1.27663	LmjF.34.0650:mRNA-p1 | transcript=LmjF.34.0650:mRNA | gene=LmjF.34.0650 | organism=Leishmania_major_strain_Friedlin | gene_product=proteasome regulatory non-ATPase subunit 11, putative | transcript_product=proteasome regulatory non-ATPase subunit 11, putative | location=LmjF.34:283548-284477(+) | protein_length=309 | sequence_SO=chromosome | SO=protein_coding | is_pseudo=false	>LmjF.34.0650:mRNA-p1 | transcript=LmjF.34.0650:mRNA | gene=LmjF.34.0650 | organism=Leishmania_major_strain_Friedlin | gene_product=proteasome regulatory non-ATPase subunit 11, putative | transcript_product=proteasome regulatory non-ATPase subunit 11, puta
	hypothetical protein, conserved	LmjF.36.0620.1:mRNA-p1 | transcript=LmjF.36.0620.1:mRNA | gene=LmjF.36.0620 | organism=Leishmania_major_strain_Friedlin | gene_product=hypothetical protein, conserved | transcript_product=hypothetical protein, conserved | location=LmjF.36:178183-178404(+) | protein_length=73 | sequence_SO=chromosome | SO=protein_coding | is_pseudo=false;LmjF.36.0620.2:mRNA-p1 | transcript=LmjF.36.0620.2:mRNA | ge…	15.0232	21.002	14.2877	23.417	20.6714	13.1768	17.9316	4	60.3	60.3	60.3	8.4377	7.0366	0	1	0	4	1	0	0	0	2100000	0	16900000	3170000	0	0	0.673739	-1.2874	LmjF.36.0620.1:mRNA-p1 | transcript=LmjF.36.0620.1:mRNA | gene=LmjF.36.0620 | organism=Leishmania_major_strain_Friedlin | gene_product=hypothetical protein, conserved | transcript_product=hypothetical protein, conserved | location=LmjF.36:178183-178404(+) | protein_length=73 | sequence_SO=chromosome | SO=protein_coding | is_pseudo=false;LmjF.36.0620.2:mRNA-p1 | transcript=LmjF.36.0620.2:mRNA | ge…	>LmjF.36.0620.1:mRNA-p1 | transcript=LmjF.36.0620.1:mRNA | gene=LmjF.36.0620 | organism=Leishmania_major_strain_Friedlin | gene_product=hypothetical protein, conserved | transcript_product=hypothetical protein, conserved | location=LmjF.36:178183-178404(+)
	cysteine peptidase, Clan CA, family C2, putative	LmjF.04.0450:mRNA-p1 | transcript=LmjF.04.0450:mRNA | gene=LmjF.04.0450 | organism=Leishmania_major_strain_Friedlin | gene_product=cysteine peptidase, Clan CA, family C2, putative | transcript_product=cysteine peptidase, Clan CA, family C2, putative | location=LmjF.04:173211-175775(-) | protein_length=854 | sequence_SO=chromosome | SO=protein_coding | is_pseudo=false	17.9992	13.2877	14.2877	18.8361	17.3667	13.1768	17.9316	3	5.3	5.3	5.3	94.27	6.8364	1	0	0	1	1	0	0	7870	0	0	707000	321000	0	0	0.483696	-1.28971	LmjF.04.0450:mRNA-p1 | transcript=LmjF.04.0450:mRNA | gene=LmjF.04.0450 | organism=Leishmania_major_strain_Friedlin | gene_product=cysteine peptidase, Clan CA, family C2, putative | transcript_product=cysteine peptidase, Clan CA, family C2, putative | location=LmjF.04:173211-175775(-) | protein_length=854 | sequence_SO=chromosome | SO=protein_coding | is_pseudo=false	>LmjF.04.0450:mRNA-p1 | transcript=LmjF.04.0450:mRNA | gene=LmjF.04.0450 | organism=Leishmania_major_strain_Friedlin | gene_product=cysteine peptidase, Clan CA, family C2, putative | transcript_product=cysteine peptidase, Clan CA, family C2, putative | loc
	40S ribosomal protein S23, putative	LmjF.21.1070:mRNA-p1 | transcript=LmjF.21.1070:mRNA | gene=LmjF.21.1070 | organism=Leishmania_major_strain_Friedlin | gene_product=40S ribosomal protein S23, putative | transcript_product=40S ribosomal protein S23, putative | location=LmjF.21:440370-440801(+) | protein_length=143 | sequence_SO=chromosome | SO=protein_coding | is_pseudo=false;LmjF.21.1060:mRNA-p1 | transcript=LmjF.21.1060:mRNA | g…	23.2821	25.6811	22.3184	25.2926	24.9088	23.895	25.4488	5	30.8	30.8	30.8	15.935	13.693	1	3	1	5	4	1	3	307000	53800000	261000	62100000	59900000	16800000	1830000	0.176962	-1.29009	LmjF.21.1070:mRNA-p1 | transcript=LmjF.21.1070:mRNA | gene=LmjF.21.1070 | organism=Leishmania_major_strain_Friedlin | gene_product=40S ribosomal protein S23, putative | transcript_product=40S ribosomal protein S23, putative | location=LmjF.21:440370-440801(+) | protein_length=143 | sequence_SO=chromosome | SO=protein_coding | is_pseudo=false;LmjF.21.1060:mRNA-p1 | transcript=LmjF.21.1060:mRNA | g…	>LmjF.21.1070:mRNA-p1 | transcript=LmjF.21.1070:mRNA | gene=LmjF.21.1070 | organism=Leishmania_major_strain_Friedlin | gene_product=40S ribosomal protein S23, putative | transcript_product=40S ribosomal protein S23, putative | location=LmjF.21:440370-44080
	PAS-domain containing phosphoglycerate kinase, putative	LmjF.30.3380:mRNA-p1 | transcript=LmjF.30.3380:mRNA | gene=LmjF.30.3380 | organism=Leishmania_major_strain_Friedlin | gene_product=PAS-domain containing phosphoglycerate kinase, putative | transcript_product=PAS-domain containing phosphoglycerate kinase, putative | location=LmjF.30:1278599-1280182(+) | protein_length=527 | sequence_SO=chromosome | SO=protein_coding | is_pseudo=false	19.3794	13.2877	14.2877	12.6926	20.4476	18.5805	17.9316	7	13.9	13.9	13.9	57.57	10.038	2	0	0	2	2	1	0	20500	0	0	0	2720000	423000	0	0.590732	-1.29785	LmjF.30.3380:mRNA-p1 | transcript=LmjF.30.3380:mRNA | gene=LmjF.30.3380 | organism=Leishmania_major_strain_Friedlin | gene_product=PAS-domain containing phosphoglycerate kinase, putative | transcript_product=PAS-domain containing phosphoglycerate kinase, putative | location=LmjF.30:1278599-1280182(+) | protein_length=527 | sequence_SO=chromosome | SO=protein_coding | is_pseudo=false	>LmjF.30.3380:mRNA-p1 | transcript=LmjF.30.3380:mRNA | gene=LmjF.30.3380 | organism=Leishmania_major_strain_Friedlin | gene_product=PAS-domain containing phosphoglycerate kinase, putative | transcript_product=PAS-domain containing phosphoglycerate kinase,
	metallo-peptidase, Clan M-, Family M49	LmjF.05.0960:mRNA-p1 | transcript=LmjF.05.0960:mRNA | gene=LmjF.05.0960 | organism=Leishmania_major_strain_Friedlin | gene_product=metallo-peptidase, Clan M-, Family M49 | transcript_product=metallo-peptidase, Clan M-, Family M49 | location=LmjF.05:356672-358711(+) | protein_length=679 | sequence_SO=chromosome | SO=protein_coding | is_pseudo=false	15.0232	13.2877	14.2877	18.9258	12.3608	13.1768	17.9316	2	3.5	3.5	3.5	75.967	3.6924	0	0	0	2	0	0	0	0	0	0	753000	0	0	0	0.486898	-1.29846	LmjF.05.0960:mRNA-p1 | transcript=LmjF.05.0960:mRNA | gene=LmjF.05.0960 | organism=Leishmania_major_strain_Friedlin | gene_product=metallo-peptidase, Clan M-, Family M49 | transcript_product=metallo-peptidase, Clan M-, Family M49 | location=LmjF.05:356672-358711(+) | protein_length=679 | sequence_SO=chromosome | SO=protein_coding | is_pseudo=false	>LmjF.05.0960:mRNA-p1 | transcript=LmjF.05.0960:mRNA | gene=LmjF.05.0960 | organism=Leishmania_major_strain_Friedlin | gene_product=metallo-peptidase, Clan M-, Family M49 | transcript_product=metallo-peptidase, Clan M-, Family M49 | location=LmjF.05:356672
		LmjF.34.0540.2:mRNA-p1 | transcript=LmjF.34.0540.2:mRNA | gene=LmjF.34.0540 | organism=Leishmania_major_strain_Friedlin | gene_product=Gamma-soluble NSF attachment protein (SNAP-gamma) (N-ethylmaleimide-sensitive factor attachment protein, gamma), putative | transcript_product=Gamma-soluble NSF attachment protein (SNAP-gamma) (N-ethylmaleimide-sensitive factor attachment protein, gamma), putative…	15.0232	13.2877	14.2877	12.6926	12.3608	19.5107	17.9316	2	7.7	7.7	7.7	41.878	3.9336	0	0	0	0	0	2	0	0	0	0	0	0	806000	0	0.51759	-1.31862	LmjF.34.0540.2:mRNA-p1 | transcript=LmjF.34.0540.2:mRNA | gene=LmjF.34.0540 | organism=Leishmania_major_strain_Friedlin | gene_product=Gamma-soluble NSF attachment protein (SNAP-gamma) (N-ethylmaleimide-sensitive factor attachment protein, gamma), putative | transcript_product=Gamma-soluble NSF attachment protein (SNAP-gamma) (N-ethylmaleimide-sensitive factor attachment protein, gamma), putative…	>LmjF.34.0540.2:mRNA-p1 | transcript=LmjF.34.0540.2:mRNA | gene=LmjF.34.0540 | organism=Leishmania_major_strain_Friedlin | gene_product=Gamma-soluble NSF attachment protein (SNAP-gamma) (N-ethylmaleimide-sensitive factor attachment protein, gamma), putativ
	40S ribosomal protein S16, putative	LmjF.26.0890:mRNA-p1 | transcript=LmjF.26.0890:mRNA | gene=LmjF.26.0890 | organism=Leishmania_major_strain_Friedlin | gene_product=40S ribosomal protein S16, putative | transcript_product=40S ribosomal protein S16, putative | location=LmjF.26:260267-260716(-) | protein_length=149 | sequence_SO=chromosome | SO=protein_coding | is_pseudo=false;LmjF.26.0880:mRNA-p1 | transcript=LmjF.26.0880:mRNA | g…	23.4923	25.5926	22.0983	26.0752	23.7182	23.7594	26.2856	8	53	53	53	16.687	33.803	4	4	3	5	1	3	3	355000	50600000	225000	107000000	26200000	15300000	3270000	0.253607	-1.32205	LmjF.26.0890:mRNA-p1 | transcript=LmjF.26.0890:mRNA | gene=LmjF.26.0890 | organism=Leishmania_major_strain_Friedlin | gene_product=40S ribosomal protein S16, putative | transcript_product=40S ribosomal protein S16, putative | location=LmjF.26:260267-260716(-) | protein_length=149 | sequence_SO=chromosome | SO=protein_coding | is_pseudo=false;LmjF.26.0880:mRNA-p1 | transcript=LmjF.26.0880:mRNA | g…	>LmjF.26.0890:mRNA-p1 | transcript=LmjF.26.0890:mRNA | gene=LmjF.26.0890 | organism=Leishmania_major_strain_Friedlin | gene_product=40S ribosomal protein S16, putative | transcript_product=40S ribosomal protein S16, putative | location=LmjF.26:260267-26071
	intraflagellar transport protein 172, putative	LmjF.21.0980:mRNA-p1 | transcript=LmjF.21.0980:mRNA | gene=LmjF.21.0980 | organism=Leishmania_major_strain_Friedlin | gene_product=intraflagellar transport protein 172, putative | transcript_product=intraflagellar transport protein 172, putative | location=LmjF.21:403143-408545(+) | protein_length=1800 | sequence_SO=chromosome | SO=protein_coding | is_pseudo=false	15.0232	14.0362	14.2877	16.5582	14.8484	14.4831	17.9316	2	1.2	1.2	1.2	200.04	3.7197	0	1	0	1	1	1	0	0	16800	0	146000	56100	24800	0	0.181715	-1.33423	LmjF.21.0980:mRNA-p1 | transcript=LmjF.21.0980:mRNA | gene=LmjF.21.0980 | organism=Leishmania_major_strain_Friedlin | gene_product=intraflagellar transport protein 172, putative | transcript_product=intraflagellar transport protein 172, putative | location=LmjF.21:403143-408545(+) | protein_length=1800 | sequence_SO=chromosome | SO=protein_coding | is_pseudo=false	>LmjF.21.0980:mRNA-p1 | transcript=LmjF.21.0980:mRNA | gene=LmjF.21.0980 | organism=Leishmania_major_strain_Friedlin | gene_product=intraflagellar transport protein 172, putative | transcript_product=intraflagellar transport protein 172, putative | locatio
	60S ribosomal protein L23, putative	LmjF.35.3800:mRNA-p1 | transcript=LmjF.35.3800:mRNA | gene=LmjF.35.3800 | organism=Leishmania_major_strain_Friedlin | gene_product=60S ribosomal protein L23, putative | transcript_product=60S ribosomal protein L23, putative | location=LmjF.35:1521007-1521426(-) | protein_length=139 | sequence_SO=chromosome | SO=protein_coding | is_pseudo=false;LmjF.35.3790:mRNA-p1 | transcript=LmjF.35.3790:mRNA |…	24.7129	24.4923	20.2989	24.239	24.6375	22.9441	25.7645	9	64	64	64	14.956	38.399	4	4	1	2	3	2	4	825000	23600000	64500	30000000	49600000	8710000	2280000	0.313198	-1.34065	LmjF.35.3800:mRNA-p1 | transcript=LmjF.35.3800:mRNA | gene=LmjF.35.3800 | organism=Leishmania_major_strain_Friedlin | gene_product=60S ribosomal protein L23, putative | transcript_product=60S ribosomal protein L23, putative | location=LmjF.35:1521007-1521426(-) | protein_length=139 | sequence_SO=chromosome | SO=protein_coding | is_pseudo=false;LmjF.35.3790:mRNA-p1 | transcript=LmjF.35.3790:mRNA |…	>LmjF.35.3800:mRNA-p1 | transcript=LmjF.35.3800:mRNA | gene=LmjF.35.3800 | organism=Leishmania_major_strain_Friedlin | gene_product=60S ribosomal protein L23, putative | transcript_product=60S ribosomal protein L23, putative | location=LmjF.35:1521007-1521
	luminal binding protein 1 (BiP), putative	LmjF.28.1200:mRNA-p1 | transcript=LmjF.28.1200:mRNA | gene=LmjF.28.1200 | organism=Leishmania_major_strain_Friedlin | gene_product=luminal binding protein 1 (BiP), putative | transcript_product=luminal binding protein 1 (BiP), putative | location=LmjF.28:451463-453439(+) | protein_length=658 | sequence_SO=chromosome | SO=protein_coding | is_pseudo=false	24.4041	26.0894	22.5165	26.0588	26.5029	26.3745	25.5667	47	48	48	48	71.94	230.55	20	28	10	26	28	24	15	665000	71400000	300000	106000000	181000000	93900000	1990000	0.187893	-1.3983	LmjF.28.1200:mRNA-p1 | transcript=LmjF.28.1200:mRNA | gene=LmjF.28.1200 | organism=Leishmania_major_strain_Friedlin | gene_product=luminal binding protein 1 (BiP), putative | transcript_product=luminal binding protein 1 (BiP), putative | location=LmjF.28:451463-453439(+) | protein_length=658 | sequence_SO=chromosome | SO=protein_coding | is_pseudo=false	>LmjF.28.1200:mRNA-p1 | transcript=LmjF.28.1200:mRNA | gene=LmjF.28.1200 | organism=Leishmania_major_strain_Friedlin | gene_product=luminal binding protein 1 (BiP), putative | transcript_product=luminal binding protein 1 (BiP), putative | location=LmjF.28:
	ubiquitin carboxyl-terminal hydrolase, putative	LmjF.24.0420:mRNA-p1 | transcript=LmjF.24.0420:mRNA | gene=LmjF.24.0420 | organism=Leishmania_major_strain_Friedlin | gene_product=ubiquitin carboxyl-terminal hydrolase, putative | transcript_product=ubiquitin carboxyl-terminal hydrolase, putative | location=LmjF.24:137490-138413(+) | protein_length=307 | sequence_SO=chromosome | SO=protein_coding | is_pseudo=false	19.3211	13.2877	14.2877	12.6926	19.9882	19.4716	17.9316	2	5.9	5.9	5.9	34.445	2.787	1	0	0	1	1	1	0	19700	0	0	0	1970000	785000	0	0.562412	-1.40361	LmjF.24.0420:mRNA-p1 | transcript=LmjF.24.0420:mRNA | gene=LmjF.24.0420 | organism=Leishmania_major_strain_Friedlin | gene_product=ubiquitin carboxyl-terminal hydrolase, putative | transcript_product=ubiquitin carboxyl-terminal hydrolase, putative | location=LmjF.24:137490-138413(+) | protein_length=307 | sequence_SO=chromosome | SO=protein_coding | is_pseudo=false	>LmjF.24.0420:mRNA-p1 | transcript=LmjF.24.0420:mRNA | gene=LmjF.24.0420 | organism=Leishmania_major_strain_Friedlin | gene_product=ubiquitin carboxyl-terminal hydrolase, putative | transcript_product=ubiquitin carboxyl-terminal hydrolase, putative | locat
	dihydrolipoamide acetyltransferase precursor, putative	LmjF.36.2660:mRNA-p1 | transcript=LmjF.36.2660:mRNA | gene=LmjF.36.2660 | organism=Leishmania_major_strain_Friedlin | gene_product=dihydrolipoamide acetyltransferase precursor, putative | transcript_product=dihydrolipoamide acetyltransferase precursor, putative | location=LmjF.36:1088003-1089394(-) | protein_length=463 | sequence_SO=chromosome | SO=protein_coding | is_pseudo=false	20.1206	22.3672	14.2877	21.1206	20.2419	20.0691	17.9316	3	8	8	8	48.75	13.52	1	2	0	2	1	1	0	34200	5410000	0	3440000	2350000	1180000	0	0.507331	-1.41333	LmjF.36.2660:mRNA-p1 | transcript=LmjF.36.2660:mRNA | gene=LmjF.36.2660 | organism=Leishmania_major_strain_Friedlin | gene_product=dihydrolipoamide acetyltransferase precursor, putative | transcript_product=dihydrolipoamide acetyltransferase precursor, putative | location=LmjF.36:1088003-1089394(-) | protein_length=463 | sequence_SO=chromosome | SO=protein_coding | is_pseudo=false	>LmjF.36.2660:mRNA-p1 | transcript=LmjF.36.2660:mRNA | gene=LmjF.36.2660 | organism=Leishmania_major_strain_Friedlin | gene_product=dihydrolipoamide acetyltransferase precursor, putative | transcript_product=dihydrolipoamide acetyltransferase precursor, pu
	glutaminyl-tRNA synthetase, putative	LmjF.15.1440:mRNA-p1 | transcript=LmjF.15.1440:mRNA | gene=LmjF.15.1440 | organism=Leishmania_major_strain_Friedlin | gene_product=glutaminyl-tRNA synthetase, putative | transcript_product=glutaminyl-tRNA synthetase, putative | location=LmjF.15:586273-587985(-) | protein_length=570 | sequence_SO=chromosome | SO=protein_coding | is_pseudo=false	18.562	16.9316	14.2877	19.8757	19.5011	13.1768	17.9316	8	15.1	15.1	15.1	66.075	10.963	2	1	0	4	4	0	0	11600	125000	0	1450000	1410000	0	0	0.485095	-1.41641	LmjF.15.1440:mRNA-p1 | transcript=LmjF.15.1440:mRNA | gene=LmjF.15.1440 | organism=Leishmania_major_strain_Friedlin | gene_product=glutaminyl-tRNA synthetase, putative | transcript_product=glutaminyl-tRNA synthetase, putative | location=LmjF.15:586273-587985(-) | protein_length=570 | sequence_SO=chromosome | SO=protein_coding | is_pseudo=false	>LmjF.15.1440:mRNA-p1 | transcript=LmjF.15.1440:mRNA | gene=LmjF.15.1440 | organism=Leishmania_major_strain_Friedlin | gene_product=glutaminyl-tRNA synthetase, putative | transcript_product=glutaminyl-tRNA synthetase, putative | location=LmjF.15:586273-587
	2-oxoglutarate dehydrogenase subunit, putative	LmjF.27.0880:mRNA-p1 | transcript=LmjF.27.0880:mRNA | gene=LmjF.27.0880 | organism=Leishmania_major_strain_Friedlin | gene_product=2-oxoglutarate dehydrogenase subunit, putative | transcript_product=2-oxoglutarate dehydrogenase subunit, putative | location=LmjF.27:355386-358406(+) | protein_length=1006 | sequence_SO=chromosome | SO=protein_coding | is_pseudo=false	20.1581	24.7645	14.2877	21.743	22.0886	21.0493	20.1332	18	20.5	20.5	20.5	112.71	107.75	5	13	0	7	8	4	1	35100	28500000	0	5300000	8470000	2340000	45900	0.553199	-1.42038	LmjF.27.0880:mRNA-p1 | transcript=LmjF.27.0880:mRNA | gene=LmjF.27.0880 | organism=Leishmania_major_strain_Friedlin | gene_product=2-oxoglutarate dehydrogenase subunit, putative | transcript_product=2-oxoglutarate dehydrogenase subunit, putative | location=LmjF.27:355386-358406(+) | protein_length=1006 | sequence_SO=chromosome | SO=protein_coding | is_pseudo=false	>LmjF.27.0880:mRNA-p1 | transcript=LmjF.27.0880:mRNA | gene=LmjF.27.0880 | organism=Leishmania_major_strain_Friedlin | gene_product=2-oxoglutarate dehydrogenase subunit, putative | transcript_product=2-oxoglutarate dehydrogenase subunit, putative | locatio
	Spinocerebellar ataxia type 10 protein domain containing protein, putative	LmjF.10.1220:mRNA-p1 | transcript=LmjF.10.1220:mRNA | gene=LmjF.10.1220 | organism=Leishmania_major_strain_Friedlin | gene_product=Spinocerebellar ataxia type 10 protein domain containing protein, putative | transcript_product=Spinocerebellar ataxia type 10 protein domain containing protein, putative | location=LmjF.10:527291-528211(-) | protein_length=306 | sequence_SO=chromosome | SO=protein_co…	15.0232	13.2877	14.2877	19.5413	12.3608	13.1768	17.9316	2	6.9	6.9	6.9	34.324	3.6095	0	0	0	2	0	0	0	0	0	0	1150000	0	0	0	0.474671	-1.42157	LmjF.10.1220:mRNA-p1 | transcript=LmjF.10.1220:mRNA | gene=LmjF.10.1220 | organism=Leishmania_major_strain_Friedlin | gene_product=Spinocerebellar ataxia type 10 protein domain containing protein, putative | transcript_product=Spinocerebellar ataxia type 10 protein domain containing protein, putative | location=LmjF.10:527291-528211(-) | protein_length=306 | sequence_SO=chromosome | SO=protein_co…	>LmjF.10.1220:mRNA-p1 | transcript=LmjF.10.1220:mRNA | gene=LmjF.10.1220 | organism=Leishmania_major_strain_Friedlin | gene_product=Spinocerebellar ataxia type 10 protein domain containing protein, putative | transcript_product=Spinocerebellar ataxia type
	cell cycle sequence binding phosphoprotein (RBP33), putative	LmjF.35.0950:mRNA-p1 | transcript=LmjF.35.0950:mRNA | gene=LmjF.35.0950 | organism=Leishmania_major_strain_Friedlin | gene_product=cell cycle sequence binding phosphoprotein (RBP33), putative | transcript_product=cell cycle sequence binding phosphoprotein (RBP33), putative | location=LmjF.35:425381-426619(+) | protein_length=412 | sequence_SO=chromosome | SO=protein_coding | is_pseudo=false	19.417	18.3836	18.2042	21.3592	20.8576	20.654	17.9316	2	4.6	4.6	4.6	45.307	5.9416	1	1	1	2	2	1	0	21000	342000	15100	4060000	3620000	1780000	0	0.140457	-1.44424	LmjF.35.0950:mRNA-p1 | transcript=LmjF.35.0950:mRNA | gene=LmjF.35.0950 | organism=Leishmania_major_strain_Friedlin | gene_product=cell cycle sequence binding phosphoprotein (RBP33), putative | transcript_product=cell cycle sequence binding phosphoprotein (RBP33), putative | location=LmjF.35:425381-426619(+) | protein_length=412 | sequence_SO=chromosome | SO=protein_coding | is_pseudo=false	>LmjF.35.0950:mRNA-p1 | transcript=LmjF.35.0950:mRNA | gene=LmjF.35.0950 | organism=Leishmania_major_strain_Friedlin | gene_product=cell cycle sequence binding phosphoprotein (RBP33), putative | transcript_product=cell cycle sequence binding phosphoprotein
	6-phosphogluconate dehydrogenase, decarboxylating, putative	LmjF.35.3340:mRNA-p1 | transcript=LmjF.35.3340:mRNA | gene=LmjF.35.3340 | organism=Leishmania_major_strain_Friedlin | gene_product=6-phosphogluconate dehydrogenase, decarboxylating, putative | transcript_product=6-phosphogluconate dehydrogenase, decarboxylating, putative | location=LmjF.35:1363367-1364806(-) | protein_length=479 | sequence_SO=chromosome | SO=protein_coding | is_pseudo=false	21.1704	21.9316	23.1472	24.3975	24.5404	24.275	22.5498	9	29.9	29.9	29.9	52.203	52.625	2	4	6	4	6	4	3	70900	4000000	465000	33400000	46400000	21900000	246000	0.134031	-1.45144	LmjF.35.3340:mRNA-p1 | transcript=LmjF.35.3340:mRNA | gene=LmjF.35.3340 | organism=Leishmania_major_strain_Friedlin | gene_product=6-phosphogluconate dehydrogenase, decarboxylating, putative | transcript_product=6-phosphogluconate dehydrogenase, decarboxylating, putative | location=LmjF.35:1363367-1364806(-) | protein_length=479 | sequence_SO=chromosome | SO=protein_coding | is_pseudo=false	>LmjF.35.3340:mRNA-p1 | transcript=LmjF.35.3340:mRNA | gene=LmjF.35.3340 | organism=Leishmania_major_strain_Friedlin | gene_product=6-phosphogluconate dehydrogenase, decarboxylating, putative | transcript_product=6-phosphogluconate dehydrogenase, decarboxy
	Eukaryotic translation initiation factor 1, putative	LmjF.24.1210:mRNA-p1 | transcript=LmjF.24.1210:mRNA | gene=LmjF.24.1210 | organism=Leishmania_major_strain_Friedlin | gene_product=Eukaryotic translation initiation factor 1, putative | transcript_product=Eukaryotic translation initiation factor 1, putative | location=LmjF.24:430916-431239(+) | protein_length=107 | sequence_SO=chromosome | SO=protein_coding | is_pseudo=false	22.6757	24.3307	14.2877	23.5285	21.2419	18.0372	23.6757	3	23.4	23.4	23.4	12.372	66.349	1	3	0	1	2	1	1	201000	21100000	0	18300000	4710000	291000	537000	0.604571	-1.45943	LmjF.24.1210:mRNA-p1 | transcript=LmjF.24.1210:mRNA | gene=LmjF.24.1210 | organism=Leishmania_major_strain_Friedlin | gene_product=Eukaryotic translation initiation factor 1, putative | transcript_product=Eukaryotic translation initiation factor 1, putative | location=LmjF.24:430916-431239(+) | protein_length=107 | sequence_SO=chromosome | SO=protein_coding | is_pseudo=false	>LmjF.24.1210:mRNA-p1 | transcript=LmjF.24.1210:mRNA | gene=LmjF.24.1210 | organism=Leishmania_major_strain_Friedlin | gene_product=Eukaryotic translation initiation factor 1, putative | transcript_product=Eukaryotic translation initiation factor 1, putati
	phosphoglycan beta 1,3 galactosyltransferase 5	LmjF.31.3090:mRNA-p1 | transcript=LmjF.31.3090:mRNA | gene=LmjF.31.3090 | organism=Leishmania_major_strain_Friedlin | gene_product=phosphoglycan beta 1,3 galactosyltransferase 5 | transcript_product=phosphoglycan beta 1,3 galactosyltransferase 5 | location=LmjF.31:1446708-1449950(-) | protein_length=1080 | sequence_SO=chromosome | SO=protein_coding | is_pseudo=false	15.0232	13.2877	14.2877	17.1752	12.3608	15.7576	17.9316	3	3.1	3.1	3.1	118.66	2.7023	0	0	0	1	1	1	0	0	0	0	224000	0	59800	0	0.316205	-1.46451	LmjF.31.3090:mRNA-p1 | transcript=LmjF.31.3090:mRNA | gene=LmjF.31.3090 | organism=Leishmania_major_strain_Friedlin | gene_product=phosphoglycan beta 1,3 galactosyltransferase 5 | transcript_product=phosphoglycan beta 1,3 galactosyltransferase 5 | location=LmjF.31:1446708-1449950(-) | protein_length=1080 | sequence_SO=chromosome | SO=protein_coding | is_pseudo=false	>LmjF.31.3090:mRNA-p1 | transcript=LmjF.31.3090:mRNA | gene=LmjF.31.3090 | organism=Leishmania_major_strain_Friedlin | gene_product=phosphoglycan beta 1,3 galactosyltransferase 5 | transcript_product=phosphoglycan beta 1,3 galactosyltransferase 5 | locatio
	Flagellum attachment zone protein 14	LmjF.31.3110:mRNA-p1 | transcript=LmjF.31.3110:mRNA | gene=LmjF.31.3110 | organism=Leishmania_major_strain_Friedlin | gene_product=Flagellum attachment zone protein 14 | transcript_product=Flagellum attachment zone protein 14 | location=LmjF.31:1454006-1456546(-) | protein_length=846 | sequence_SO=chromosome | SO=protein_coding | is_pseudo=false	15.0232	17.3836	14.2877	16.2913	17.6168	18.2466	17.9316	4	3.9	3.9	3.9	95.922	8.3763	0	1	0	1	2	3	0	0	171000	0	121000	382000	336000	0	0.206718	-1.47141	LmjF.31.3110:mRNA-p1 | transcript=LmjF.31.3110:mRNA | gene=LmjF.31.3110 | organism=Leishmania_major_strain_Friedlin | gene_product=Flagellum attachment zone protein 14 | transcript_product=Flagellum attachment zone protein 14 | location=LmjF.31:1454006-1456546(-) | protein_length=846 | sequence_SO=chromosome | SO=protein_coding | is_pseudo=false	>LmjF.31.3110:mRNA-p1 | transcript=LmjF.31.3110:mRNA | gene=LmjF.31.3110 | organism=Leishmania_major_strain_Friedlin | gene_product=Flagellum attachment zone protein 14 | transcript_product=Flagellum attachment zone protein 14 | location=LmjF.31:1454006-14
	cation-transporting ATPase, putative	LmjF.07.1050:mRNA-p1 | transcript=LmjF.07.1050:mRNA | gene=LmjF.07.1050 | organism=Leishmania_major_strain_Friedlin | gene_product=cation-transporting ATPase, putative | transcript_product=cation-transporting ATPase, putative | location=LmjF.07:538323-542057(+) | protein_length=1244 | sequence_SO=chromosome | SO=protein_coding | is_pseudo=false	15.0232	17.4004	14.2877	17.1556	17.6523	17.4815	17.9316	2	1.2	1.2	1.2	139.09	2.2188	0	1	0	1	1	1	0	0	173000	0	220000	392000	198000	0	0.172423	-1.49275	LmjF.07.1050:mRNA-p1 | transcript=LmjF.07.1050:mRNA | gene=LmjF.07.1050 | organism=Leishmania_major_strain_Friedlin | gene_product=cation-transporting ATPase, putative | transcript_product=cation-transporting ATPase, putative | location=LmjF.07:538323-542057(+) | protein_length=1244 | sequence_SO=chromosome | SO=protein_coding | is_pseudo=false	>LmjF.07.1050:mRNA-p1 | transcript=LmjF.07.1050:mRNA | gene=LmjF.07.1050 | organism=Leishmania_major_strain_Friedlin | gene_product=cation-transporting ATPase, putative | transcript_product=cation-transporting ATPase, putative | location=LmjF.07:538323-542
	eukaryotic translation initiation factor 5, putative	LmjF.34.0350:mRNA-p1 | transcript=LmjF.34.0350:mRNA | gene=LmjF.34.0350 | organism=Leishmania_major_strain_Friedlin | gene_product=eukaryotic translation initiation factor 5, putative | transcript_product=eukaryotic translation initiation factor 5, putative | location=LmjF.34:126289-127425(+) | protein_length=378 | sequence_SO=chromosome | SO=protein_coding | is_pseudo=false	21.9134	13.2877	19.9229	22.4626	23.1301	20.8034	17.9316	11	26.2	26.2	26.2	42.922	26.468	4	0	2	5	9	3	0	119000	0	49700	8730000	17400000	1980000	0	0.60382	-1.50988	LmjF.34.0350:mRNA-p1 | transcript=LmjF.34.0350:mRNA | gene=LmjF.34.0350 | organism=Leishmania_major_strain_Friedlin | gene_product=eukaryotic translation initiation factor 5, putative | transcript_product=eukaryotic translation initiation factor 5, putative | location=LmjF.34:126289-127425(+) | protein_length=378 | sequence_SO=chromosome | SO=protein_coding | is_pseudo=false	>LmjF.34.0350:mRNA-p1 | transcript=LmjF.34.0350:mRNA | gene=LmjF.34.0350 | organism=Leishmania_major_strain_Friedlin | gene_product=eukaryotic translation initiation factor 5, putative | transcript_product=eukaryotic translation initiation factor 5, putati
	60S acidic ribosomal protein P0, putative	LmjF.27.1390:mRNA-p1 | transcript=LmjF.27.1390:mRNA | gene=LmjF.27.1390 | organism=Leishmania_major_strain_Friedlin | gene_product=60S acidic ribosomal protein P0, putative | transcript_product=60S acidic ribosomal protein P0, putative | location=LmjF.27:580546-581517(+) | protein_length=323 | sequence_SO=chromosome | SO=protein_coding | is_pseudo=false;LmjF.27.1380:mRNA-p1 | transcript=LmjF.27.1…	22.2066	24.604	21.1946	24.6264	24.7234	23.4676	22.8858	12	24.5	24.5	24.5	34.807	44.512	3	6	3	5	7	5	3	145000	25500000	120000	39200000	52700000	12500000	310000	0.157271	-1.51042	LmjF.27.1390:mRNA-p1 | transcript=LmjF.27.1390:mRNA | gene=LmjF.27.1390 | organism=Leishmania_major_strain_Friedlin | gene_product=60S acidic ribosomal protein P0, putative | transcript_product=60S acidic ribosomal protein P0, putative | location=LmjF.27:580546-581517(+) | protein_length=323 | sequence_SO=chromosome | SO=protein_coding | is_pseudo=false;LmjF.27.1380:mRNA-p1 | transcript=LmjF.27.1…	>LmjF.27.1390:mRNA-p1 | transcript=LmjF.27.1390:mRNA | gene=LmjF.27.1390 | organism=Leishmania_major_strain_Friedlin | gene_product=60S acidic ribosomal protein P0, putative | transcript_product=60S acidic ribosomal protein P0, putative | location=LmjF.27:
	Chaperonin HSP60, mitochondrial	LmjF.32.1850:mRNA-p1 | transcript=LmjF.32.1850:mRNA | gene=LmjF.32.1850 | organism=Leishmania_major_strain_Friedlin | gene_product=Chaperonin HSP60, mitochondrial | transcript_product=Chaperonin HSP60, mitochondrial | location=LmjF.32:719119-720903(-) | protein_length=594 | sequence_SO=chromosome | SO=protein_coding | is_pseudo=false	17.2326	13.2877	14.2877	12.6926	18.5049	18.1206	17.9316	3	8.6	5.4	5.4	64.308	4.254	1	0	0	0	2	1	0	4630	0	0	0	707000	308000	0	0.409024	-1.53296	LmjF.32.1850:mRNA-p1 | transcript=LmjF.32.1850:mRNA | gene=LmjF.32.1850 | organism=Leishmania_major_strain_Friedlin | gene_product=Chaperonin HSP60, mitochondrial | transcript_product=Chaperonin HSP60, mitochondrial | location=LmjF.32:719119-720903(-) | protein_length=594 | sequence_SO=chromosome | SO=protein_coding | is_pseudo=false	>LmjF.32.1850:mRNA-p1 | transcript=LmjF.32.1850:mRNA | gene=LmjF.32.1850 | organism=Leishmania_major_strain_Friedlin | gene_product=Chaperonin HSP60, mitochondrial | transcript_product=Chaperonin HSP60, mitochondrial | location=LmjF.32:719119-720903(-) | p
	hypothetical protein, conserved	LmjF.23.0080:mRNA-p1 | transcript=LmjF.23.0080:mRNA | gene=LmjF.23.0080 | organism=Leishmania_major_strain_Friedlin | gene_product=hypothetical protein, conserved | transcript_product=hypothetical protein, conserved | location=LmjF.23:16642-17901(+) | protein_length=419 | sequence_SO=chromosome | SO=protein_coding | is_pseudo=false	15.0232	13.2877	14.2877	12.6926	19.8238	13.1768	17.9316	2	3.8	3.8	3.8	48.241	3.1099	0	0	0	0	2	0	0	0	0	0	0	1760000	0	0	0.440078	-1.54441	LmjF.23.0080:mRNA-p1 | transcript=LmjF.23.0080:mRNA | gene=LmjF.23.0080 | organism=Leishmania_major_strain_Friedlin | gene_product=hypothetical protein, conserved | transcript_product=hypothetical protein, conserved | location=LmjF.23:16642-17901(+) | protein_length=419 | sequence_SO=chromosome | SO=protein_coding | is_pseudo=false	>LmjF.23.0080:mRNA-p1 | transcript=LmjF.23.0080:mRNA | gene=LmjF.23.0080 | organism=Leishmania_major_strain_Friedlin | gene_product=hypothetical protein, conserved | transcript_product=hypothetical protein, conserved | location=LmjF.23:16642-17901(+) | pro
	hypothetical protein, conserved	LmjF.18.0300:mRNA-p1 | transcript=LmjF.18.0300:mRNA | gene=LmjF.18.0300 | organism=Leishmania_major_strain_Friedlin | gene_product=hypothetical protein, conserved | transcript_product=hypothetical protein, conserved | location=LmjF.18:133918-135018(-) | protein_length=366 | sequence_SO=chromosome | SO=protein_coding | is_pseudo=false	20.2535	13.2877	18.7602	21.9459	19.7955	20.1581	17.9316	2	5.7	5.7	5.7	38.451	4.0542	1	0	1	2	1	1	0	37400	0	22200	6100000	1730000	1260000	0	0.50521	-1.55143	LmjF.18.0300:mRNA-p1 | transcript=LmjF.18.0300:mRNA | gene=LmjF.18.0300 | organism=Leishmania_major_strain_Friedlin | gene_product=hypothetical protein, conserved | transcript_product=hypothetical protein, conserved | location=LmjF.18:133918-135018(-) | protein_length=366 | sequence_SO=chromosome | SO=protein_coding | is_pseudo=false	>LmjF.18.0300:mRNA-p1 | transcript=LmjF.18.0300:mRNA | gene=LmjF.18.0300 | organism=Leishmania_major_strain_Friedlin | gene_product=hypothetical protein, conserved | transcript_product=hypothetical protein, conserved | location=LmjF.18:133918-135018(-) | p
	vacuolar ATP synthase catalytic subunit A, putative	LmjF.34.3670:mRNA-p1 | transcript=LmjF.34.3670:mRNA | gene=LmjF.34.3670 | organism=Leishmania_major_strain_Friedlin | gene_product=vacuolar ATP synthase catalytic subunit A, putative | transcript_product=vacuolar ATP synthase catalytic subunit A, putative | location=LmjF.34:1588967-1590799(+) | protein_length=610 | sequence_SO=chromosome | SO=protein_coding | is_pseudo=false	18.1752	21.1269	14.2877	21.6006	21.5638	20.9459	17.9316	10	20.5	20.5	20.5	67.735	52.833	1	3	0	7	7	2	0	8880	2290000	0	4800000	5900000	2180000	0	0.510016	-1.56411	LmjF.34.3670:mRNA-p1 | transcript=LmjF.34.3670:mRNA | gene=LmjF.34.3670 | organism=Leishmania_major_strain_Friedlin | gene_product=vacuolar ATP synthase catalytic subunit A, putative | transcript_product=vacuolar ATP synthase catalytic subunit A, putative | location=LmjF.34:1588967-1590799(+) | protein_length=610 | sequence_SO=chromosome | SO=protein_coding | is_pseudo=false	>LmjF.34.3670:mRNA-p1 | transcript=LmjF.34.3670:mRNA | gene=LmjF.34.3670 | organism=Leishmania_major_strain_Friedlin | gene_product=vacuolar ATP synthase catalytic subunit A, putative | transcript_product=vacuolar ATP synthase catalytic subunit A, putative
	polyadenylate-binding protein 2	LmjF.35.4130:mRNA-p1 | transcript=LmjF.35.4130:mRNA | gene=LmjF.35.4130 | organism=Leishmania_major_strain_Friedlin | gene_product=polyadenylate-binding protein 2 | transcript_product=polyadenylate-binding protein 2 | location=LmjF.35:1644108-1645892(+) | protein_length=594 | sequence_SO=chromosome | SO=protein_coding | is_pseudo=false	23.5045	20.2535	21.0756	24.2317	23.654	23.3645	22.6971	20	34.5	34.5	34.5	65.35	66.813	7	2	7	12	7	8	4	358000	1250000	110000	29800000	25200000	11700000	272000	0.127054	-1.56818	LmjF.35.4130:mRNA-p1 | transcript=LmjF.35.4130:mRNA | gene=LmjF.35.4130 | organism=Leishmania_major_strain_Friedlin | gene_product=polyadenylate-binding protein 2 | transcript_product=polyadenylate-binding protein 2 | location=LmjF.35:1644108-1645892(+) | protein_length=594 | sequence_SO=chromosome | SO=protein_coding | is_pseudo=false	>LmjF.35.4130:mRNA-p1 | transcript=LmjF.35.4130:mRNA | gene=LmjF.35.4130 | organism=Leishmania_major_strain_Friedlin | gene_product=polyadenylate-binding protein 2 | transcript_product=polyadenylate-binding protein 2 | location=LmjF.35:1644108-1645892(+) |
	protein kinase A regulatory subunit	LmjF.13.0160:mRNA-p1 | transcript=LmjF.13.0160:mRNA | gene=LmjF.13.0160 | organism=Leishmania_major_strain_Friedlin | gene_product=protein kinase A regulatory subunit | transcript_product=protein kinase A regulatory subunit | location=LmjF.13:46572-48080(-) | protein_length=502 | sequence_SO=chromosome | SO=protein_coding | is_pseudo=false	15.0232	13.2877	14.2877	20.3645	12.3608	13.1768	17.9316	2	4.4	4.4	4.4	56.254	2.1137	0	0	0	2	0	0	0	0	0	0	2040000	0	0	0	0.463089	-1.58621	LmjF.13.0160:mRNA-p1 | transcript=LmjF.13.0160:mRNA | gene=LmjF.13.0160 | organism=Leishmania_major_strain_Friedlin | gene_product=protein kinase A regulatory subunit | transcript_product=protein kinase A regulatory subunit | location=LmjF.13:46572-48080(-) | protein_length=502 | sequence_SO=chromosome | SO=protein_coding | is_pseudo=false	>LmjF.13.0160:mRNA-p1 | transcript=LmjF.13.0160:mRNA | gene=LmjF.13.0160 | organism=Leishmania_major_strain_Friedlin | gene_product=protein kinase A regulatory subunit | transcript_product=protein kinase A regulatory subunit | location=LmjF.13:46572-48080(
	branch point binding protein, putative	LmjF.36.5420:mRNA-p1 | transcript=LmjF.36.5420:mRNA | gene=LmjF.36.5420 | organism=Leishmania_major_strain_Friedlin | gene_product=branch point binding protein, putative | transcript_product=branch point binding protein, putative | location=LmjF.36:2096219-2097088(-) | protein_length=289 | sequence_SO=chromosome | SO=protein_coding | is_pseudo=false	15.0232	13.2877	14.2877	20.4273	12.3608	13.1768	17.9316	2	8	8	8	32.881	1.9274	0	0	0	2	0	0	0	0	0	0	2120000	0	0	0	0.462384	-1.59876	LmjF.36.5420:mRNA-p1 | transcript=LmjF.36.5420:mRNA | gene=LmjF.36.5420 | organism=Leishmania_major_strain_Friedlin | gene_product=branch point binding protein, putative | transcript_product=branch point binding protein, putative | location=LmjF.36:2096219-2097088(-) | protein_length=289 | sequence_SO=chromosome | SO=protein_coding | is_pseudo=false	>LmjF.36.5420:mRNA-p1 | transcript=LmjF.36.5420:mRNA | gene=LmjF.36.5420 | organism=Leishmania_major_strain_Friedlin | gene_product=branch point binding protein, putative | transcript_product=branch point binding protein, putative | location=LmjF.36:209621
	prefoldin-like protein	LmjF.26.1380:mRNA-p1 | transcript=LmjF.26.1380:mRNA | gene=LmjF.26.1380 | organism=Leishmania_major_strain_Friedlin | gene_product=prefoldin-like protein | transcript_product=prefoldin-like protein | location=LmjF.26:469151-469735(+) | protein_length=194 | sequence_SO=chromosome | SO=protein_coding | is_pseudo=false	20.7307	20.3101	14.2877	23.3511	22.2185	21.6186	17.9316	5	26.8	26.8	26.8	22.204	9.3894	1	2	0	4	3	3	0	52200	1300000	0	16100000	9280000	3470000	0	0.553261	-1.60015	LmjF.26.1380:mRNA-p1 | transcript=LmjF.26.1380:mRNA | gene=LmjF.26.1380 | organism=Leishmania_major_strain_Friedlin | gene_product=prefoldin-like protein | transcript_product=prefoldin-like protein | location=LmjF.26:469151-469735(+) | protein_length=194 | sequence_SO=chromosome | SO=protein_coding | is_pseudo=false	>LmjF.26.1380:mRNA-p1 | transcript=LmjF.26.1380:mRNA | gene=LmjF.26.1380 | organism=Leishmania_major_strain_Friedlin | gene_product=prefoldin-like protein | transcript_product=prefoldin-like protein | location=LmjF.26:469151-469735(+) | protein_length=194
	aspartyl aminopeptidase, putative	LmjF.29.2360:mRNA-p1 | transcript=LmjF.29.2360:mRNA | gene=LmjF.29.2360 | organism=Leishmania_major_strain_Friedlin | gene_product=aspartyl aminopeptidase, putative | transcript_product=aspartyl aminopeptidase, putative | location=LmjF.29:1033812-1035173(+) | protein_length=453 | sequence_SO=chromosome | SO=protein_coding | is_pseudo=false	15.0232	13.2877	14.2877	12.6926	20.1457	13.1768	17.9316	2	4.6	4.6	4.6	49.672	4.7919	0	0	0	0	2	0	0	0	0	0	0	2210000	0	0	0.43683	-1.6088	LmjF.29.2360:mRNA-p1 | transcript=LmjF.29.2360:mRNA | gene=LmjF.29.2360 | organism=Leishmania_major_strain_Friedlin | gene_product=aspartyl aminopeptidase, putative | transcript_product=aspartyl aminopeptidase, putative | location=LmjF.29:1033812-1035173(+) | protein_length=453 | sequence_SO=chromosome | SO=protein_coding | is_pseudo=false	>LmjF.29.2360:mRNA-p1 | transcript=LmjF.29.2360:mRNA | gene=LmjF.29.2360 | organism=Leishmania_major_strain_Friedlin | gene_product=aspartyl aminopeptidase, putative | transcript_product=aspartyl aminopeptidase, putative | location=LmjF.29:1033812-1035173(
	proteasome beta 2 subunit, putative	LmjF.35.3840:mRNA-p1 | transcript=LmjF.35.3840:mRNA | gene=LmjF.35.3840 | organism=Leishmania_major_strain_Friedlin | gene_product=proteasome beta 2 subunit, putative | transcript_product=proteasome beta 2 subunit, putative | location=LmjF.35:1527758-1528522(-) | protein_length=254 | sequence_SO=chromosome | SO=protein_coding | is_pseudo=false	15.0232	13.2877	14.2877	12.6926	12.3608	21.0224	17.9316	2	5.1	5.1	5.1	27.522	1.999	0	0	0	0	0	2	0	0	0	0	0	0	2300000	0	0.492314	-1.62095	LmjF.35.3840:mRNA-p1 | transcript=LmjF.35.3840:mRNA | gene=LmjF.35.3840 | organism=Leishmania_major_strain_Friedlin | gene_product=proteasome beta 2 subunit, putative | transcript_product=proteasome beta 2 subunit, putative | location=LmjF.35:1527758-1528522(-) | protein_length=254 | sequence_SO=chromosome | SO=protein_coding | is_pseudo=false	>LmjF.35.3840:mRNA-p1 | transcript=LmjF.35.3840:mRNA | gene=LmjF.35.3840 | organism=Leishmania_major_strain_Friedlin | gene_product=proteasome beta 2 subunit, putative | transcript_product=proteasome beta 2 subunit, putative | location=LmjF.35:1527758-1528
	protein transport protein SEC31, putative	LmjF.11.1160:mRNA-p1 | transcript=LmjF.11.1160:mRNA | gene=LmjF.11.1160 | organism=Leishmania_major_strain_Friedlin | gene_product=protein transport protein SEC31, putative | transcript_product=protein transport protein SEC31, putative | location=LmjF.11:474571-478047(+) | protein_length=1158 | sequence_SO=chromosome | SO=protein_coding | is_pseudo=false	15.0232	13.2877	19.1922	20.9024	20.1946	13.1768	17.9316	4	3.7	3.7	3.7	122.12	6.9309	0	0	4	2	2	0	0	0	0	29900	2960000	2280000	0	0	0.514213	-1.62571	LmjF.11.1160:mRNA-p1 | transcript=LmjF.11.1160:mRNA | gene=LmjF.11.1160 | organism=Leishmania_major_strain_Friedlin | gene_product=protein transport protein SEC31, putative | transcript_product=protein transport protein SEC31, putative | location=LmjF.11:474571-478047(+) | protein_length=1158 | sequence_SO=chromosome | SO=protein_coding | is_pseudo=false	>LmjF.11.1160:mRNA-p1 | transcript=LmjF.11.1160:mRNA | gene=LmjF.11.1160 | organism=Leishmania_major_strain_Friedlin | gene_product=protein transport protein SEC31, putative | transcript_product=protein transport protein SEC31, putative | location=LmjF.11:
	metallo- peptidase, Clan MG, Family M24	LmjF.19.0550:mRNA-p1 | transcript=LmjF.19.0550:mRNA | gene=LmjF.19.0550 | organism=Leishmania_major_strain_Friedlin | gene_product=metallo- peptidase, Clan MG, Family M24 | transcript_product=metallo- peptidase, Clan MG, Family M24 | location=LmjF.19:206074-207279(+) | protein_length=401 | sequence_SO=chromosome | SO=protein_coding | is_pseudo=false	15.0232	13.2877	14.2877	20.6096	12.3608	13.1768	17.9316	2	4.7	4.7	4.7	44.867	2.6375	0	0	0	2	0	1	0	0	0	0	2420000	0	0	0	0.460455	-1.63523	LmjF.19.0550:mRNA-p1 | transcript=LmjF.19.0550:mRNA | gene=LmjF.19.0550 | organism=Leishmania_major_strain_Friedlin | gene_product=metallo- peptidase, Clan MG, Family M24 | transcript_product=metallo- peptidase, Clan MG, Family M24 | location=LmjF.19:206074-207279(+) | protein_length=401 | sequence_SO=chromosome | SO=protein_coding | is_pseudo=false	>LmjF.19.0550:mRNA-p1 | transcript=LmjF.19.0550:mRNA | gene=LmjF.19.0550 | organism=Leishmania_major_strain_Friedlin | gene_product=metallo- peptidase, Clan MG, Family M24 | transcript_product=metallo- peptidase, Clan MG, Family M24 | location=LmjF.19:2060
	proteasome regulatory non-ATP-ase subunit 3, putative	LmjF.27.1460:mRNA-p1 | transcript=LmjF.27.1460:mRNA | gene=LmjF.27.1460 | organism=Leishmania_major_strain_Friedlin | gene_product=proteasome regulatory non-ATP-ase subunit 3, putative | transcript_product=proteasome regulatory non-ATP-ase subunit 3, putative | location=LmjF.27:606171-607175(+) | protein_length=334 | sequence_SO=chromosome | SO=protein_coding | is_pseudo=false	15.0232	20.1825	19.7667	20.2302	20.4476	21.0224	17.9316	5	14.1	14.1	14.1	37.929	9.4714	0	2	3	1	1	2	1	0	1190000	44600	1860000	2710000	2300000	0	0.286019	-1.63872	LmjF.27.1460:mRNA-p1 | transcript=LmjF.27.1460:mRNA | gene=LmjF.27.1460 | organism=Leishmania_major_strain_Friedlin | gene_product=proteasome regulatory non-ATP-ase subunit 3, putative | transcript_product=proteasome regulatory non-ATP-ase subunit 3, putative | location=LmjF.27:606171-607175(+) | protein_length=334 | sequence_SO=chromosome | SO=protein_coding | is_pseudo=false	>LmjF.27.1460:mRNA-p1 | transcript=LmjF.27.1460:mRNA | gene=LmjF.27.1460 | organism=Leishmania_major_strain_Friedlin | gene_product=proteasome regulatory non-ATP-ase subunit 3, putative | transcript_product=proteasome regulatory non-ATP-ase subunit 3, puta
	dynein light chain, flagellar outer arm, putative	LmjF.32.0230:mRNA-p1 | transcript=LmjF.32.0230:mRNA | gene=LmjF.32.0230 | organism=Leishmania_major_strain_Friedlin | gene_product=dynein light chain, flagellar outer arm, putative | transcript_product=dynein light chain, flagellar outer arm, putative | location=LmjF.32:74108-74383(-) | protein_length=91 | sequence_SO=chromosome | SO=protein_coding | is_pseudo=false	24.1719	22.2849	14.2877	25.0772	25.5463	25.8312	17.9316	5	26.4	26.4	26.4	10.601	13.876	2	1	0	3	1	1	0	567000	5110000	0	53400000	93100000	64400000	0	0.673543	-1.64812	LmjF.32.0230:mRNA-p1 | transcript=LmjF.32.0230:mRNA | gene=LmjF.32.0230 | organism=Leishmania_major_strain_Friedlin | gene_product=dynein light chain, flagellar outer arm, putative | transcript_product=dynein light chain, flagellar outer arm, putative | location=LmjF.32:74108-74383(-) | protein_length=91 | sequence_SO=chromosome | SO=protein_coding | is_pseudo=false	>LmjF.32.0230:mRNA-p1 | transcript=LmjF.32.0230:mRNA | gene=LmjF.32.0230 | organism=Leishmania_major_strain_Friedlin | gene_product=dynein light chain, flagellar outer arm, putative | transcript_product=dynein light chain, flagellar outer arm, putative | l
	signal recognition particle protein, putative	LmjF.19.0790:mRNA-p1 | transcript=LmjF.19.0790:mRNA | gene=LmjF.19.0790 | organism=Leishmania_major_strain_Friedlin | gene_product=signal recognition particle protein, putative | transcript_product=signal recognition particle protein, putative | location=LmjF.19:334074-336296(+) | protein_length=740 | sequence_SO=chromosome | SO=protein_coding | is_pseudo=false	15.0232	13.2877	16.3987	17.9488	18.6347	13.1768	17.9316	3	4.2	4.2	4.2	81.011	4.2636	0	0	1	1	1	0	0	0	0	4320	382000	773000	0	0	0.323109	-1.65415	LmjF.19.0790:mRNA-p1 | transcript=LmjF.19.0790:mRNA | gene=LmjF.19.0790 | organism=Leishmania_major_strain_Friedlin | gene_product=signal recognition particle protein, putative | transcript_product=signal recognition particle protein, putative | location=LmjF.19:334074-336296(+) | protein_length=740 | sequence_SO=chromosome | SO=protein_coding | is_pseudo=false	>LmjF.19.0790:mRNA-p1 | transcript=LmjF.19.0790:mRNA | gene=LmjF.19.0790 | organism=Leishmania_major_strain_Friedlin | gene_product=signal recognition particle protein, putative | transcript_product=signal recognition particle protein, putative | location=
	asparaginyl-tRNA synthetase, putative	LmjF.34.2340.1:mRNA-p1 | transcript=LmjF.34.2340.1:mRNA | gene=LmjF.34.2340 | organism=Leishmania_major_strain_Friedlin | gene_product=asparaginyl-tRNA synthetase, putative | transcript_product=asparaginyl-tRNA synthetase, putative | location=LmjF.34:1033851-1035854(-) | protein_length=667 | sequence_SO=chromosome | SO=protein_coding | is_pseudo=false;LmjF.34.2340.2:mRNA-p1 | transcript=LmjF.34.2…	18.5805	13.2877	14.2877	12.6926	19.7602	19.8408	17.9316	2	4	4	4	75	2.7244	1	1	0	0	1	2	0	11800	0	0	0	1690000	1010000	0	0.474667	-1.67874	LmjF.34.2340.1:mRNA-p1 | transcript=LmjF.34.2340.1:mRNA | gene=LmjF.34.2340 | organism=Leishmania_major_strain_Friedlin | gene_product=asparaginyl-tRNA synthetase, putative | transcript_product=asparaginyl-tRNA synthetase, putative | location=LmjF.34:1033851-1035854(-) | protein_length=667 | sequence_SO=chromosome | SO=protein_coding | is_pseudo=false;LmjF.34.2340.2:mRNA-p1 | transcript=LmjF.34.2…	>LmjF.34.2340.1:mRNA-p1 | transcript=LmjF.34.2340.1:mRNA | gene=LmjF.34.2340 | organism=Leishmania_major_strain_Friedlin | gene_product=asparaginyl-tRNA synthetase, putative | transcript_product=asparaginyl-tRNA synthetase, putative | location=LmjF.34:1033
	fatty acid elongase, putative	LmjF.14.0640:mRNA-p1 | transcript=LmjF.14.0640:mRNA | gene=LmjF.14.0640 | organism=Leishmania_major_strain_Friedlin | gene_product=fatty acid elongase, putative | transcript_product=fatty acid elongase, putative | location=LmjF.14:231875-232717(-) | protein_length=280 | sequence_SO=chromosome | SO=protein_coding | is_pseudo=false	15.0232	18.8018	14.2877	12.6926	12.3608	13.1768	25.0935	2	6.8	6.8	6.8	31.693	4.0174	0	1	0	0	0	0	1	0	457000	0	0	0	0	1430000	0.702525	-1.67929	LmjF.14.0640:mRNA-p1 | transcript=LmjF.14.0640:mRNA | gene=LmjF.14.0640 | organism=Leishmania_major_strain_Friedlin | gene_product=fatty acid elongase, putative | transcript_product=fatty acid elongase, putative | location=LmjF.14:231875-232717(-) | protein_length=280 | sequence_SO=chromosome | SO=protein_coding | is_pseudo=false	>LmjF.14.0640:mRNA-p1 | transcript=LmjF.14.0640:mRNA | gene=LmjF.14.0640 | organism=Leishmania_major_strain_Friedlin | gene_product=fatty acid elongase, putative | transcript_product=fatty acid elongase, putative | location=LmjF.14:231875-232717(-) | prote
	hypothetical protein, conserved	LmjF.26.1790:mRNA-p1 | transcript=LmjF.26.1790:mRNA | gene=LmjF.26.1790 | organism=Leishmania_major_strain_Friedlin | gene_product=hypothetical protein, conserved | transcript_product=hypothetical protein, conserved | location=LmjF.26:678429-686729(+) | protein_length=2766 | sequence_SO=chromosome | SO=protein_coding | is_pseudo=false	15.0232	13.2877	18.7828	17.68	17.9545	18.3012	17.9316	2	1.1	1.1	1.1	296.3	3.5769	0	0	1	1	1	1	0	0	0	22500	316000	483000	348000	0	0.276712	-1.69456	LmjF.26.1790:mRNA-p1 | transcript=LmjF.26.1790:mRNA | gene=LmjF.26.1790 | organism=Leishmania_major_strain_Friedlin | gene_product=hypothetical protein, conserved | transcript_product=hypothetical protein, conserved | location=LmjF.26:678429-686729(+) | protein_length=2766 | sequence_SO=chromosome | SO=protein_coding | is_pseudo=false	>LmjF.26.1790:mRNA-p1 | transcript=LmjF.26.1790:mRNA | gene=LmjF.26.1790 | organism=Leishmania_major_strain_Friedlin | gene_product=hypothetical protein, conserved | transcript_product=hypothetical protein, conserved | location=LmjF.26:678429-686729(+) | p
	vacuolar-type Ca2+-ATPase, putative	LmjF.07.0630:mRNA-p1 | transcript=LmjF.07.0630:mRNA | gene=LmjF.07.0630 | organism=Leishmania_major_strain_Friedlin | gene_product=vacuolar-type Ca2+-ATPase, putative | transcript_product=vacuolar-type Ca2+-ATPase, putative | location=LmjF.07:289984-293298(+) | protein_length=1104 | sequence_SO=chromosome | SO=protein_coding | is_pseudo=false;LmjF.07.0650:mRNA-p1 | transcript=LmjF.07.0650:mRNA | …	15.0232	13.2877	14.2877	12.6926	15.6467	15.1984	17.9316	3	3	3	3	122.25	3.8135	0	0	0	0	1	1	0	0	0	0	0	97500	40600	0	0.260084	-1.69743	LmjF.07.0630:mRNA-p1 | transcript=LmjF.07.0630:mRNA | gene=LmjF.07.0630 | organism=Leishmania_major_strain_Friedlin | gene_product=vacuolar-type Ca2+-ATPase, putative | transcript_product=vacuolar-type Ca2+-ATPase, putative | location=LmjF.07:289984-293298(+) | protein_length=1104 | sequence_SO=chromosome | SO=protein_coding | is_pseudo=false;LmjF.07.0650:mRNA-p1 | transcript=LmjF.07.0650:mRNA | …	>LmjF.07.0630:mRNA-p1 | transcript=LmjF.07.0630:mRNA | gene=LmjF.07.0630 | organism=Leishmania_major_strain_Friedlin | gene_product=vacuolar-type Ca2+-ATPase, putative | transcript_product=vacuolar-type Ca2+-ATPase, putative | location=LmjF.07:289984-29329
	heat shock protein 83	LmjF.33.0330:mRNA-p1 | transcript=LmjF.33.0330:mRNA | gene=LmjF.33.0330 | organism=Leishmania_major_strain_Friedlin | gene_product=heat shock protein 83 | transcript_product=heat shock protein 83 | location=LmjF.33:139347-141449(-) | protein_length=700 | sequence_SO=chromosome | SO=protein_coding | is_pseudo=false;LmjF.33.0318:mRNA-p1 | transcript=LmjF.33.0318:mRNA | gene=LmjF.33.0318 | organism=…	26.3342	26.5898	25.4984	28.2714	28.55	28.0914	27.3745	49	44.6	44.6	44.6	80.405	323.31	19	26	19	31	39	39	19	2540000	101000000	2370000	489000000	747000000	309000000	6970000	0.0106858	-1.70301	LmjF.33.0330:mRNA-p1 | transcript=LmjF.33.0330:mRNA | gene=LmjF.33.0330 | organism=Leishmania_major_strain_Friedlin | gene_product=heat shock protein 83 | transcript_product=heat shock protein 83 | location=LmjF.33:139347-141449(-) | protein_length=700 | sequence_SO=chromosome | SO=protein_coding | is_pseudo=false;LmjF.33.0318:mRNA-p1 | transcript=LmjF.33.0318:mRNA | gene=LmjF.33.0318 | organism=…	>LmjF.33.0330:mRNA-p1 | transcript=LmjF.33.0330:mRNA | gene=LmjF.33.0330 | organism=Leishmania_major_strain_Friedlin | gene_product=heat shock protein 83 | transcript_product=heat shock protein 83 | location=LmjF.33:139347-141449(-) | protein_length=700 |
	60S ribosomal protein L21, putative	LmjF.16.0460:mRNA-p1 | transcript=LmjF.16.0460:mRNA | gene=LmjF.16.0460 | organism=Leishmania_major_strain_Friedlin | gene_product=60S ribosomal protein L21, putative | transcript_product=60S ribosomal protein L21, putative | location=LmjF.16:161487-161966(-) | protein_length=159 | sequence_SO=chromosome | SO=protein_coding | is_pseudo=false;LmjF.34.3650:mRNA-p1 | transcript=LmjF.34.3650:mRNA | g…	23.7389	25.3975	22.6074	25.9383	24.6486	23.8191	27.189	8	46.5	46.5	46.5	18.029	22.873	3	4	2	5	3	3	3	420000	44200000	319000	97000000	50000000	16000000	6140000	0.141346	-1.71945	LmjF.16.0460:mRNA-p1 | transcript=LmjF.16.0460:mRNA | gene=LmjF.16.0460 | organism=Leishmania_major_strain_Friedlin | gene_product=60S ribosomal protein L21, putative | transcript_product=60S ribosomal protein L21, putative | location=LmjF.16:161487-161966(-) | protein_length=159 | sequence_SO=chromosome | SO=protein_coding | is_pseudo=false;LmjF.34.3650:mRNA-p1 | transcript=LmjF.34.3650:mRNA | g…	>LmjF.16.0460:mRNA-p1 | transcript=LmjF.16.0460:mRNA | gene=LmjF.16.0460 | organism=Leishmania_major_strain_Friedlin | gene_product=60S ribosomal protein L21, putative | transcript_product=60S ribosomal protein L21, putative | location=LmjF.16:161487-16196
	chaperonin HSP60, mitochondrial precursor	LmjF.36.2030:mRNA-p1 | transcript=LmjF.36.2030:mRNA | gene=LmjF.36.2030 | organism=Leishmania_major_strain_Friedlin | gene_product=chaperonin HSP60, mitochondrial precursor | transcript_product=chaperonin HSP60, mitochondrial precursor | location=LmjF.36:799749-801437(+) | protein_length=562 | sequence_SO=chromosome | SO=protein_coding | is_pseudo=false	24.848	25.317	25.7389	28.1604	28.1556	28.0453	25.2353	43	52.1	52.1	28.5	59.317	323.31	10	15	21	27	29	32	9	907000	41800000	2800000	453000000	568000000	300000000	1580000	0.109717	-1.72191	LmjF.36.2030:mRNA-p1 | transcript=LmjF.36.2030:mRNA | gene=LmjF.36.2030 | organism=Leishmania_major_strain_Friedlin | gene_product=chaperonin HSP60, mitochondrial precursor | transcript_product=chaperonin HSP60, mitochondrial precursor | location=LmjF.36:799749-801437(+) | protein_length=562 | sequence_SO=chromosome | SO=protein_coding | is_pseudo=false	>LmjF.36.2030:mRNA-p1 | transcript=LmjF.36.2030:mRNA | gene=LmjF.36.2030 | organism=Leishmania_major_strain_Friedlin | gene_product=chaperonin HSP60, mitochondrial precursor | transcript_product=chaperonin HSP60, mitochondrial precursor | location=LmjF.36:
	60S ribosomal protein L27A/L29, putative	LmjF.35.3780:mRNA-p1 | transcript=LmjF.35.3780:mRNA | gene=LmjF.35.3780 | organism=Leishmania_major_strain_Friedlin | gene_product=60S ribosomal protein L27A/L29, putative | transcript_product=60S ribosomal protein L27A/L29, putative | location=LmjF.35:1518601-1519038(-) | protein_length=145 | sequence_SO=chromosome | SO=protein_coding | is_pseudo=false;LmjF.35.3760:mRNA-p1 | transcript=LmjF.35.3…	24.0854	21.1015	23.0691	23.4425	24.2096	23.4551	25.9716	6	45.5	45.5	45.5	16.098	51.6	2	3	2	2	4	2	2	535000	2250000	440000	17300000	36800000	12500000	2630000	0.112846	-1.72231	LmjF.35.3780:mRNA-p1 | transcript=LmjF.35.3780:mRNA | gene=LmjF.35.3780 | organism=Leishmania_major_strain_Friedlin | gene_product=60S ribosomal protein L27A/L29, putative | transcript_product=60S ribosomal protein L27A/L29, putative | location=LmjF.35:1518601-1519038(-) | protein_length=145 | sequence_SO=chromosome | SO=protein_coding | is_pseudo=false;LmjF.35.3760:mRNA-p1 | transcript=LmjF.35.3…	>LmjF.35.3780:mRNA-p1 | transcript=LmjF.35.3780:mRNA | gene=LmjF.35.3780 | organism=Leishmania_major_strain_Friedlin | gene_product=60S ribosomal protein L27A/L29, putative | transcript_product=60S ribosomal protein L27A/L29, putative | location=LmjF.35:15
	Pescadillo N-terminus/BRCA1 C Terminus (BRCT) domain containing protein, putative	LmjF.04.0810:mRNA-p1 | transcript=LmjF.04.0810:mRNA | gene=LmjF.04.0810 | organism=Leishmania_major_strain_Friedlin | gene_product=Pescadillo N-terminus/BRCA1 C Terminus (BRCT) domain containing protein, putative | transcript_product=Pescadillo N-terminus/BRCA1 C Terminus (BRCT) domain containing protein, putative | location=LmjF.04:317131-319146(-) | protein_length=671 | sequence_SO=chromosome |…	15.0232	13.2877	14.2877	12.6926	20.7389	13.1768	17.9316	2	4.9	4.9	4.9	77.289	2.1712	0	0	0	1	1	0	0	0	0	0	0	3320000	0	0	0.432319	-1.72744	LmjF.04.0810:mRNA-p1 | transcript=LmjF.04.0810:mRNA | gene=LmjF.04.0810 | organism=Leishmania_major_strain_Friedlin | gene_product=Pescadillo N-terminus/BRCA1 C Terminus (BRCT) domain containing protein, putative | transcript_product=Pescadillo N-terminus/BRCA1 C Terminus (BRCT) domain containing protein, putative | location=LmjF.04:317131-319146(-) | protein_length=671 | sequence_SO=chromosome |…	>LmjF.04.0810:mRNA-p1 | transcript=LmjF.04.0810:mRNA | gene=LmjF.04.0810 | organism=Leishmania_major_strain_Friedlin | gene_product=Pescadillo N-terminus/BRCA1 C Terminus (BRCT) domain containing protein, putative | transcript_product=Pescadillo N-terminus
	heat-shock protein hsp70, putative	LmjF.28.2780:mRNA-p1 | transcript=LmjF.28.2780:mRNA | gene=LmjF.28.2780 | organism=Leishmania_major_strain_Friedlin | gene_product=heat-shock protein hsp70, putative | transcript_product=heat-shock protein hsp70, putative | location=LmjF.28:1060574-1062550(-) | protein_length=658 | sequence_SO=chromosome | SO=protein_coding | is_pseudo=false;LmjF.28.2770:mRNA-p1 | transcript=LmjF.28.2770:mRNA | g…	27.4707	28.8887	25.6918	29.4012	29.4938	29.5389	28.7581	54	60.2	59	59	71.652	323.31	25	32	24	33	32	40	25	5570000	497000000	2710000	1070000000	1440000000	842000000	18100000	0.0624607	-1.73141	LmjF.28.2780:mRNA-p1 | transcript=LmjF.28.2780:mRNA | gene=LmjF.28.2780 | organism=Leishmania_major_strain_Friedlin | gene_product=heat-shock protein hsp70, putative | transcript_product=heat-shock protein hsp70, putative | location=LmjF.28:1060574-1062550(-) | protein_length=658 | sequence_SO=chromosome | SO=protein_coding | is_pseudo=false;LmjF.28.2770:mRNA-p1 | transcript=LmjF.28.2770:mRNA | g…	>LmjF.28.2780:mRNA-p1 | transcript=LmjF.28.2780:mRNA | gene=LmjF.28.2780 | organism=Leishmania_major_strain_Friedlin | gene_product=heat-shock protein hsp70, putative | transcript_product=heat-shock protein hsp70, putative | location=LmjF.28:1060574-106255
	dynein-associated roadblock protein-like protein	LmjF.35.1750:mRNA-p1 | transcript=LmjF.35.1750:mRNA | gene=LmjF.35.1750 | organism=Leishmania_major_strain_Friedlin | gene_product=dynein-associated roadblock protein-like protein | transcript_product=dynein-associated roadblock protein-like protein | location=LmjF.35:734435-734728(-) | protein_length=97 | sequence_SO=chromosome | SO=protein_coding | is_pseudo=false	15.0232	13.2877	14.2877	21.2361	12.3608	13.1768	17.9316	2	32	32	32	10.997	3.571	0	0	0	2	0	0	0	0	0	0	3730000	0	0	0	0.455028	-1.76052	LmjF.35.1750:mRNA-p1 | transcript=LmjF.35.1750:mRNA | gene=LmjF.35.1750 | organism=Leishmania_major_strain_Friedlin | gene_product=dynein-associated roadblock protein-like protein | transcript_product=dynein-associated roadblock protein-like protein | location=LmjF.35:734435-734728(-) | protein_length=97 | sequence_SO=chromosome | SO=protein_coding | is_pseudo=false	>LmjF.35.1750:mRNA-p1 | transcript=LmjF.35.1750:mRNA | gene=LmjF.35.1750 | organism=Leishmania_major_strain_Friedlin | gene_product=dynein-associated roadblock protein-like protein | transcript_product=dynein-associated roadblock protein-like protein | loc
	PUF1, putative	LmjF.36.0050:mRNA-p1 | transcript=LmjF.36.0050:mRNA | gene=LmjF.36.0050 | organism=Leishmania_major_strain_Friedlin | gene_product=PUF1, putative | transcript_product=PUF1, putative | location=LmjF.36:17464-19125(-) | protein_length=553 | sequence_SO=chromosome | SO=protein_coding | is_pseudo=false	17.7471	13.2877	17.2604	18.8667	19.1231	18.2787	17.9316	4	10.1	10.1	10.1	61.266	18.529	1	0	1	1	1	1	0	6600	0	7830	722000	1080000	343000	0	0.258652	-1.7606	LmjF.36.0050:mRNA-p1 | transcript=LmjF.36.0050:mRNA | gene=LmjF.36.0050 | organism=Leishmania_major_strain_Friedlin | gene_product=PUF1, putative | transcript_product=PUF1, putative | location=LmjF.36:17464-19125(-) | protein_length=553 | sequence_SO=chromosome | SO=protein_coding | is_pseudo=false	>LmjF.36.0050:mRNA-p1 | transcript=LmjF.36.0050:mRNA | gene=LmjF.36.0050 | organism=Leishmania_major_strain_Friedlin | gene_product=PUF1, putative | transcript_product=PUF1, putative | location=LmjF.36:17464-19125(-) | protein_length=553 | sequence_SO=chro
	eukaryotic translation initiation factor 3 subunit a	LmjF.17.0010:mRNA-p1 | transcript=LmjF.17.0010:mRNA | gene=LmjF.17.0010 | organism=Leishmania_major_strain_Friedlin | gene_product=eukaryotic translation initiation factor 3 subunit a | transcript_product=eukaryotic translation initiation factor 3 subunit a | location=LmjF.17:9661-11985(-) | protein_length=774 | sequence_SO=chromosome | SO=protein_coding | is_pseudo=false	20.1825	22.654	19.0074	22.3211	22.85	23.5754	20.8346	19	21.7	21.7	21.7	87.626	42.938	4	10	2	7	9	13	1	35700	6600000	26400	7910000	14400000	13500000	74700	0.124022	-1.76578	LmjF.17.0010:mRNA-p1 | transcript=LmjF.17.0010:mRNA | gene=LmjF.17.0010 | organism=Leishmania_major_strain_Friedlin | gene_product=eukaryotic translation initiation factor 3 subunit a | transcript_product=eukaryotic translation initiation factor 3 subunit a | location=LmjF.17:9661-11985(-) | protein_length=774 | sequence_SO=chromosome | SO=protein_coding | is_pseudo=false	>LmjF.17.0010:mRNA-p1 | transcript=LmjF.17.0010:mRNA | gene=LmjF.17.0010 | organism=Leishmania_major_strain_Friedlin | gene_product=eukaryotic translation initiation factor 3 subunit a | transcript_product=eukaryotic translation initiation factor 3 subunit
	hypothetical protein, conserved	LmjF.36.5100:mRNA-p1 | transcript=LmjF.36.5100:mRNA | gene=LmjF.36.5100 | organism=Leishmania_major_strain_Friedlin | gene_product=hypothetical protein, conserved | transcript_product=hypothetical protein, conserved | location=LmjF.36:1968498-1971443(-) | protein_length=981 | sequence_SO=chromosome | SO=protein_coding | is_pseudo=false	16.8965	18.7731	21.4476	22.5404	22.1206	21.7098	17.9316	16	22.5	22.5	22.5	105.31	43.217	1	3	9	10	7	11	0	3660	448000	143000	9220000	8660000	3700000	0	0.284313	-1.76751	LmjF.36.5100:mRNA-p1 | transcript=LmjF.36.5100:mRNA | gene=LmjF.36.5100 | organism=Leishmania_major_strain_Friedlin | gene_product=hypothetical protein, conserved | transcript_product=hypothetical protein, conserved | location=LmjF.36:1968498-1971443(-) | protein_length=981 | sequence_SO=chromosome | SO=protein_coding | is_pseudo=false	>LmjF.36.5100:mRNA-p1 | transcript=LmjF.36.5100:mRNA | gene=LmjF.36.5100 | organism=Leishmania_major_strain_Friedlin | gene_product=hypothetical protein, conserved | transcript_product=hypothetical protein, conserved | location=LmjF.36:1968498-1971443(-) |
	trypanothione synthetase	LmjF.27.1870:mRNA-p1 | transcript=LmjF.27.1870:mRNA | gene=LmjF.27.1870 | organism=Leishmania_major_strain_Friedlin | gene_product=trypanothione synthetase | transcript_product=trypanothione synthetase | location=LmjF.27:806164-808122(-) | protein_length=652 | sequence_SO=chromosome | SO=protein_coding | is_pseudo=false	15.0232	17.92	14.2877	18.7173	17.4252	18.392	17.9316	4	6.6	6.6	6.6	74.433	8.0848	0	2	0	2	1	1	0	0	248000	0	651000	334000	371000	0	0.184134	-1.7686	LmjF.27.1870:mRNA-p1 | transcript=LmjF.27.1870:mRNA | gene=LmjF.27.1870 | organism=Leishmania_major_strain_Friedlin | gene_product=trypanothione synthetase | transcript_product=trypanothione synthetase | location=LmjF.27:806164-808122(-) | protein_length=652 | sequence_SO=chromosome | SO=protein_coding | is_pseudo=false	>LmjF.27.1870:mRNA-p1 | transcript=LmjF.27.1870:mRNA | gene=LmjF.27.1870 | organism=Leishmania_major_strain_Friedlin | gene_product=trypanothione synthetase | transcript_product=trypanothione synthetase | location=LmjF.27:806164-808122(-) | protein_length=
	hypothetical protein, conserved	LmjF.27.1680:mRNA-p1 | transcript=LmjF.27.1680:mRNA | gene=LmjF.27.1680 | organism=Leishmania_major_strain_Friedlin | gene_product=hypothetical protein, conserved | transcript_product=hypothetical protein, conserved | location=LmjF.27:693679-695298(+) | protein_length=539 | sequence_SO=chromosome | SO=protein_coding | is_pseudo=false	15.0232	13.2877	23.3376	20.8423	21.2821	19.7923	17.9316	6	14.5	14.5	14.5	58.935	12.738	0	0	2	3	3	3	0	0	0	532000	2830000	4850000	981000	0	0.539005	-1.7725	LmjF.27.1680:mRNA-p1 | transcript=LmjF.27.1680:mRNA | gene=LmjF.27.1680 | organism=Leishmania_major_strain_Friedlin | gene_product=hypothetical protein, conserved | transcript_product=hypothetical protein, conserved | location=LmjF.27:693679-695298(+) | protein_length=539 | sequence_SO=chromosome | SO=protein_coding | is_pseudo=false	>LmjF.27.1680:mRNA-p1 | transcript=LmjF.27.1680:mRNA | gene=LmjF.27.1680 | organism=Leishmania_major_strain_Friedlin | gene_product=hypothetical protein, conserved | transcript_product=hypothetical protein, conserved | location=LmjF.27:693679-695298(+) | p
	HEAT repeats, putative	LmjF.18.0700:mRNA-p1 | transcript=LmjF.18.0700:mRNA | gene=LmjF.18.0700 | organism=Leishmania_major_strain_Friedlin | gene_product=HEAT repeats, putative | transcript_product=HEAT repeats, putative | location=LmjF.18:279661-281796(+) | protein_length=711 | sequence_SO=chromosome | SO=protein_coding | is_pseudo=false	15.0232	17.1946	14.2877	18.417	21.7634	13.1768	17.9316	4	7	7	7	77.32	5.9892	0	1	0	1	3	0	0	0	150000	0	528000	6770000	0	0	0.423169	-1.77492	LmjF.18.0700:mRNA-p1 | transcript=LmjF.18.0700:mRNA | gene=LmjF.18.0700 | organism=Leishmania_major_strain_Friedlin | gene_product=HEAT repeats, putative | transcript_product=HEAT repeats, putative | location=LmjF.18:279661-281796(+) | protein_length=711 | sequence_SO=chromosome | SO=protein_coding | is_pseudo=false	>LmjF.18.0700:mRNA-p1 | transcript=LmjF.18.0700:mRNA | gene=LmjF.18.0700 | organism=Leishmania_major_strain_Friedlin | gene_product=HEAT repeats, putative | transcript_product=HEAT repeats, putative | location=LmjF.18:279661-281796(+) | protein_length=711
	60S ribosomal protein L13, putative	LmjF.29.2470:mRNA-p1 | transcript=LmjF.29.2470:mRNA | gene=LmjF.29.2470 | organism=Leishmania_major_strain_Friedlin | gene_product=60S ribosomal protein L13, putative | transcript_product=60S ribosomal protein L13, putative | location=LmjF.29:1073615-1074277(+) | protein_length=220 | sequence_SO=chromosome | SO=protein_coding | is_pseudo=false;LmjF.29.2460:mRNA-p1 | transcript=LmjF.29.2460:mRNA |…	24.4738	26.1214	23.4425	26.5638	26.7389	25.8881	26.8623	19	65	65	65	24.775	151.81	10	10	2	9	10	9	8	699000	73000000	569000	150000000	212000000	67100000	4890000	0.0281202	-1.77625	LmjF.29.2470:mRNA-p1 | transcript=LmjF.29.2470:mRNA | gene=LmjF.29.2470 | organism=Leishmania_major_strain_Friedlin | gene_product=60S ribosomal protein L13, putative | transcript_product=60S ribosomal protein L13, putative | location=LmjF.29:1073615-1074277(+) | protein_length=220 | sequence_SO=chromosome | SO=protein_coding | is_pseudo=false;LmjF.29.2460:mRNA-p1 | transcript=LmjF.29.2460:mRNA |…	>LmjF.29.2470:mRNA-p1 | transcript=LmjF.29.2470:mRNA | gene=LmjF.29.2470 | organism=Leishmania_major_strain_Friedlin | gene_product=60S ribosomal protein L13, putative | transcript_product=60S ribosomal protein L13, putative | location=LmjF.29:1073615-1074
	40S ribosomal protein S24e	LmjF.36.2870:mRNA-p1 | transcript=LmjF.36.2870:mRNA | gene=LmjF.36.2870 | organism=Leishmania_major_strain_Friedlin | gene_product=40S ribosomal protein S24e | transcript_product=40S ribosomal protein S24e | location=LmjF.36:1173715-1174128(-) | protein_length=137 | sequence_SO=chromosome | SO=protein_coding | is_pseudo=false;LmjF.36.2860:mRNA-p1 | transcript=LmjF.36.2860:mRNA | gene=LmjF.36.2860…	24.1871	22.9654	24.8764	23.5754	25.2353	24.7024	28.4234	4	26.3	26.3	26.3	15.77	26.174	2	1	3	2	1	2	2	574000	8190000	1540000	19000000	75100000	29500000	14400000	0.193272	-1.79394	LmjF.36.2870:mRNA-p1 | transcript=LmjF.36.2870:mRNA | gene=LmjF.36.2870 | organism=Leishmania_major_strain_Friedlin | gene_product=40S ribosomal protein S24e | transcript_product=40S ribosomal protein S24e | location=LmjF.36:1173715-1174128(-) | protein_length=137 | sequence_SO=chromosome | SO=protein_coding | is_pseudo=false;LmjF.36.2860:mRNA-p1 | transcript=LmjF.36.2860:mRNA | gene=LmjF.36.2860…	>LmjF.36.2870:mRNA-p1 | transcript=LmjF.36.2870:mRNA | gene=LmjF.36.2870 | organism=Leishmania_major_strain_Friedlin | gene_product=40S ribosomal protein S24e | transcript_product=40S ribosomal protein S24e | location=LmjF.36:1173715-1174128(-) | protein_l
	T-complex protein 1, beta subunit, putative	LmjF.27.1260:mRNA-p1 | transcript=LmjF.27.1260:mRNA | gene=LmjF.27.1260 | organism=Leishmania_major_strain_Friedlin | gene_product=T-complex protein 1, beta subunit, putative | transcript_product=T-complex protein 1, beta subunit, putative | location=LmjF.27:527916-529505(-) | protein_length=529 | sequence_SO=chromosome | SO=protein_coding | is_pseudo=false	19.4129	20.8269	21.3645	24.5165	23.2821	23.9134	17.9316	19	41	41	41	57.885	107.2	1	5	6	12	9	9	1	20900	1860000	135000	36200000	19300000	17000000	0	0.309779	-1.80114	LmjF.27.1260:mRNA-p1 | transcript=LmjF.27.1260:mRNA | gene=LmjF.27.1260 | organism=Leishmania_major_strain_Friedlin | gene_product=T-complex protein 1, beta subunit, putative | transcript_product=T-complex protein 1, beta subunit, putative | location=LmjF.27:527916-529505(-) | protein_length=529 | sequence_SO=chromosome | SO=protein_coding | is_pseudo=false	>LmjF.27.1260:mRNA-p1 | transcript=LmjF.27.1260:mRNA | gene=LmjF.27.1260 | organism=Leishmania_major_strain_Friedlin | gene_product=T-complex protein 1, beta subunit, putative | transcript_product=T-complex protein 1, beta subunit, putative | location=LmjF
	DNA-directed rna polymerase I largest subunit, putative	LmjF.16.1350:mRNA-p1 | transcript=LmjF.16.1350:mRNA | gene=LmjF.16.1350 | organism=Leishmania_major_strain_Friedlin | gene_product=DNA-directed rna polymerase I largest subunit, putative | transcript_product=DNA-directed rna polymerase I largest subunit, putative | location=LmjF.16:557621-563050(-) | protein_length=1809 | sequence_SO=chromosome | SO=protein_coding | is_pseudo=false	16.2288	13.2877	14.2877	12.6926	18.1556	18.2326	17.9316	4	2.8	2.8	2.8	199.83	6.5367	1	0	0	0	2	2	0	2300	0	0	0	554000	333000	0	0.297955	-1.82007	LmjF.16.1350:mRNA-p1 | transcript=LmjF.16.1350:mRNA | gene=LmjF.16.1350 | organism=Leishmania_major_strain_Friedlin | gene_product=DNA-directed rna polymerase I largest subunit, putative | transcript_product=DNA-directed rna polymerase I largest subunit, putative | location=LmjF.16:557621-563050(-) | protein_length=1809 | sequence_SO=chromosome | SO=protein_coding | is_pseudo=false	>LmjF.16.1350:mRNA-p1 | transcript=LmjF.16.1350:mRNA | gene=LmjF.16.1350 | organism=Leishmania_major_strain_Friedlin | gene_product=DNA-directed rna polymerase I largest subunit, putative | transcript_product=DNA-directed rna polymerase I largest subunit,
	hypothetical protein, conserved	LmjF.33.2960:mRNA-p1 | transcript=LmjF.33.2960:mRNA | gene=LmjF.33.2960 | organism=Leishmania_major_strain_Friedlin | gene_product=hypothetical protein, conserved | transcript_product=hypothetical protein, conserved | location=LmjF.33:1414468-1416975(+) | protein_length=835 | sequence_SO=chromosome | SO=protein_coding | is_pseudo=false	15.0232	13.2877	14.2877	12.6926	12.3608	13.1768	19.8346	4	3.5	3.5	3.5	87.456	5.5083	0	0	0	0	0	0	1	0	0	0	0	0	0	37400	0.529503	-1.85234	LmjF.33.2960:mRNA-p1 | transcript=LmjF.33.2960:mRNA | gene=LmjF.33.2960 | organism=Leishmania_major_strain_Friedlin | gene_product=hypothetical protein, conserved | transcript_product=hypothetical protein, conserved | location=LmjF.33:1414468-1416975(+) | protein_length=835 | sequence_SO=chromosome | SO=protein_coding | is_pseudo=false	>LmjF.33.2960:mRNA-p1 | transcript=LmjF.33.2960:mRNA | gene=LmjF.33.2960 | organism=Leishmania_major_strain_Friedlin | gene_product=hypothetical protein, conserved | transcript_product=hypothetical protein, conserved | location=LmjF.33:1414468-1416975(+) |
	aspartate--ammonia ligase, putative	LmjF.26.0830:mRNA-p1 | transcript=LmjF.26.0830:mRNA | gene=LmjF.26.0830 | organism=Leishmania_major_strain_Friedlin | gene_product=aspartate--ammonia ligase, putative | transcript_product=aspartate--ammonia ligase, putative | location=LmjF.26:242069-243130(-) | protein_length=353 | sequence_SO=chromosome | SO=protein_coding | is_pseudo=false	15.0232	13.2877	14.2877	21.7013	12.3608	13.1768	17.9316	2	5.1	5.1	5.1	39.805	3.1536	0	0	0	2	0	0	0	0	0	0	5140000	0	0	0	0.451989	-1.85357	LmjF.26.0830:mRNA-p1 | transcript=LmjF.26.0830:mRNA | gene=LmjF.26.0830 | organism=Leishmania_major_strain_Friedlin | gene_product=aspartate--ammonia ligase, putative | transcript_product=aspartate--ammonia ligase, putative | location=LmjF.26:242069-243130(-) | protein_length=353 | sequence_SO=chromosome | SO=protein_coding | is_pseudo=false	>LmjF.26.0830:mRNA-p1 | transcript=LmjF.26.0830:mRNA | gene=LmjF.26.0830 | organism=Leishmania_major_strain_Friedlin | gene_product=aspartate--ammonia ligase, putative | transcript_product=aspartate--ammonia ligase, putative | location=LmjF.26:242069-24313
	NADP-dependent alcohol dehydrogenase, putative	LmjF.23.0360:mRNA-p1 | transcript=LmjF.23.0360:mRNA | gene=LmjF.23.0360 | organism=Leishmania_major_strain_Friedlin | gene_product=NADP-dependent alcohol dehydrogenase, putative | transcript_product=NADP-dependent alcohol dehydrogenase, putative | location=LmjF.23:131148-132206(+) | protein_length=352 | sequence_SO=chromosome | SO=protein_coding | is_pseudo=false	15.0232	20.265	14.2877	21.0821	20.6971	13.1768	21.9388	2	7.4	7.4	7.4	38.369	13.688	0	1	0	2	1	0	1	0	1260000	0	3350000	3230000	0	161000	0.519792	-1.87266	LmjF.23.0360:mRNA-p1 | transcript=LmjF.23.0360:mRNA | gene=LmjF.23.0360 | organism=Leishmania_major_strain_Friedlin | gene_product=NADP-dependent alcohol dehydrogenase, putative | transcript_product=NADP-dependent alcohol dehydrogenase, putative | location=LmjF.23:131148-132206(+) | protein_length=352 | sequence_SO=chromosome | SO=protein_coding | is_pseudo=false	>LmjF.23.0360:mRNA-p1 | transcript=LmjF.23.0360:mRNA | gene=LmjF.23.0360 | organism=Leishmania_major_strain_Friedlin | gene_product=NADP-dependent alcohol dehydrogenase, putative | transcript_product=NADP-dependent alcohol dehydrogenase, putative | locatio
	Serine-threonine kinase receptor-associated protein, putative	LmjF.27.1250:mRNA-p1 | transcript=LmjF.27.1250:mRNA | gene=LmjF.27.1250 | organism=Leishmania_major_strain_Friedlin | gene_product=Serine-threonine kinase receptor-associated protein, putative | transcript_product=Serine-threonine kinase receptor-associated protein, putative | location=LmjF.27:525698-526663(-) | protein_length=321 | sequence_SO=chromosome | SO=protein_coding | is_pseudo=false	15.0232	19.4211	14.2877	17.0638	19.0559	21.4874	17.9316	3	12.1	12.1	12.1	35.304	4.7085	0	1	0	1	1	2	0	0	702000	0	207000	1030000	3180000	0	0.344733	-1.88273	LmjF.27.1250:mRNA-p1 | transcript=LmjF.27.1250:mRNA | gene=LmjF.27.1250 | organism=Leishmania_major_strain_Friedlin | gene_product=Serine-threonine kinase receptor-associated protein, putative | transcript_product=Serine-threonine kinase receptor-associated protein, putative | location=LmjF.27:525698-526663(-) | protein_length=321 | sequence_SO=chromosome | SO=protein_coding | is_pseudo=false	>LmjF.27.1250:mRNA-p1 | transcript=LmjF.27.1250:mRNA | gene=LmjF.27.1250 | organism=Leishmania_major_strain_Friedlin | gene_product=Serine-threonine kinase receptor-associated protein, putative | transcript_product=Serine-threonine kinase receptor-associat
	RNA-binding protein 29, putative	LmjF.18.0220:mRNA-p1 | transcript=LmjF.18.0220:mRNA | gene=LmjF.18.0220 | organism=Leishmania_major_strain_Friedlin | gene_product=RNA-binding protein 29, putative | transcript_product=RNA-binding protein 29, putative | location=LmjF.18:104850-106079(-) | protein_length=409 | sequence_SO=chromosome | SO=protein_coding | is_pseudo=false	15.0232	13.2877	19.2066	18.7273	18.7073	18.2419	17.9316	2	7.6	7.6	7.6	43.449	12.236	0	0	1	1	1	1	0	0	0	30200	655000	813000	335000	0	0.271226	-1.90145	LmjF.18.0220:mRNA-p1 | transcript=LmjF.18.0220:mRNA | gene=LmjF.18.0220 | organism=Leishmania_major_strain_Friedlin | gene_product=RNA-binding protein 29, putative | transcript_product=RNA-binding protein 29, putative | location=LmjF.18:104850-106079(-) | protein_length=409 | sequence_SO=chromosome | SO=protein_coding | is_pseudo=false	>LmjF.18.0220:mRNA-p1 | transcript=LmjF.18.0220:mRNA | gene=LmjF.18.0220 | organism=Leishmania_major_strain_Friedlin | gene_product=RNA-binding protein 29, putative | transcript_product=RNA-binding protein 29, putative | location=LmjF.18:104850-106079(-) |
	60S ribosomal protein L12, putative	LmjF.35.2190:mRNA-p1 | transcript=LmjF.35.2190:mRNA | gene=LmjF.35.2190 | organism=Leishmania_major_strain_Friedlin | gene_product=60S ribosomal protein L12, putative | transcript_product=60S ribosomal protein L12, putative | location=LmjF.35:893395-893889(+) | protein_length=164 | sequence_SO=chromosome | SO=protein_coding | is_pseudo=false;LmjF.24.2210:mRNA-p1 | transcript=LmjF.24.2210:mRNA | g…	24.4738	23.0275	21.7836	25.0854	24.4923	24.9225	24.8142	4	36	36	36	17.538	40.664	1	1	1	2	2	2	2	698000	8550000	181000	53700000	44800000	34300000	1180000	0.0229619	-1.91827	LmjF.35.2190:mRNA-p1 | transcript=LmjF.35.2190:mRNA | gene=LmjF.35.2190 | organism=Leishmania_major_strain_Friedlin | gene_product=60S ribosomal protein L12, putative | transcript_product=60S ribosomal protein L12, putative | location=LmjF.35:893395-893889(+) | protein_length=164 | sequence_SO=chromosome | SO=protein_coding | is_pseudo=false;LmjF.24.2210:mRNA-p1 | transcript=LmjF.24.2210:mRNA | g…	>LmjF.35.2190:mRNA-p1 | transcript=LmjF.35.2190:mRNA | gene=LmjF.35.2190 | organism=Leishmania_major_strain_Friedlin | gene_product=60S ribosomal protein L12, putative | transcript_product=60S ribosomal protein L12, putative | location=LmjF.35:893395-89388
	T-complex protein 1, gamma subunit, putative	LmjF.23.1220:mRNA-p1 | transcript=LmjF.23.1220:mRNA | gene=LmjF.23.1220 | organism=Leishmania_major_strain_Friedlin | gene_product=T-complex protein 1, gamma subunit, putative | transcript_product=T-complex protein 1, gamma subunit, putative | location=LmjF.23:569633-571288(+) | protein_length=551 | sequence_SO=chromosome | SO=protein_coding | is_pseudo=false	21.1395	20.8727	21.8651	24.1174	23.976	23.4041	22.7244	20	38.5	38.5	38.5	60.327	103.02	6	4	8	13	10	14	4	69300	1920000	191000	27500000	31400000	12000000	277000	0.0157688	-1.94042	LmjF.23.1220:mRNA-p1 | transcript=LmjF.23.1220:mRNA | gene=LmjF.23.1220 | organism=Leishmania_major_strain_Friedlin | gene_product=T-complex protein 1, gamma subunit, putative | transcript_product=T-complex protein 1, gamma subunit, putative | location=LmjF.23:569633-571288(+) | protein_length=551 | sequence_SO=chromosome | SO=protein_coding | is_pseudo=false	>LmjF.23.1220:mRNA-p1 | transcript=LmjF.23.1220:mRNA | gene=LmjF.23.1220 | organism=Leishmania_major_strain_Friedlin | gene_product=T-complex protein 1, gamma subunit, putative | transcript_product=T-complex protein 1, gamma subunit, putative | location=Lm
	hypothetical protein, conserved	LmjF.30.0760:mRNA-p1 | transcript=LmjF.30.0760:mRNA | gene=LmjF.30.0760 | organism=Leishmania_major_strain_Friedlin | gene_product=hypothetical protein, conserved | transcript_product=hypothetical protein, conserved | location=LmjF.30:240555-243965(+) | protein_length=1136 | sequence_SO=chromosome | SO=protein_coding | is_pseudo=false	15.0232	13.2877	19.4435	18.7731	17.624	16.1135	17.9316	8	8.9	8.9	8.9	125.33	20.573	0	0	5	2	2	1	0	0	0	35700	677000	384000	76600	0	0.239819	-1.95252	LmjF.30.0760:mRNA-p1 | transcript=LmjF.30.0760:mRNA | gene=LmjF.30.0760 | organism=Leishmania_major_strain_Friedlin | gene_product=hypothetical protein, conserved | transcript_product=hypothetical protein, conserved | location=LmjF.30:240555-243965(+) | protein_length=1136 | sequence_SO=chromosome | SO=protein_coding | is_pseudo=false	>LmjF.30.0760:mRNA-p1 | transcript=LmjF.30.0760:mRNA | gene=LmjF.30.0760 | organism=Leishmania_major_strain_Friedlin | gene_product=hypothetical protein, conserved | transcript_product=hypothetical protein, conserved | location=LmjF.30:240555-243965(+) | p
	40S ribosomal protein S18, putative	LmjF.36.0940:mRNA-p1 | transcript=LmjF.36.0940:mRNA | gene=LmjF.36.0940 | organism=Leishmania_major_strain_Friedlin | gene_product=40S ribosomal protein S18, putative | transcript_product=40S ribosomal protein S18, putative | location=LmjF.36:357155-357616(+) | protein_length=153 | sequence_SO=chromosome | SO=protein_coding | is_pseudo=false;LmjF.36.0930:mRNA-p1 | transcript=LmjF.36.0930:mRNA | g…	25.2679	24.9539	23.7389	27.6663	26.5682	26.2262	26.6998	13	55.6	55.6	55.6	17.394	115.37	5	6	4	8	7	7	5	1210000	32500000	699000	322000000	189000000	84800000	4350000	0.00986611	-1.95473	LmjF.36.0940:mRNA-p1 | transcript=LmjF.36.0940:mRNA | gene=LmjF.36.0940 | organism=Leishmania_major_strain_Friedlin | gene_product=40S ribosomal protein S18, putative | transcript_product=40S ribosomal protein S18, putative | location=LmjF.36:357155-357616(+) | protein_length=153 | sequence_SO=chromosome | SO=protein_coding | is_pseudo=false;LmjF.36.0930:mRNA-p1 | transcript=LmjF.36.0930:mRNA | g…	>LmjF.36.0940:mRNA-p1 | transcript=LmjF.36.0940:mRNA | gene=LmjF.36.0940 | organism=Leishmania_major_strain_Friedlin | gene_product=40S ribosomal protein S18, putative | transcript_product=40S ribosomal protein S18, putative | location=LmjF.36:357155-35761
	succinyl-CoA ligase [GDP-forming] beta-chain, putative	LmjF.36.2950:mRNA-p1 | transcript=LmjF.36.2950:mRNA | gene=LmjF.36.2950 | organism=Leishmania_major_strain_Friedlin | gene_product=succinyl-CoA ligase [GDP-forming] beta-chain, putative | transcript_product=succinyl-CoA ligase [GDP-forming] beta-chain, putative | location=LmjF.36:1211743-1212984(-) | protein_length=413 | sequence_SO=chromosome | SO=protein_coding | is_pseudo=false	22.6453	23.7695	22.7161	26.604	25.3376	25.2463	24.0691	16	37.3	37.3	37.3	44.187	167.44	3	6	6	10	9	11	4	197000	14300000	345000	155000000	80600000	43000000	703000	0.0366159	-1.95555	LmjF.36.2950:mRNA-p1 | transcript=LmjF.36.2950:mRNA | gene=LmjF.36.2950 | organism=Leishmania_major_strain_Friedlin | gene_product=succinyl-CoA ligase [GDP-forming] beta-chain, putative | transcript_product=succinyl-CoA ligase [GDP-forming] beta-chain, putative | location=LmjF.36:1211743-1212984(-) | protein_length=413 | sequence_SO=chromosome | SO=protein_coding | is_pseudo=false	>LmjF.36.2950:mRNA-p1 | transcript=LmjF.36.2950:mRNA | gene=LmjF.36.2950 | organism=Leishmania_major_strain_Friedlin | gene_product=succinyl-CoA ligase [GDP-forming] beta-chain, putative | transcript_product=succinyl-CoA ligase [GDP-forming] beta-chain, pu
	elongation factor-1 gamma	LmjF.09.0970:mRNA-p1 | transcript=LmjF.09.0970:mRNA | gene=LmjF.09.0970 | organism=Leishmania_major_strain_Friedlin | gene_product=elongation factor-1 gamma | transcript_product=elongation factor-1 gamma | location=LmjF.09:379532-380746(-) | protein_length=404 | sequence_SO=chromosome | SO=protein_coding | is_pseudo=false	21.7876	24.1488	21.5117	25.7594	24.9584	24.7945	24.3031	8	18.6	18.6	18.6	46.235	50.828	2	7	3	5	6	3	2	109000	18600000	149000	85700000	61900000	31500000	827000	0.0867811	-1.96635	LmjF.09.0970:mRNA-p1 | transcript=LmjF.09.0970:mRNA | gene=LmjF.09.0970 | organism=Leishmania_major_strain_Friedlin | gene_product=elongation factor-1 gamma | transcript_product=elongation factor-1 gamma | location=LmjF.09:379532-380746(-) | protein_length=404 | sequence_SO=chromosome | SO=protein_coding | is_pseudo=false	>LmjF.09.0970:mRNA-p1 | transcript=LmjF.09.0970:mRNA | gene=LmjF.09.0970 | organism=Leishmania_major_strain_Friedlin | gene_product=elongation factor-1 gamma | transcript_product=elongation factor-1 gamma | location=LmjF.09:379532-380746(-) | protein_lengt
	p22 protein precursor, putative	LmjF.30.0970:mRNA-p1 | transcript=LmjF.30.0970:mRNA | gene=LmjF.30.0970 | organism=Leishmania_major_strain_Friedlin | gene_product=p22 protein precursor, putative | transcript_product=p22 protein precursor, putative | location=LmjF.30:322859-323560(+) | protein_length=233 | sequence_SO=chromosome | SO=protein_coding | is_pseudo=false	15.0232	13.2877	14.2877	22.3184	12.3608	13.1768	17.9316	3	12	12	12	25.805	4.0275	0	0	0	3	0	0	0	0	0	0	7900000	0	0	0	0.448962	-1.97698	LmjF.30.0970:mRNA-p1 | transcript=LmjF.30.0970:mRNA | gene=LmjF.30.0970 | organism=Leishmania_major_strain_Friedlin | gene_product=p22 protein precursor, putative | transcript_product=p22 protein precursor, putative | location=LmjF.30:322859-323560(+) | protein_length=233 | sequence_SO=chromosome | SO=protein_coding | is_pseudo=false	>LmjF.30.0970:mRNA-p1 | transcript=LmjF.30.0970:mRNA | gene=LmjF.30.0970 | organism=Leishmania_major_strain_Friedlin | gene_product=p22 protein precursor, putative | transcript_product=p22 protein precursor, putative | location=LmjF.30:322859-323560(+) | p
	mevalonate-diphosphate decarboxylase, putative	LmjF.18.0020:mRNA-p1 | transcript=LmjF.18.0020:mRNA | gene=LmjF.18.0020 | organism=Leishmania_major_strain_Friedlin | gene_product=mevalonate-diphosphate decarboxylase, putative | transcript_product=mevalonate-diphosphate decarboxylase, putative | location=LmjF.18:6788-7939(-) | protein_length=383 | sequence_SO=chromosome | SO=protein_coding | is_pseudo=false	15.0232	16.448	14.2877	20.1825	19.8066	13.1768	17.9316	2	6.8	6.8	6.8	42.416	3.7158	0	1	0	1	1	0	0	0	89400	0	1800000	1740000	0	0	0.328665	-1.98553	LmjF.18.0020:mRNA-p1 | transcript=LmjF.18.0020:mRNA | gene=LmjF.18.0020 | organism=Leishmania_major_strain_Friedlin | gene_product=mevalonate-diphosphate decarboxylase, putative | transcript_product=mevalonate-diphosphate decarboxylase, putative | location=LmjF.18:6788-7939(-) | protein_length=383 | sequence_SO=chromosome | SO=protein_coding | is_pseudo=false	>LmjF.18.0020:mRNA-p1 | transcript=LmjF.18.0020:mRNA | gene=LmjF.18.0020 | organism=Leishmania_major_strain_Friedlin | gene_product=mevalonate-diphosphate decarboxylase, putative | transcript_product=mevalonate-diphosphate decarboxylase, putative | locatio
	rab-GDP dissociation inhibitor, putative	LmjF.29.2160:mRNA-p1 | transcript=LmjF.29.2160:mRNA | gene=LmjF.29.2160 | organism=Leishmania_major_strain_Friedlin | gene_product=rab-GDP dissociation inhibitor, putative | transcript_product=rab-GDP dissociation inhibitor, putative | location=LmjF.29:954775-956112(-) | protein_length=445 | sequence_SO=chromosome | SO=protein_coding | is_pseudo=false	15.0232	16.977	14.2877	21.5777	19.3145	13.1768	17.9316	3	8.3	8.3	8.3	49.792	5.2624	0	1	0	2	1	0	0	0	129000	0	4720000	1240000	0	0	0.374492	-1.98982	LmjF.29.2160:mRNA-p1 | transcript=LmjF.29.2160:mRNA | gene=LmjF.29.2160 | organism=Leishmania_major_strain_Friedlin | gene_product=rab-GDP dissociation inhibitor, putative | transcript_product=rab-GDP dissociation inhibitor, putative | location=LmjF.29:954775-956112(-) | protein_length=445 | sequence_SO=chromosome | SO=protein_coding | is_pseudo=false	>LmjF.29.2160:mRNA-p1 | transcript=LmjF.29.2160:mRNA | gene=LmjF.29.2160 | organism=Leishmania_major_strain_Friedlin | gene_product=rab-GDP dissociation inhibitor, putative | transcript_product=rab-GDP dissociation inhibitor, putative | location=LmjF.29:95
	electron transfer flavoprotein-ubiquinone oxidoreductase, putative	LmjF.07.0600:mRNA-p1 | transcript=LmjF.07.0600:mRNA | gene=LmjF.07.0600 | organism=Leishmania_major_strain_Friedlin | gene_product=electron transfer flavoprotein-ubiquinone oxidoreductase, putative | transcript_product=electron transfer flavoprotein-ubiquinone oxidoreductase, putative | location=LmjF.07:280032-281759(+) | protein_length=575 | sequence_SO=chromosome | SO=protein_coding | is_pseudo…	15.0232	13.2877	14.2877	17.4415	17.3667	13.1768	17.9316	2	3.7	3.7	3.7	62.796	2.0652	0	0	0	2	2	0	0	0	0	0	268000	321000	0	0	0.162238	-2.00277	LmjF.07.0600:mRNA-p1 | transcript=LmjF.07.0600:mRNA | gene=LmjF.07.0600 | organism=Leishmania_major_strain_Friedlin | gene_product=electron transfer flavoprotein-ubiquinone oxidoreductase, putative | transcript_product=electron transfer flavoprotein-ubiquinone oxidoreductase, putative | location=LmjF.07:280032-281759(+) | protein_length=575 | sequence_SO=chromosome | SO=protein_coding | is_pseudo…	>LmjF.07.0600:mRNA-p1 | transcript=LmjF.07.0600:mRNA | gene=LmjF.07.0600 | organism=Leishmania_major_strain_Friedlin | gene_product=electron transfer flavoprotein-ubiquinone oxidoreductase, putative | transcript_product=electron transfer flavoprotein-ubiqu
	ALBA-domain protein 3	LmjF.34.2580:mRNA-p1 | transcript=LmjF.34.2580:mRNA | gene=LmjF.34.2580 | organism=Leishmania_major_strain_Friedlin | gene_product=ALBA-domain protein 3 | transcript_product=ALBA-domain protein 3 | location=LmjF.34:1187377-1187994(+) | protein_length=205 | sequence_SO=chromosome | SO=protein_coding | is_pseudo=false	23.9225	24.4488	20.5731	25.8288	25.2426	22.9654	26.1194	6	24.4	24.4	24.4	22.59	61.567	4	2	1	2	3	2	2	478000	22900000	77900	90000000	75400000	8850000	2920000	0.133334	-2.00568	LmjF.34.2580:mRNA-p1 | transcript=LmjF.34.2580:mRNA | gene=LmjF.34.2580 | organism=Leishmania_major_strain_Friedlin | gene_product=ALBA-domain protein 3 | transcript_product=ALBA-domain protein 3 | location=LmjF.34:1187377-1187994(+) | protein_length=205 | sequence_SO=chromosome | SO=protein_coding | is_pseudo=false	>LmjF.34.2580:mRNA-p1 | transcript=LmjF.34.2580:mRNA | gene=LmjF.34.2580 | organism=Leishmania_major_strain_Friedlin | gene_product=ALBA-domain protein 3 | transcript_product=ALBA-domain protein 3 | location=LmjF.34:1187377-1187994(+) | protein_length=205
	pumilio protein 6, putative	LmjF.33.1150:mRNA-p1 | transcript=LmjF.33.1150:mRNA | gene=LmjF.33.1150 | organism=Leishmania_major_strain_Friedlin | gene_product=pumilio protein 6, putative | transcript_product=pumilio protein 6, putative | location=LmjF.33:531867-534419(+) | protein_length=850 | sequence_SO=chromosome | SO=protein_coding | is_pseudo=false	19.1556	13.2877	19.4516	20.5261	20.5915	19.1946	17.9316	6	7.5	7.5	7.5	93.082	14.153	1	0	2	2	4	1	1	17500	0	35800	2280000	3000000	648000	0	0.263876	-2.01774	LmjF.33.1150:mRNA-p1 | transcript=LmjF.33.1150:mRNA | gene=LmjF.33.1150 | organism=Leishmania_major_strain_Friedlin | gene_product=pumilio protein 6, putative | transcript_product=pumilio protein 6, putative | location=LmjF.33:531867-534419(+) | protein_length=850 | sequence_SO=chromosome | SO=protein_coding | is_pseudo=false	>LmjF.33.1150:mRNA-p1 | transcript=LmjF.33.1150:mRNA | gene=LmjF.33.1150 | organism=Leishmania_major_strain_Friedlin | gene_product=pumilio protein 6, putative | transcript_product=pumilio protein 6, putative | location=LmjF.33:531867-534419(+) | protein_l
	Ras-related protein RabX1, putative	LmjF.10.1160:mRNA-p1 | transcript=LmjF.10.1160:mRNA | gene=LmjF.10.1160 | organism=Leishmania_major_strain_Friedlin | gene_product=Ras-related protein RabX1, putative | transcript_product=Ras-related protein RabX1, putative | location=LmjF.10:507720-508370(-) | protein_length=216 | sequence_SO=chromosome | SO=protein_coding | is_pseudo=false	23.7492	13.2877	14.2877	18.9573	19.8269	18.5988	17.9316	5	29.2	24.1	24.1	24.576	7.3259	3	0	0	1	2	1	0	423000	0	0	769000	1770000	429000	0	0.449754	-2.02112	LmjF.10.1160:mRNA-p1 | transcript=LmjF.10.1160:mRNA | gene=LmjF.10.1160 | organism=Leishmania_major_strain_Friedlin | gene_product=Ras-related protein RabX1, putative | transcript_product=Ras-related protein RabX1, putative | location=LmjF.10:507720-508370(-) | protein_length=216 | sequence_SO=chromosome | SO=protein_coding | is_pseudo=false	>LmjF.10.1160:mRNA-p1 | transcript=LmjF.10.1160:mRNA | gene=LmjF.10.1160 | organism=Leishmania_major_strain_Friedlin | gene_product=Ras-related protein RabX1, putative | transcript_product=Ras-related protein RabX1, putative | location=LmjF.10:507720-50837
	heat shock protein DNAJ, putative	LmjF.27.2400:mRNA-p1 | transcript=LmjF.27.2400:mRNA | gene=LmjF.27.2400 | organism=Leishmania_major_strain_Friedlin | gene_product=heat shock protein DNAJ, putative | transcript_product=heat shock protein DNAJ, putative | location=LmjF.27:1071304-1072494(+) | protein_length=396 | sequence_SO=chromosome | SO=protein_coding | is_pseudo=false	24.217	23.632	22.0156	26.2077	25.9473	25.2856	24.3578	24	54.3	54.3	54.3	43.601	101.15	11	8	4	14	17	11	3	585000	13000000	212000	117000000	123000000	44200000	861000	0.0225952	-2.02938	LmjF.27.2400:mRNA-p1 | transcript=LmjF.27.2400:mRNA | gene=LmjF.27.2400 | organism=Leishmania_major_strain_Friedlin | gene_product=heat shock protein DNAJ, putative | transcript_product=heat shock protein DNAJ, putative | location=LmjF.27:1071304-1072494(+) | protein_length=396 | sequence_SO=chromosome | SO=protein_coding | is_pseudo=false	>LmjF.27.2400:mRNA-p1 | transcript=LmjF.27.2400:mRNA | gene=LmjF.27.2400 | organism=Leishmania_major_strain_Friedlin | gene_product=heat shock protein DNAJ, putative | transcript_product=heat shock protein DNAJ, putative | location=LmjF.27:1071304-1072494(
	ruvb-like 1 DNA helicase, putative	LmjF.34.3500:mRNA-p1 | transcript=LmjF.34.3500:mRNA | gene=LmjF.34.3500 | organism=Leishmania_major_strain_Friedlin | gene_product=ruvb-like 1 DNA helicase, putative | transcript_product=ruvb-like 1 DNA helicase, putative | location=LmjF.34:1526825-1528204(+) | protein_length=459 | sequence_SO=chromosome | SO=protein_coding | is_pseudo=false	23.9672	13.2877	17.5127	20.8113	21.0886	19.4756	20.343	13	30.9	30.9	30.9	50.322	65.268	11	0	1	2	2	1	1	493000	0	9330	2770000	4250000	788000	53000	0.412195	-2.03062	LmjF.34.3500:mRNA-p1 | transcript=LmjF.34.3500:mRNA | gene=LmjF.34.3500 | organism=Leishmania_major_strain_Friedlin | gene_product=ruvb-like 1 DNA helicase, putative | transcript_product=ruvb-like 1 DNA helicase, putative | location=LmjF.34:1526825-1528204(+) | protein_length=459 | sequence_SO=chromosome | SO=protein_coding | is_pseudo=false	>LmjF.34.3500:mRNA-p1 | transcript=LmjF.34.3500:mRNA | gene=LmjF.34.3500 | organism=Leishmania_major_strain_Friedlin | gene_product=ruvb-like 1 DNA helicase, putative | transcript_product=ruvb-like 1 DNA helicase, putative | location=LmjF.34:1526825-152820
	developmentally regulated GTP-binding protein 1, putative	LmjF.36.2250:mRNA-p1 | transcript=LmjF.36.2250:mRNA | gene=LmjF.36.2250 | organism=Leishmania_major_strain_Friedlin | gene_product=developmentally regulated GTP-binding protein 1, putative | transcript_product=developmentally regulated GTP-binding protein 1, putative | location=LmjF.36:899839-900945(+) | protein_length=368 | sequence_SO=chromosome | SO=protein_coding | is_pseudo=false	15.0232	16.3701	14.2877	20.4775	19.816	13.1768	17.9316	2	7.6	7.6	7.6	41.015	3.2594	0	1	0	2	2	0	0	0	84700	0	2200000	1750000	0	0	0.318912	-2.07238	LmjF.36.2250:mRNA-p1 | transcript=LmjF.36.2250:mRNA | gene=LmjF.36.2250 | organism=Leishmania_major_strain_Friedlin | gene_product=developmentally regulated GTP-binding protein 1, putative | transcript_product=developmentally regulated GTP-binding protein 1, putative | location=LmjF.36:899839-900945(+) | protein_length=368 | sequence_SO=chromosome | SO=protein_coding | is_pseudo=false	>LmjF.36.2250:mRNA-p1 | transcript=LmjF.36.2250:mRNA | gene=LmjF.36.2250 | organism=Leishmania_major_strain_Friedlin | gene_product=developmentally regulated GTP-binding protein 1, putative | transcript_product=developmentally regulated GTP-binding protein
	DEAD-box ATP-dependent RNA helicase, mitochondrial	LmjF.28.2080:mRNA-p1 | transcript=LmjF.28.2080:mRNA | gene=LmjF.28.2080 | organism=Leishmania_major_strain_Friedlin | gene_product=DEAD-box ATP-dependent RNA helicase, mitochondrial | transcript_product=DEAD-box ATP-dependent RNA helicase, mitochondrial | location=LmjF.28:814559-816193(-) | protein_length=544 | sequence_SO=chromosome | SO=protein_coding | is_pseudo=false	15.0232	13.2877	14.2877	18.8606	12.3608	17.1457	17.9316	3	6.1	6.1	6.1	60.202	3.6061	0	0	0	2	0	1	0	0	0	0	718000	0	157000	0	0.238683	-2.0792	LmjF.28.2080:mRNA-p1 | transcript=LmjF.28.2080:mRNA | gene=LmjF.28.2080 | organism=Leishmania_major_strain_Friedlin | gene_product=DEAD-box ATP-dependent RNA helicase, mitochondrial | transcript_product=DEAD-box ATP-dependent RNA helicase, mitochondrial | location=LmjF.28:814559-816193(-) | protein_length=544 | sequence_SO=chromosome | SO=protein_coding | is_pseudo=false	>LmjF.28.2080:mRNA-p1 | transcript=LmjF.28.2080:mRNA | gene=LmjF.28.2080 | organism=Leishmania_major_strain_Friedlin | gene_product=DEAD-box ATP-dependent RNA helicase, mitochondrial | transcript_product=DEAD-box ATP-dependent RNA helicase, mitochondrial |
	hypothetical protein, conserved	LmjF.27.0700:mRNA-p1 | transcript=LmjF.27.0700:mRNA | gene=LmjF.27.0700 | organism=Leishmania_major_strain_Friedlin | gene_product=hypothetical protein, conserved | transcript_product=hypothetical protein, conserved | location=LmjF.27:281302-282681(+) | protein_length=459 | sequence_SO=chromosome | SO=protein_coding | is_pseudo=false	15.0232	13.2877	14.2877	18.2512	12.3608	17.8545	17.9316	2	6.8	6.8	6.8	49.177	3.7467	0	0	0	1	1	1	0	0	0	0	471000	0	256000	0	0.227017	-2.09909	LmjF.27.0700:mRNA-p1 | transcript=LmjF.27.0700:mRNA | gene=LmjF.27.0700 | organism=Leishmania_major_strain_Friedlin | gene_product=hypothetical protein, conserved | transcript_product=hypothetical protein, conserved | location=LmjF.27:281302-282681(+) | protein_length=459 | sequence_SO=chromosome | SO=protein_coding | is_pseudo=false	>LmjF.27.0700:mRNA-p1 | transcript=LmjF.27.0700:mRNA | gene=LmjF.27.0700 | organism=Leishmania_major_strain_Friedlin | gene_product=hypothetical protein, conserved | transcript_product=hypothetical protein, conserved | location=LmjF.27:281302-282681(+) | p
	elongation factor 2	LmjF.36.0190:mRNA-p1 | transcript=LmjF.36.0190:mRNA | gene=LmjF.36.0190 | organism=Leishmania_major_strain_Friedlin | gene_product=elongation factor 2 | transcript_product=elongation factor 2 | location=LmjF.36:58232-60769(-) | protein_length=845 | sequence_SO=chromosome | SO=protein_coding | is_pseudo=false;LmjF.36.0180:mRNA-p1 | transcript=LmjF.36.0180:mRNA | gene=LmjF.36.0180 | organism=Leishm…	25.0062	25.6811	22.9261	27.1604	27.341	27.1984	26.0567	53	58.5	58.5	58.5	94.132	323.31	27	30	21	34	38	37	17	1010000	53800000	398000	227000000	323000000	166000000	2790000	0.0373606	-2.10006	LmjF.36.0190:mRNA-p1 | transcript=LmjF.36.0190:mRNA | gene=LmjF.36.0190 | organism=Leishmania_major_strain_Friedlin | gene_product=elongation factor 2 | transcript_product=elongation factor 2 | location=LmjF.36:58232-60769(-) | protein_length=845 | sequence_SO=chromosome | SO=protein_coding | is_pseudo=false;LmjF.36.0180:mRNA-p1 | transcript=LmjF.36.0180:mRNA | gene=LmjF.36.0180 | organism=Leishm…	>LmjF.36.0190:mRNA-p1 | transcript=LmjF.36.0190:mRNA | gene=LmjF.36.0190 | organism=Leishmania_major_strain_Friedlin | gene_product=elongation factor 2 | transcript_product=elongation factor 2 | location=LmjF.36:58232-60769(-) | protein_length=845 | sequen
	S-adenosylmethionine synthetase	LmjF.30.3520:mRNA-p1 | transcript=LmjF.30.3520:mRNA | gene=LmjF.30.3520 | organism=Leishmania_major_strain_Friedlin | gene_product=S-adenosylmethionine synthetase | transcript_product=S-adenosylmethionine synthetase | location=LmjF.30:1336012-1337190(+) | protein_length=392 | sequence_SO=chromosome | SO=protein_coding | is_pseudo=false;LmjF.30.3500:mRNA-p1 | transcript=LmjF.30.3500:mRNA | gene=Lm…	22.5475	23.8764	18.7699	24.9225	24.9316	23.6096	21.8307	9	19.6	19.6	19.6	43.016	27.349	3	5	2	4	5	4	1	184000	15400000	22400	48100000	60800000	13800000	149000	0.170532	-2.10104	LmjF.30.3520:mRNA-p1 | transcript=LmjF.30.3520:mRNA | gene=LmjF.30.3520 | organism=Leishmania_major_strain_Friedlin | gene_product=S-adenosylmethionine synthetase | transcript_product=S-adenosylmethionine synthetase | location=LmjF.30:1336012-1337190(+) | protein_length=392 | sequence_SO=chromosome | SO=protein_coding | is_pseudo=false;LmjF.30.3500:mRNA-p1 | transcript=LmjF.30.3500:mRNA | gene=Lm…	>LmjF.30.3520:mRNA-p1 | transcript=LmjF.30.3520:mRNA | gene=LmjF.30.3520 | organism=Leishmania_major_strain_Friedlin | gene_product=S-adenosylmethionine synthetase | transcript_product=S-adenosylmethionine synthetase | location=LmjF.30:1336012-1337190(+) |
	RNA binding protein, putative	LmjF.18.0590:mRNA-p1 | transcript=LmjF.18.0590:mRNA | gene=LmjF.18.0590 | organism=Leishmania_major_strain_Friedlin | gene_product=RNA binding protein, putative | transcript_product=RNA binding protein, putative | location=LmjF.18:241349-242602(+) | protein_length=417 | sequence_SO=chromosome | SO=protein_coding | is_pseudo=false	15.0232	19.6311	14.2877	23.7796	22.1047	13.1768	17.9316	2	4.6	4.6	4.6	43.543	3.9889	0	1	0	2	1	0	0	0	812000	0	21700000	8570000	0	0	0.502502	-2.10352	LmjF.18.0590:mRNA-p1 | transcript=LmjF.18.0590:mRNA | gene=LmjF.18.0590 | organism=Leishmania_major_strain_Friedlin | gene_product=RNA binding protein, putative | transcript_product=RNA binding protein, putative | location=LmjF.18:241349-242602(+) | protein_length=417 | sequence_SO=chromosome | SO=protein_coding | is_pseudo=false	>LmjF.18.0590:mRNA-p1 | transcript=LmjF.18.0590:mRNA | gene=LmjF.18.0590 | organism=Leishmania_major_strain_Friedlin | gene_product=RNA binding protein, putative | transcript_product=RNA binding protein, putative | location=LmjF.18:241349-242602(+) | prote
	signal recognition particle, putative	LmjF.24.0730:mRNA-p1 | transcript=LmjF.24.0730:mRNA | gene=LmjF.24.0730 | organism=Leishmania_major_strain_Friedlin | gene_product=signal recognition particle, putative | transcript_product=signal recognition particle, putative | location=LmjF.24:254178-255737(+) | protein_length=519 | sequence_SO=chromosome | SO=protein_coding | is_pseudo=false	15.0232	13.2877	14.2877	12.6926	17.7471	18.0638	17.9316	2	4.8	4.8	4.8	56.778	3.802	0	0	0	0	1	1	0	0	0	0	0	418000	296000	0	0.198114	-2.10649	LmjF.24.0730:mRNA-p1 | transcript=LmjF.24.0730:mRNA | gene=LmjF.24.0730 | organism=Leishmania_major_strain_Friedlin | gene_product=signal recognition particle, putative | transcript_product=signal recognition particle, putative | location=LmjF.24:254178-255737(+) | protein_length=519 | sequence_SO=chromosome | SO=protein_coding | is_pseudo=false	>LmjF.24.0730:mRNA-p1 | transcript=LmjF.24.0730:mRNA | gene=LmjF.24.0730 | organism=Leishmania_major_strain_Friedlin | gene_product=signal recognition particle, putative | transcript_product=signal recognition particle, putative | location=LmjF.24:254178-2
	CAS/CSE/importin domain protein, putative	LmjF.30.3390:mRNA-p1 | transcript=LmjF.30.3390:mRNA | gene=LmjF.30.3390 | organism=Leishmania_major_strain_Friedlin | gene_product=CAS/CSE/importin domain protein, putative | transcript_product=CAS/CSE/importin domain protein, putative | location=LmjF.30:1283405-1286332(+) | protein_length=975 | sequence_SO=chromosome | SO=protein_coding | is_pseudo=false	15.0232	16.977	14.2877	18.2137	18.5011	17.9488	17.9316	5	5.4	5.4	5.4	107.84	6.6085	0	1	0	2	3	4	0	0	129000	0	458000	705000	273000	0	0.0824913	-2.10872	LmjF.30.3390:mRNA-p1 | transcript=LmjF.30.3390:mRNA | gene=LmjF.30.3390 | organism=Leishmania_major_strain_Friedlin | gene_product=CAS/CSE/importin domain protein, putative | transcript_product=CAS/CSE/importin domain protein, putative | location=LmjF.30:1283405-1286332(+) | protein_length=975 | sequence_SO=chromosome | SO=protein_coding | is_pseudo=false	>LmjF.30.3390:mRNA-p1 | transcript=LmjF.30.3390:mRNA | gene=LmjF.30.3390 | organism=Leishmania_major_strain_Friedlin | gene_product=CAS/CSE/importin domain protein, putative | transcript_product=CAS/CSE/importin domain protein, putative | location=LmjF.30:
	40S ribosomal protein S17, putative	LmjF.28.2560:mRNA-p1 | transcript=LmjF.28.2560:mRNA | gene=LmjF.28.2560 | organism=Leishmania_major_strain_Friedlin | gene_product=40S ribosomal protein S17, putative | transcript_product=40S ribosomal protein S17, putative | location=LmjF.28:994835-995266(+) | protein_length=143 | sequence_SO=chromosome | SO=protein_coding | is_pseudo=false;LmjF.28.2555:mRNA-p1 | transcript=LmjF.28.2555:mRNA | g…	20.6276	24.0935	20.1079	24.8904	23.9225	22.0658	24.4862	8	38.5	38.5	38.5	16.512	15.634	1	5	1	4	4	2	2	48500	17900000	56700	46900000	30200000	4740000	941000	0.111111	-2.10968	LmjF.28.2560:mRNA-p1 | transcript=LmjF.28.2560:mRNA | gene=LmjF.28.2560 | organism=Leishmania_major_strain_Friedlin | gene_product=40S ribosomal protein S17, putative | transcript_product=40S ribosomal protein S17, putative | location=LmjF.28:994835-995266(+) | protein_length=143 | sequence_SO=chromosome | SO=protein_coding | is_pseudo=false;LmjF.28.2555:mRNA-p1 | transcript=LmjF.28.2555:mRNA | g…	>LmjF.28.2560:mRNA-p1 | transcript=LmjF.28.2560:mRNA | gene=LmjF.28.2560 | organism=Leishmania_major_strain_Friedlin | gene_product=40S ribosomal protein S17, putative | transcript_product=40S ribosomal protein S17, putative | location=LmjF.28:994835-99526
	hypothetical protein, conserved	LmjF.35.0140:mRNA-p1 | transcript=LmjF.35.0140:mRNA | gene=LmjF.35.0140 | organism=Leishmania_major_strain_Friedlin | gene_product=hypothetical protein, conserved | transcript_product=hypothetical protein, conserved | location=LmjF.35:37048-37407(-) | protein_length=119 | sequence_SO=chromosome | SO=protein_coding | is_pseudo=false	15.0232	21.3645	14.2877	22.6822	20.8876	13.1768	17.9316	4	35.3	35.3	35.3	14.442	5.5247	0	1	0	2	1	0	0	0	2700000	0	10200000	3680000	0	0	0.467023	-2.12721	LmjF.35.0140:mRNA-p1 | transcript=LmjF.35.0140:mRNA | gene=LmjF.35.0140 | organism=Leishmania_major_strain_Friedlin | gene_product=hypothetical protein, conserved | transcript_product=hypothetical protein, conserved | location=LmjF.35:37048-37407(-) | protein_length=119 | sequence_SO=chromosome | SO=protein_coding | is_pseudo=false	>LmjF.35.0140:mRNA-p1 | transcript=LmjF.35.0140:mRNA | gene=LmjF.35.0140 | organism=Leishmania_major_strain_Friedlin | gene_product=hypothetical protein, conserved | transcript_product=hypothetical protein, conserved | location=LmjF.35:37048-37407(-) | pro
	5-3 exoribonuclease A, putative	LmjF.06.0260:mRNA-p1 | transcript=LmjF.06.0260:mRNA | gene=LmjF.06.0260 | organism=Leishmania_major_strain_Friedlin | gene_product=5'-3' exoribonuclease A, putative | transcript_product=5'-3' exoribonuclease A, putative | location=LmjF.06:83589-88061(-) | protein_length=1490 | sequence_SO=chromosome | SO=protein_coding | is_pseudo=false	15.0232	13.2877	14.2877	12.6926	18.1407	17.8238	17.9316	4	2.7	2.7	2.7	166.27	5.6142	0	0	0	0	3	3	0	0	0	0	0	549000	251000	0	0.196511	-2.13719	LmjF.06.0260:mRNA-p1 | transcript=LmjF.06.0260:mRNA | gene=LmjF.06.0260 | organism=Leishmania_major_strain_Friedlin | gene_product=5'-3' exoribonuclease A, putative | transcript_product=5'-3' exoribonuclease A, putative | location=LmjF.06:83589-88061(-) | protein_length=1490 | sequence_SO=chromosome | SO=protein_coding | is_pseudo=false	>LmjF.06.0260:mRNA-p1 | transcript=LmjF.06.0260:mRNA | gene=LmjF.06.0260 | organism=Leishmania_major_strain_Friedlin | gene_product=5-3 exoribonuclease A, putative | transcript_product=5-3 exoribonuclease A, putative | location=LmjF.06:83589-88061(-) |
	heat shock protein 70-related protein	LmjF.26.1240:mRNA-p1 | transcript=LmjF.26.1240:mRNA | gene=LmjF.26.1240 | organism=Leishmania_major_strain_Friedlin | gene_product=heat shock protein 70-related protein | transcript_product=heat shock protein 70-related protein | location=LmjF.26:414139-416064(+) | protein_length=641 | sequence_SO=chromosome | SO=protein_coding | is_pseudo=false	21.5117	23.2096	20.4476	24.217	24.5926	24.0526	23.9495	20	34.9	34.9	34.9	70.588	75.522	7	8	6	11	14	12	6	89600	9700000	71700	29500000	48100000	18800000	648000	0.0288602	-2.14651	LmjF.26.1240:mRNA-p1 | transcript=LmjF.26.1240:mRNA | gene=LmjF.26.1240 | organism=Leishmania_major_strain_Friedlin | gene_product=heat shock protein 70-related protein | transcript_product=heat shock protein 70-related protein | location=LmjF.26:414139-416064(+) | protein_length=641 | sequence_SO=chromosome | SO=protein_coding | is_pseudo=false	>LmjF.26.1240:mRNA-p1 | transcript=LmjF.26.1240:mRNA | gene=LmjF.26.1240 | organism=Leishmania_major_strain_Friedlin | gene_product=heat shock protein 70-related protein | transcript_product=heat shock protein 70-related protein | location=LmjF.26:414139-4
	60S ribosomal protein L7a, putative	LmjF.07.0510:mRNA-p1 | transcript=LmjF.07.0510:mRNA | gene=LmjF.07.0510 | organism=Leishmania_major_strain_Friedlin | gene_product=60S ribosomal protein L7a, putative | transcript_product=60S ribosomal protein L7a, putative | location=LmjF.07:238083-238877(+) | protein_length=264 | sequence_SO=chromosome | SO=protein_coding | is_pseudo=false;LmjF.07.0500:mRNA-p1 | transcript=LmjF.07.0500:mRNA | g…	24.1174	23.4923	23.6757	25.2821	25.4614	24.8811	27.5969	11	34.1	34.1	34.1	29.764	103.87	4	5	4	4	6	6	5	546000	11800000	672000	61600000	87800000	33300000	8130000	0.0172238	-2.14828	LmjF.07.0510:mRNA-p1 | transcript=LmjF.07.0510:mRNA | gene=LmjF.07.0510 | organism=Leishmania_major_strain_Friedlin | gene_product=60S ribosomal protein L7a, putative | transcript_product=60S ribosomal protein L7a, putative | location=LmjF.07:238083-238877(+) | protein_length=264 | sequence_SO=chromosome | SO=protein_coding | is_pseudo=false;LmjF.07.0500:mRNA-p1 | transcript=LmjF.07.0500:mRNA | g…	>LmjF.07.0510:mRNA-p1 | transcript=LmjF.07.0510:mRNA | gene=LmjF.07.0510 | organism=Leishmania_major_strain_Friedlin | gene_product=60S ribosomal protein L7a, putative | transcript_product=60S ribosomal protein L7a, putative | location=LmjF.07:238083-23887
	eukaryotic translation initiation factor 3 subunit l	LmjF.36.0250:mRNA-p1 | transcript=LmjF.36.0250:mRNA | gene=LmjF.36.0250 | organism=Leishmania_major_strain_Friedlin | gene_product=eukaryotic translation initiation factor 3 subunit l | transcript_product=eukaryotic translation initiation factor 3 subunit l | location=LmjF.36:73427-75061(-) | protein_length=544 | sequence_SO=chromosome | SO=protein_coding | is_pseudo=false	19.8727	21.2243	14.2877	21.7307	21.8538	21.7348	17.9316	9	14.2	14.2	14.2	62.674	19.265	2	3	0	3	6	5	0	28800	2450000	0	5260000	7210000	3770000	0	0.291207	-2.15208	LmjF.36.0250:mRNA-p1 | transcript=LmjF.36.0250:mRNA | gene=LmjF.36.0250 | organism=Leishmania_major_strain_Friedlin | gene_product=eukaryotic translation initiation factor 3 subunit l | transcript_product=eukaryotic translation initiation factor 3 subunit l | location=LmjF.36:73427-75061(-) | protein_length=544 | sequence_SO=chromosome | SO=protein_coding | is_pseudo=false	>LmjF.36.0250:mRNA-p1 | transcript=LmjF.36.0250:mRNA | gene=LmjF.36.0250 | organism=Leishmania_major_strain_Friedlin | gene_product=eukaryotic translation initiation factor 3 subunit l | transcript_product=eukaryotic translation initiation factor 3 subunit
	Kinesin-13 5, putative	LmjF.13.1610:mRNA-p1 | transcript=LmjF.13.1610:mRNA | gene=LmjF.13.1610 | organism=Leishmania_major_strain_Friedlin | gene_product=Kinesin-13 5, putative | transcript_product=Kinesin-13 5, putative | location=LmjF.13:606966-609152(-) | protein_length=728 | sequence_SO=chromosome | SO=protein_coding | is_pseudo=false	15.0232	13.2877	14.2877	12.6926	18.3878	17.6937	17.9316	2	2.5	2.5	2.5	80.889	2.8788	0	0	0	0	1	1	0	0	0	0	0	652000	229000	0	0.196851	-2.16061	LmjF.13.1610:mRNA-p1 | transcript=LmjF.13.1610:mRNA | gene=LmjF.13.1610 | organism=Leishmania_major_strain_Friedlin | gene_product=Kinesin-13 5, putative | transcript_product=Kinesin-13 5, putative | location=LmjF.13:606966-609152(-) | protein_length=728 | sequence_SO=chromosome | SO=protein_coding | is_pseudo=false	>LmjF.13.1610:mRNA-p1 | transcript=LmjF.13.1610:mRNA | gene=LmjF.13.1610 | organism=Leishmania_major_strain_Friedlin | gene_product=Kinesin-13 5, putative | transcript_product=Kinesin-13 5, putative | location=LmjF.13:606966-609152(-) | protein_length=728
	ATP-dependent Clp protease subunit, heat shock protein 78 (HSP78), putative	LmjF.27.2630:mRNA-p1 | transcript=LmjF.27.2630:mRNA | gene=LmjF.27.2630 | organism=Leishmania_major_strain_Friedlin | gene_product=ATP-dependent Clp protease subunit, heat shock protein 78 (HSP78), putative | transcript_product=ATP-dependent Clp protease subunit, heat shock protein 78 (HSP78), putative | location=LmjF.27:1119384-1121837(+) | protein_length=817 | sequence_SO=chromosome | SO=protei…	18.1457	18.6024	18.4854	21.2419	19.1206	19.5185	22.3266	7	10.5	10.5	8.9	90.899	17.828	2	1	3	5	2	2	1	8690	398000	18400	3740000	1080000	811000	210000	0.0324723	-2.1629	LmjF.27.2630:mRNA-p1 | transcript=LmjF.27.2630:mRNA | gene=LmjF.27.2630 | organism=Leishmania_major_strain_Friedlin | gene_product=ATP-dependent Clp protease subunit, heat shock protein 78 (HSP78), putative | transcript_product=ATP-dependent Clp protease subunit, heat shock protein 78 (HSP78), putative | location=LmjF.27:1119384-1121837(+) | protein_length=817 | sequence_SO=chromosome | SO=protei…	>LmjF.27.2630:mRNA-p1 | transcript=LmjF.27.2630:mRNA | gene=LmjF.27.2630 | organism=Leishmania_major_strain_Friedlin | gene_product=ATP-dependent Clp protease subunit, heat shock protein 78 (HSP78), putative | transcript_product=ATP-dependent Clp protease
	hypothetical protein, conserved	LmjF.32.2150:mRNA-p1 | transcript=LmjF.32.2150:mRNA | gene=LmjF.32.2150 | organism=Leishmania_major_strain_Friedlin | gene_product=hypothetical protein, conserved | transcript_product=hypothetical protein, conserved | location=LmjF.32:833765-837013(-) | protein_length=1082 | sequence_SO=chromosome | SO=protein_coding | is_pseudo=false	15.0232	17.0319	18.3794	21.1765	22.3239	18.5165	17.9316	6	6.1	6.1	6.1	117.66	21.838	0	2	1	3	3	1	0	0	134000	17100	3570000	9980000	405000	0	0.277636	-2.1972	LmjF.32.2150:mRNA-p1 | transcript=LmjF.32.2150:mRNA | gene=LmjF.32.2150 | organism=Leishmania_major_strain_Friedlin | gene_product=hypothetical protein, conserved | transcript_product=hypothetical protein, conserved | location=LmjF.32:833765-837013(-) | protein_length=1082 | sequence_SO=chromosome | SO=protein_coding | is_pseudo=false	>LmjF.32.2150:mRNA-p1 | transcript=LmjF.32.2150:mRNA | gene=LmjF.32.2150 | organism=Leishmania_major_strain_Friedlin | gene_product=hypothetical protein, conserved | transcript_product=hypothetical protein, conserved | location=LmjF.32:833765-837013(-) | p
	hypothetical protein, conserved	LmjF.26.1310:mRNA-p1 | transcript=LmjF.26.1310:mRNA | gene=LmjF.26.1310 | organism=Leishmania_major_strain_Friedlin | gene_product=hypothetical protein, conserved | transcript_product=hypothetical protein, conserved | location=LmjF.26:448827-449855(+) | protein_length=342 | sequence_SO=chromosome | SO=protein_coding | is_pseudo=false	15.0232	13.2877	14.2877	12.6926	15.6937	13.1768	17.9316	3	9.4	9.4	9.4	38.796	5.1733	0	0	0	0	1	0	0	0	0	0	0	101000	0	0	0.397861	-2.19735	LmjF.26.1310:mRNA-p1 | transcript=LmjF.26.1310:mRNA | gene=LmjF.26.1310 | organism=Leishmania_major_strain_Friedlin | gene_product=hypothetical protein, conserved | transcript_product=hypothetical protein, conserved | location=LmjF.26:448827-449855(+) | protein_length=342 | sequence_SO=chromosome | SO=protein_coding | is_pseudo=false	>LmjF.26.1310:mRNA-p1 | transcript=LmjF.26.1310:mRNA | gene=LmjF.26.1310 | organism=Leishmania_major_strain_Friedlin | gene_product=hypothetical protein, conserved | transcript_product=hypothetical protein, conserved | location=LmjF.26:448827-449855(+) | p
	NADH dehydrogenase, putative	LmjF.36.5380:mRNA-p1 | transcript=LmjF.36.5380:mRNA | gene=LmjF.36.5380 | organism=Leishmania_major_strain_Friedlin | gene_product=NADH dehydrogenase, putative | transcript_product=NADH dehydrogenase, putative | location=LmjF.36:2086903-2088486(-) | protein_length=527 | sequence_SO=chromosome | SO=protein_coding | is_pseudo=false	15.0232	13.2877	19.7537	19.5564	19.3321	19.1825	17.9316	6	14.8	14.8	14.8	57.375	11.531	0	0	2	2	2	1	0	0	0	44200	1160000	1250000	643000	0	0.266353	-2.19798	LmjF.36.5380:mRNA-p1 | transcript=LmjF.36.5380:mRNA | gene=LmjF.36.5380 | organism=Leishmania_major_strain_Friedlin | gene_product=NADH dehydrogenase, putative | transcript_product=NADH dehydrogenase, putative | location=LmjF.36:2086903-2088486(-) | protein_length=527 | sequence_SO=chromosome | SO=protein_coding | is_pseudo=false	>LmjF.36.5380:mRNA-p1 | transcript=LmjF.36.5380:mRNA | gene=LmjF.36.5380 | organism=Leishmania_major_strain_Friedlin | gene_product=NADH dehydrogenase, putative | transcript_product=NADH dehydrogenase, putative | location=LmjF.36:2086903-2088486(-) | prote
	Protein of unknown function (DUF3184), putative	LmjF.22.0860:mRNA-p1 | transcript=LmjF.22.0860:mRNA | gene=LmjF.22.0860 | organism=Leishmania_major_strain_Friedlin | gene_product=Protein of unknown function (DUF3184), putative | transcript_product=Protein of unknown function (DUF3184), putative | location=LmjF.22:348512-352573(+) | protein_length=1353 | sequence_SO=chromosome | SO=protein_coding | is_pseudo=false;LmjF.24.0450:mRNA-p1 | transcr…	15.0232	13.2877	14.2877	16.4878	16.1984	16.311	17.9316	2	1.4	1.4	1.4	149.65	2.6723	0	0	0	1	1	1	0	0	0	0	139000	143000	87800	0	0.0206014	-2.20521	LmjF.22.0860:mRNA-p1 | transcript=LmjF.22.0860:mRNA | gene=LmjF.22.0860 | organism=Leishmania_major_strain_Friedlin | gene_product=Protein of unknown function (DUF3184), putative | transcript_product=Protein of unknown function (DUF3184), putative | location=LmjF.22:348512-352573(+) | protein_length=1353 | sequence_SO=chromosome | SO=protein_coding | is_pseudo=false;LmjF.24.0450:mRNA-p1 | transcr…	>LmjF.22.0860:mRNA-p1 | transcript=LmjF.22.0860:mRNA | gene=LmjF.22.0860 | organism=Leishmania_major_strain_Friedlin | gene_product=Protein of unknown function (DUF3184), putative | transcript_product=Protein of unknown function (DUF3184), putative | locat
	intraflagellar transport protein 81, putative	LmjF.34.0230:mRNA-p1 | transcript=LmjF.34.0230:mRNA | gene=LmjF.34.0230 | organism=Leishmania_major_strain_Friedlin | gene_product=intraflagellar transport protein 81, putative | transcript_product=intraflagellar transport protein 81, putative | location=LmjF.34:80025-82184(+) | protein_length=719 | sequence_SO=chromosome | SO=protein_coding | is_pseudo=false	15.0232	13.2877	14.2877	18.8965	16.9658	13.1768	17.9316	3	4.7	4.7	4.7	81.987	4.3617	0	0	0	1	1	0	0	0	0	0	736000	244000	0	0	0.16862	-2.21359	LmjF.34.0230:mRNA-p1 | transcript=LmjF.34.0230:mRNA | gene=LmjF.34.0230 | organism=Leishmania_major_strain_Friedlin | gene_product=intraflagellar transport protein 81, putative | transcript_product=intraflagellar transport protein 81, putative | location=LmjF.34:80025-82184(+) | protein_length=719 | sequence_SO=chromosome | SO=protein_coding | is_pseudo=false	>LmjF.34.0230:mRNA-p1 | transcript=LmjF.34.0230:mRNA | gene=LmjF.34.0230 | organism=Leishmania_major_strain_Friedlin | gene_product=intraflagellar transport protein 81, putative | transcript_product=intraflagellar transport protein 81, putative | location=
	hypothetical protein, conserved	LmjF.21.1555:mRNA-p1 | transcript=LmjF.21.1555:mRNA | gene=LmjF.21.1555 | organism=Leishmania_major_strain_Friedlin | gene_product=hypothetical protein, conserved | transcript_product=hypothetical protein, conserved | location=LmjF.21:648200-649387(-) | protein_length=395 | sequence_SO=chromosome | SO=protein_coding | is_pseudo=false	19.5787	18.4854	14.2877	22.391	20.1825	13.1768	22.9601	5	15.7	15.7	15.7	46.448	14.173	1	2	0	3	1	0	1	23500	367000	0	8300000	2250000	0	326000	0.426656	-2.21949	LmjF.21.1555:mRNA-p1 | transcript=LmjF.21.1555:mRNA | gene=LmjF.21.1555 | organism=Leishmania_major_strain_Friedlin | gene_product=hypothetical protein, conserved | transcript_product=hypothetical protein, conserved | location=LmjF.21:648200-649387(-) | protein_length=395 | sequence_SO=chromosome | SO=protein_coding | is_pseudo=false	>LmjF.21.1555:mRNA-p1 | transcript=LmjF.21.1555:mRNA | gene=LmjF.21.1555 | organism=Leishmania_major_strain_Friedlin | gene_product=hypothetical protein, conserved | transcript_product=hypothetical protein, conserved | location=LmjF.21:648200-649387(-) | p
	glycerol-3-phosphate dehydrogenase (FAD-dependent), mitochondrial	LmjF.28.0240:mRNA-p1 | transcript=LmjF.28.0240:mRNA | gene=LmjF.28.0240 | organism=Leishmania_major_strain_Friedlin | gene_product=glycerol-3-phosphate dehydrogenase (FAD-dependent), mitochondrial | transcript_product=glycerol-3-phosphate dehydrogenase (FAD-dependent), mitochondrial | location=LmjF.28:75035-76861(+) | protein_length=608 | sequence_SO=chromosome | SO=protein_coding | is_pseudo=fal…	15.0232	13.2877	14.2877	12.6926	18.9686	17.4252	17.9316	2	3	3	3	66.533	2.4943	0	0	0	0	2	1	0	0	0	0	0	975000	190000	0	0.200987	-2.22306	LmjF.28.0240:mRNA-p1 | transcript=LmjF.28.0240:mRNA | gene=LmjF.28.0240 | organism=Leishmania_major_strain_Friedlin | gene_product=glycerol-3-phosphate dehydrogenase (FAD-dependent), mitochondrial | transcript_product=glycerol-3-phosphate dehydrogenase (FAD-dependent), mitochondrial | location=LmjF.28:75035-76861(+) | protein_length=608 | sequence_SO=chromosome | SO=protein_coding | is_pseudo=fal…	>LmjF.28.0240:mRNA-p1 | transcript=LmjF.28.0240:mRNA | gene=LmjF.28.0240 | organism=Leishmania_major_strain_Friedlin | gene_product=glycerol-3-phosphate dehydrogenase (FAD-dependent), mitochondrial | transcript_product=glycerol-3-phosphate dehydrogenase (F
	farnesyl pyrophosphate synthase	LmjF.22.1360:mRNA-p1 | transcript=LmjF.22.1360:mRNA | gene=LmjF.22.1360 | organism=Leishmania_major_strain_Friedlin | gene_product=farnesyl pyrophosphate synthase | transcript_product=farnesyl pyrophosphate synthase | location=LmjF.22:572571-573659(-) | protein_length=362 | sequence_SO=chromosome | SO=protein_coding | is_pseudo=false	15.0232	19.0292	14.2877	21.6886	12.3608	19.9156	17.9316	2	5.5	5.5	5.5	40.967	2.6064	0	1	0	1	0	1	0	0	535000	0	5100000	0	1070000	0	0.389345	-2.226	LmjF.22.1360:mRNA-p1 | transcript=LmjF.22.1360:mRNA | gene=LmjF.22.1360 | organism=Leishmania_major_strain_Friedlin | gene_product=farnesyl pyrophosphate synthase | transcript_product=farnesyl pyrophosphate synthase | location=LmjF.22:572571-573659(-) | protein_length=362 | sequence_SO=chromosome | SO=protein_coding | is_pseudo=false	>LmjF.22.1360:mRNA-p1 | transcript=LmjF.22.1360:mRNA | gene=LmjF.22.1360 | organism=Leishmania_major_strain_Friedlin | gene_product=farnesyl pyrophosphate synthase | transcript_product=farnesyl pyrophosphate synthase | location=LmjF.22:572571-573659(-) | p
	mRNA cap guanine-N7 methyltransferase, putative	LmjF.11.0480:mRNA-p1 | transcript=LmjF.11.0480:mRNA | gene=LmjF.11.0480 | organism=Leishmania_major_strain_Friedlin | gene_product=mRNA cap guanine-N7 methyltransferase, putative | transcript_product=mRNA cap guanine-N7 methyltransferase, putative | location=LmjF.11:165143-168325(+) | protein_length=1060 | sequence_SO=chromosome | SO=protein_coding | is_pseudo=false	15.0232	13.2877	14.2877	16.2696	16.0167	16.8361	17.9316	3	3.9	3.9	3.9	117.95	4.4395	0	0	0	1	1	1	0	0	0	0	119000	126000	126000	0	0.0217871	-2.23026	LmjF.11.0480:mRNA-p1 | transcript=LmjF.11.0480:mRNA | gene=LmjF.11.0480 | organism=Leishmania_major_strain_Friedlin | gene_product=mRNA cap guanine-N7 methyltransferase, putative | transcript_product=mRNA cap guanine-N7 methyltransferase, putative | location=LmjF.11:165143-168325(+) | protein_length=1060 | sequence_SO=chromosome | SO=protein_coding | is_pseudo=false	>LmjF.11.0480:mRNA-p1 | transcript=LmjF.11.0480:mRNA | gene=LmjF.11.0480 | organism=Leishmania_major_strain_Friedlin | gene_product=mRNA cap guanine-N7 methyltransferase, putative | transcript_product=mRNA cap guanine-N7 methyltransferase, putative | locat
	hypothetical protein, conserved	LmjF.07.0350:mRNA-p1 | transcript=LmjF.07.0350:mRNA | gene=LmjF.07.0350 | organism=Leishmania_major_strain_Friedlin | gene_product=hypothetical protein, conserved | transcript_product=hypothetical protein, conserved | location=LmjF.07:159614-161584(-) | protein_length=656 | sequence_SO=chromosome | SO=protein_coding | is_pseudo=false	15.0232	13.2877	14.2877	12.6926	17.9545	18.5088	17.9316	2	3.2	3.2	3.2	68.472	2.5103	0	0	0	0	1	1	0	0	0	0	0	483000	403000	0	0.192814	-2.23695	LmjF.07.0350:mRNA-p1 | transcript=LmjF.07.0350:mRNA | gene=LmjF.07.0350 | organism=Leishmania_major_strain_Friedlin | gene_product=hypothetical protein, conserved | transcript_product=hypothetical protein, conserved | location=LmjF.07:159614-161584(-) | protein_length=656 | sequence_SO=chromosome | SO=protein_coding | is_pseudo=false	>LmjF.07.0350:mRNA-p1 | transcript=LmjF.07.0350:mRNA | gene=LmjF.07.0350 | organism=Leishmania_major_strain_Friedlin | gene_product=hypothetical protein, conserved | transcript_product=hypothetical protein, conserved | location=LmjF.07:159614-161584(-) | p
	methyltransferase domain containing protein, putative	LmjF.26.2000:mRNA-p1 | transcript=LmjF.26.2000:mRNA | gene=LmjF.26.2000 | organism=Leishmania_major_strain_Friedlin | gene_product=methyltransferase domain containing protein, putative | transcript_product=methyltransferase domain containing protein, putative | location=LmjF.26:790936-791973(+) | protein_length=345 | sequence_SO=chromosome | SO=protein_coding | is_pseudo=false	15.0232	18.6766	14.2877	20.3645	19.729	18.0743	17.9316	3	8.1	8.1	8.1	38.88	5.1663	0	1	0	2	2	1	0	0	419000	0	2040000	1650000	298000	0	0.20347	-2.24305	LmjF.26.2000:mRNA-p1 | transcript=LmjF.26.2000:mRNA | gene=LmjF.26.2000 | organism=Leishmania_major_strain_Friedlin | gene_product=methyltransferase domain containing protein, putative | transcript_product=methyltransferase domain containing protein, putative | location=LmjF.26:790936-791973(+) | protein_length=345 | sequence_SO=chromosome | SO=protein_coding | is_pseudo=false	>LmjF.26.2000:mRNA-p1 | transcript=LmjF.26.2000:mRNA | gene=LmjF.26.2000 | organism=Leishmania_major_strain_Friedlin | gene_product=methyltransferase domain containing protein, putative | transcript_product=methyltransferase domain containing protein, puta
	hypothetical protein, conserved	LmjF.30.3410:mRNA-p1 | transcript=LmjF.30.3410:mRNA | gene=LmjF.30.3410 | organism=Leishmania_major_strain_Friedlin | gene_product=hypothetical protein, conserved | transcript_product=hypothetical protein, conserved | location=LmjF.30:1293238-1295091(+) | protein_length=617 | sequence_SO=chromosome | SO=protein_coding | is_pseudo=false	15.0232	13.2877	14.2877	12.6926	18.1605	18.3408	17.9316	2	3.2	3.2	3.2	66.771	2.3683	0	0	0	0	1	2	0	0	0	0	0	556000	359000	0	0.191508	-2.24457	LmjF.30.3410:mRNA-p1 | transcript=LmjF.30.3410:mRNA | gene=LmjF.30.3410 | organism=Leishmania_major_strain_Friedlin | gene_product=hypothetical protein, conserved | transcript_product=hypothetical protein, conserved | location=LmjF.30:1293238-1295091(+) | protein_length=617 | sequence_SO=chromosome | SO=protein_coding | is_pseudo=false	>LmjF.30.3410:mRNA-p1 | transcript=LmjF.30.3410:mRNA | gene=LmjF.30.3410 | organism=Leishmania_major_strain_Friedlin | gene_product=hypothetical protein, conserved | transcript_product=hypothetical protein, conserved | location=LmjF.30:1293238-1295091(+) |
	hypothetical protein, conserved	LmjF.13.0880:mRNA-p1 | transcript=LmjF.13.0880:mRNA | gene=LmjF.13.0880 | organism=Leishmania_major_strain_Friedlin | gene_product=hypothetical protein, conserved | transcript_product=hypothetical protein, conserved | location=LmjF.13:302319-304415(-) | protein_length=698 | sequence_SO=chromosome | SO=protein_coding | is_pseudo=false	15.0232	17.4736	14.2877	19.4893	19.7987	16.8965	17.9316	3	4.9	4.9	4.9	76.586	5.9268	0	1	0	1	3	1	0	0	182000	0	1110000	1730000	132000	0	0.147446	-2.24739	LmjF.13.0880:mRNA-p1 | transcript=LmjF.13.0880:mRNA | gene=LmjF.13.0880 | organism=Leishmania_major_strain_Friedlin | gene_product=hypothetical protein, conserved | transcript_product=hypothetical protein, conserved | location=LmjF.13:302319-304415(-) | protein_length=698 | sequence_SO=chromosome | SO=protein_coding | is_pseudo=false	>LmjF.13.0880:mRNA-p1 | transcript=LmjF.13.0880:mRNA | gene=LmjF.13.0880 | organism=Leishmania_major_strain_Friedlin | gene_product=hypothetical protein, conserved | transcript_product=hypothetical protein, conserved | location=LmjF.13:302319-304415(-) | p
	40S ribosomal protein S3A, putative	LmjF.35.0420:mRNA-p1 | transcript=LmjF.35.0420:mRNA | gene=LmjF.35.0420 | organism=Leishmania_major_strain_Friedlin | gene_product=40S ribosomal protein S3A, putative | transcript_product=40S ribosomal protein S3A, putative | location=LmjF.35:123228-124022(+) | protein_length=264 | sequence_SO=chromosome | SO=protein_coding | is_pseudo=false;LmjF.35.0410:mRNA-p1 | transcript=LmjF.35.0410:mRNA | g…	22.4092	25.3679	21.4825	23.5285	25.4862	25.4266	26.4661	16	57.2	57.2	57.2	30.008	122.59	2	12	3	4	7	7	10	167000	43300000	147000	18200000	89300000	48700000	3710000	0.0807951	-2.25779	LmjF.35.0420:mRNA-p1 | transcript=LmjF.35.0420:mRNA | gene=LmjF.35.0420 | organism=Leishmania_major_strain_Friedlin | gene_product=40S ribosomal protein S3A, putative | transcript_product=40S ribosomal protein S3A, putative | location=LmjF.35:123228-124022(+) | protein_length=264 | sequence_SO=chromosome | SO=protein_coding | is_pseudo=false;LmjF.35.0410:mRNA-p1 | transcript=LmjF.35.0410:mRNA | g…	>LmjF.35.0420:mRNA-p1 | transcript=LmjF.35.0420:mRNA | gene=LmjF.35.0420 | organism=Leishmania_major_strain_Friedlin | gene_product=40S ribosomal protein S3A, putative | transcript_product=40S ribosomal protein S3A, putative | location=LmjF.35:123228-12402
	40S ribosomal protein S15, putative	LmjF.22.0460:mRNA-p1 | transcript=LmjF.22.0460:mRNA | gene=LmjF.22.0460 | organism=Leishmania_major_strain_Friedlin | gene_product=40S ribosomal protein S15, putative | transcript_product=40S ribosomal protein S15, putative | location=LmjF.22:182669-183127(-) | protein_length=152 | sequence_SO=chromosome | SO=protein_coding | is_pseudo=false;LmjF.22.0420:mRNA-p1 | transcript=LmjF.22.0420:mRNA | g…	24.9584	24.4298	23.1143	26.515	25.3511	25.3712	27.9146	7	39.5	39.5	39.5	17.435	49.739	1	3	1	3	3	3	3	977000	22600000	454000	145000000	81300000	46900000	10100000	0.0256545	-2.26026	LmjF.22.0460:mRNA-p1 | transcript=LmjF.22.0460:mRNA | gene=LmjF.22.0460 | organism=Leishmania_major_strain_Friedlin | gene_product=40S ribosomal protein S15, putative | transcript_product=40S ribosomal protein S15, putative | location=LmjF.22:182669-183127(-) | protein_length=152 | sequence_SO=chromosome | SO=protein_coding | is_pseudo=false;LmjF.22.0420:mRNA-p1 | transcript=LmjF.22.0420:mRNA | g…	>LmjF.22.0460:mRNA-p1 | transcript=LmjF.22.0460:mRNA | gene=LmjF.22.0460 | organism=Leishmania_major_strain_Friedlin | gene_product=40S ribosomal protein S15, putative | transcript_product=40S ribosomal protein S15, putative | location=LmjF.22:182669-18312
	eukaryotic translation initiation factor 3 subunit b	LmjF.17.1290:mRNA-p1 | transcript=LmjF.17.1290:mRNA | gene=LmjF.17.1290 | organism=Leishmania_major_strain_Friedlin | gene_product=eukaryotic translation initiation factor 3 subunit b | transcript_product=eukaryotic translation initiation factor 3 subunit b | location=LmjF.17:614550-616679(+) | protein_length=709 | sequence_SO=chromosome | SO=protein_coding | is_pseudo=false	20.8727	21.6453	14.2877	21.4825	22.2821	22.0559	20.3962	13	19.3	19.3	19.3	80.758	107.77	3	6	0	5	6	5	1	57500	3280000	0	4420000	9690000	4710000	55300	0.261055	-2.26145	LmjF.17.1290:mRNA-p1 | transcript=LmjF.17.1290:mRNA | gene=LmjF.17.1290 | organism=Leishmania_major_strain_Friedlin | gene_product=eukaryotic translation initiation factor 3 subunit b | transcript_product=eukaryotic translation initiation factor 3 subunit b | location=LmjF.17:614550-616679(+) | protein_length=709 | sequence_SO=chromosome | SO=protein_coding | is_pseudo=false	>LmjF.17.1290:mRNA-p1 | transcript=LmjF.17.1290:mRNA | gene=LmjF.17.1290 | organism=Leishmania_major_strain_Friedlin | gene_product=eukaryotic translation initiation factor 3 subunit b | transcript_product=eukaryotic translation initiation factor 3 subunit
	pyruvate dehydrogenase E1 beta subunit, putative	LmjF.25.1710:mRNA-p1 | transcript=LmjF.25.1710:mRNA | gene=LmjF.25.1710 | organism=Leishmania_major_strain_Friedlin | gene_product=pyruvate dehydrogenase E1 beta subunit, putative | transcript_product=pyruvate dehydrogenase E1 beta subunit, putative | location=LmjF.25:692154-693206(-) | protein_length=350 | sequence_SO=chromosome | SO=protein_coding | is_pseudo=false	23.5983	23.1111	14.2877	21.7013	22.2764	21.7915	24.4923	5	15.7	15.7	15.7	37.897	39.076	4	4	0	2	4	4	2	381000	9060000	0	5150000	9660000	3920000	942000	0.365505	-2.26189	LmjF.25.1710:mRNA-p1 | transcript=LmjF.25.1710:mRNA | gene=LmjF.25.1710 | organism=Leishmania_major_strain_Friedlin | gene_product=pyruvate dehydrogenase E1 beta subunit, putative | transcript_product=pyruvate dehydrogenase E1 beta subunit, putative | location=LmjF.25:692154-693206(-) | protein_length=350 | sequence_SO=chromosome | SO=protein_coding | is_pseudo=false	>LmjF.25.1710:mRNA-p1 | transcript=LmjF.25.1710:mRNA | gene=LmjF.25.1710 | organism=Leishmania_major_strain_Friedlin | gene_product=pyruvate dehydrogenase E1 beta subunit, putative | transcript_product=pyruvate dehydrogenase E1 beta subunit, putative | loc
	hypothetical protein, conserved	LmjF.35.2110:mRNA-p1 | transcript=LmjF.35.2110:mRNA | gene=LmjF.35.2110 | organism=Leishmania_major_strain_Friedlin | gene_product=hypothetical protein, conserved | transcript_product=hypothetical protein, conserved | location=LmjF.35:861742-863958(+) | protein_length=738 | sequence_SO=chromosome | SO=protein_coding | is_pseudo=false	15.0232	13.2877	14.2877	18.4004	12.3608	15.5537	17.9316	2	3.5	3.5	3.5	78.94	2.0959	0	0	0	2	0	1	0	0	0	0	523000	0	51900	0	0.198732	-2.26774	LmjF.35.2110:mRNA-p1 | transcript=LmjF.35.2110:mRNA | gene=LmjF.35.2110 | organism=Leishmania_major_strain_Friedlin | gene_product=hypothetical protein, conserved | transcript_product=hypothetical protein, conserved | location=LmjF.35:861742-863958(+) | protein_length=738 | sequence_SO=chromosome | SO=protein_coding | is_pseudo=false	>LmjF.35.2110:mRNA-p1 | transcript=LmjF.35.2110:mRNA | gene=LmjF.35.2110 | organism=Leishmania_major_strain_Friedlin | gene_product=hypothetical protein, conserved | transcript_product=hypothetical protein, conserved | location=LmjF.35:861742-863958(+) | p
	Importin 1	LmjF.35.2330:mRNA-p1 | transcript=LmjF.35.2330:mRNA | gene=LmjF.35.2330 | organism=Leishmania_major_strain_Friedlin | gene_product=Importin 1 | transcript_product=Importin 1 | location=LmjF.35:954388-957147(+) | protein_length=919 | sequence_SO=chromosome | SO=protein_coding | is_pseudo=false	15.0232	13.2877	14.2877	12.6926	18.6903	18.0156	17.9316	3	3.7	3.7	3.7	99.466	4.4034	0	0	0	0	1	2	0	0	0	0	0	804000	286000	0	0.191511	-2.28548	LmjF.35.2330:mRNA-p1 | transcript=LmjF.35.2330:mRNA | gene=LmjF.35.2330 | organism=Leishmania_major_strain_Friedlin | gene_product=Importin 1 | transcript_product=Importin 1 | location=LmjF.35:954388-957147(+) | protein_length=919 | sequence_SO=chromosome | SO=protein_coding | is_pseudo=false	>LmjF.35.2330:mRNA-p1 | transcript=LmjF.35.2330:mRNA | gene=LmjF.35.2330 | organism=Leishmania_major_strain_Friedlin | gene_product=Importin 1 | transcript_product=Importin 1 | location=LmjF.35:954388-957147(+) | protein_length=919 | sequence_SO=chromosome
	tc40 antigen-like	LmjF.14.0930:mRNA-p1 | transcript=LmjF.14.0930:mRNA | gene=LmjF.14.0930 | organism=Leishmania_major_strain_Friedlin | gene_product=tc40 antigen-like | transcript_product=tc40 antigen-like | location=LmjF.14:377768-380353(-) | protein_length=861 | sequence_SO=chromosome | SO=protein_coding | is_pseudo=false	17.2512	17.2696	18.4211	19.1581	20.8346	20.1825	20.4576	10	12.4	12.4	12.4	91.587	20.119	1	1	2	1	6	3	1	4680	158000	17500	883000	3550000	1280000	57600	0.00590166	-2.29205	LmjF.14.0930:mRNA-p1 | transcript=LmjF.14.0930:mRNA | gene=LmjF.14.0930 | organism=Leishmania_major_strain_Friedlin | gene_product=tc40 antigen-like | transcript_product=tc40 antigen-like | location=LmjF.14:377768-380353(-) | protein_length=861 | sequence_SO=chromosome | SO=protein_coding | is_pseudo=false	>LmjF.14.0930:mRNA-p1 | transcript=LmjF.14.0930:mRNA | gene=LmjF.14.0930 | organism=Leishmania_major_strain_Friedlin | gene_product=tc40 antigen-like | transcript_product=tc40 antigen-like | location=LmjF.14:377768-380353(-) | protein_length=861 | sequence
	ribosomal protein L27, putative	LmjF.32.2710:mRNA-p1 | transcript=LmjF.32.2710:mRNA | gene=LmjF.32.2710 | organism=Leishmania_major_strain_Friedlin | gene_product=ribosomal protein L27, putative | transcript_product=ribosomal protein L27, putative | location=LmjF.32:1066538-1066942(-) | protein_length=134 | sequence_SO=chromosome | SO=protein_coding | is_pseudo=false;LmjF.32.2690:mRNA-p1 | transcript=LmjF.32.2690:mRNA | gene=Lm…	21.4015	25.9912	20.7715	26.2909	24.4862	24.2243	25.6513	9	51.5	51.5	51.5	15.434	31.997	1	5	1	4	3	4	2	83200	66700000	89300	124000000	44600000	21200000	2110000	0.130875	-2.30143	LmjF.32.2710:mRNA-p1 | transcript=LmjF.32.2710:mRNA | gene=LmjF.32.2710 | organism=Leishmania_major_strain_Friedlin | gene_product=ribosomal protein L27, putative | transcript_product=ribosomal protein L27, putative | location=LmjF.32:1066538-1066942(-) | protein_length=134 | sequence_SO=chromosome | SO=protein_coding | is_pseudo=false;LmjF.32.2690:mRNA-p1 | transcript=LmjF.32.2690:mRNA | gene=Lm…	>LmjF.32.2710:mRNA-p1 | transcript=LmjF.32.2710:mRNA | gene=LmjF.32.2710 | organism=Leishmania_major_strain_Friedlin | gene_product=ribosomal protein L27, putative | transcript_product=ribosomal protein L27, putative | location=LmjF.32:1066538-1066942(-) |
	60S ribosomal protein L10a, putative	LmjF.36.3760:mRNA-p1 | transcript=LmjF.36.3760:mRNA | gene=LmjF.36.3760 | organism=Leishmania_major_strain_Friedlin | gene_product=60S ribosomal protein L10a, putative | transcript_product=60S ribosomal protein L10a, putative | location=LmjF.36:1442435-1443079(+) | protein_length=214 | sequence_SO=chromosome | SO=protein_coding | is_pseudo=false;LmjF.18.0620:mRNA-p1 | transcript=LmjF.18.0620:mRNA…	22.4775	19.1407	21.7223	23.002	21.953	19.9009	26.5014	4	25.7	25.7	25.7	24.53	15.076	1	2	1	2	2	2	1	175000	578000	173000	12700000	7720000	1060000	3800000	0.243306	-2.30262	LmjF.36.3760:mRNA-p1 | transcript=LmjF.36.3760:mRNA | gene=LmjF.36.3760 | organism=Leishmania_major_strain_Friedlin | gene_product=60S ribosomal protein L10a, putative | transcript_product=60S ribosomal protein L10a, putative | location=LmjF.36:1442435-1443079(+) | protein_length=214 | sequence_SO=chromosome | SO=protein_coding | is_pseudo=false;LmjF.18.0620:mRNA-p1 | transcript=LmjF.18.0620:mRNA…	>LmjF.36.3760:mRNA-p1 | transcript=LmjF.36.3760:mRNA | gene=LmjF.36.3760 | organism=Leishmania_major_strain_Friedlin | gene_product=60S ribosomal protein L10a, putative | transcript_product=60S ribosomal protein L10a, putative | location=LmjF.36:1442435-14
	20S proteasome beta 6 subunit, putative	LmjF.06.0140:mRNA-p1 | transcript=LmjF.06.0140:mRNA | gene=LmjF.06.0140 | organism=Leishmania_major_strain_Friedlin | gene_product=20S proteasome beta 6 subunit, putative | transcript_product=20S proteasome beta 6 subunit, putative | location=LmjF.06:52926-53669(-) | protein_length=247 | sequence_SO=chromosome | SO=protein_coding | is_pseudo=false	15.0232	18.8545	14.2877	22.821	22.7655	13.1768	17.9316	3	15.8	15.8	15.8	27.966	5.1743	0	1	0	1	2	0	0	0	474000	0	11200000	13500000	0	0	0.444337	-2.30283	LmjF.06.0140:mRNA-p1 | transcript=LmjF.06.0140:mRNA | gene=LmjF.06.0140 | organism=Leishmania_major_strain_Friedlin | gene_product=20S proteasome beta 6 subunit, putative | transcript_product=20S proteasome beta 6 subunit, putative | location=LmjF.06:52926-53669(-) | protein_length=247 | sequence_SO=chromosome | SO=protein_coding | is_pseudo=false	>LmjF.06.0140:mRNA-p1 | transcript=LmjF.06.0140:mRNA | gene=LmjF.06.0140 | organism=Leishmania_major_strain_Friedlin | gene_product=20S proteasome beta 6 subunit, putative | transcript_product=20S proteasome beta 6 subunit, putative | location=LmjF.06:5292
	ubiquitin hydrolase, putative	LmjF.34.4060:mRNA-p1 | transcript=LmjF.34.4060:mRNA | gene=LmjF.34.4060 | organism=Leishmania_major_strain_Friedlin | gene_product=ubiquitin hydrolase, putative | transcript_product=ubiquitin hydrolase, putative | location=LmjF.34:1728410-1731130(+) | protein_length=906 | sequence_SO=chromosome | SO=protein_coding | is_pseudo=false	15.0232	13.2877	14.2877	12.6926	18.2604	18.5915	17.9316	3	4.1	4.1	4.1	102.56	4.6976	0	0	0	0	2	2	0	0	0	0	0	596000	426000	0	0.189311	-2.31468	LmjF.34.4060:mRNA-p1 | transcript=LmjF.34.4060:mRNA | gene=LmjF.34.4060 | organism=Leishmania_major_strain_Friedlin | gene_product=ubiquitin hydrolase, putative | transcript_product=ubiquitin hydrolase, putative | location=LmjF.34:1728410-1731130(+) | protein_length=906 | sequence_SO=chromosome | SO=protein_coding | is_pseudo=false	>LmjF.34.4060:mRNA-p1 | transcript=LmjF.34.4060:mRNA | gene=LmjF.34.4060 | organism=Leishmania_major_strain_Friedlin | gene_product=ubiquitin hydrolase, putative | transcript_product=ubiquitin hydrolase, putative | location=LmjF.34:1728410-1731130(+) | pro
	START domain containing protein, putative	LmjF.11.0880:mRNA-p1 | transcript=LmjF.11.0880:mRNA | gene=LmjF.11.0880 | organism=Leishmania_major_strain_Friedlin | gene_product=START domain containing protein, putative | transcript_product=START domain containing protein, putative | location=LmjF.11:360445-361434(+) | protein_length=329 | sequence_SO=chromosome | SO=protein_coding | is_pseudo=false	15.0232	13.2877	14.2877	19.0292	12.3608	18.1946	17.9316	2	4.6	4.6	4.6	37.475	2.3024	0	0	0	1	0	1	0	0	0	0	808000	0	324000	0	0.217243	-2.3227	LmjF.11.0880:mRNA-p1 | transcript=LmjF.11.0880:mRNA | gene=LmjF.11.0880 | organism=Leishmania_major_strain_Friedlin | gene_product=START domain containing protein, putative | transcript_product=START domain containing protein, putative | location=LmjF.11:360445-361434(+) | protein_length=329 | sequence_SO=chromosome | SO=protein_coding | is_pseudo=false	>LmjF.11.0880:mRNA-p1 | transcript=LmjF.11.0880:mRNA | gene=LmjF.11.0880 | organism=Leishmania_major_strain_Friedlin | gene_product=START domain containing protein, putative | transcript_product=START domain containing protein, putative | location=LmjF.11:
	protein phosphatase 2C, putative	LmjF.15.0170:mRNA-p1 | transcript=LmjF.15.0170:mRNA | gene=LmjF.15.0170 | organism=Leishmania_major_strain_Friedlin | gene_product=protein phosphatase 2C, putative | transcript_product=protein phosphatase 2C, putative | location=LmjF.15:63471-64685(-) | protein_length=404 | sequence_SO=chromosome | SO=protein_coding | is_pseudo=false	15.0232	13.2877	14.2877	12.6926	18.4696	18.4616	17.9316	2	7.4	7.4	7.4	44.253	2.7089	0	1	0	0	1	2	0	0	0	0	0	690000	389000	0	0.188435	-2.33055	LmjF.15.0170:mRNA-p1 | transcript=LmjF.15.0170:mRNA | gene=LmjF.15.0170 | organism=Leishmania_major_strain_Friedlin | gene_product=protein phosphatase 2C, putative | transcript_product=protein phosphatase 2C, putative | location=LmjF.15:63471-64685(-) | protein_length=404 | sequence_SO=chromosome | SO=protein_coding | is_pseudo=false	>LmjF.15.0170:mRNA-p1 | transcript=LmjF.15.0170:mRNA | gene=LmjF.15.0170 | organism=Leishmania_major_strain_Friedlin | gene_product=protein phosphatase 2C, putative | transcript_product=protein phosphatase 2C, putative | location=LmjF.15:63471-64685(-) | p
	Vacuolar proton pump subunit B, putative	LmjF.28.2430:mRNA-p1 | transcript=LmjF.28.2430:mRNA | gene=LmjF.28.2430 | organism=Leishmania_major_strain_Friedlin | gene_product=Vacuolar proton pump subunit B, putative | transcript_product=Vacuolar proton pump subunit B, putative | location=LmjF.28:943761-945248(+) | protein_length=495 | sequence_SO=chromosome | SO=protein_coding | is_pseudo=false	15.0232	20.2764	18.5878	22.3752	20.953	20.1581	17.9316	7	18.8	18.8	18.8	55.518	36.243	0	2	1	4	3	2	1	0	1270000	19700	8210000	3860000	1270000	0	0.16643	-2.33751	LmjF.28.2430:mRNA-p1 | transcript=LmjF.28.2430:mRNA | gene=LmjF.28.2430 | organism=Leishmania_major_strain_Friedlin | gene_product=Vacuolar proton pump subunit B, putative | transcript_product=Vacuolar proton pump subunit B, putative | location=LmjF.28:943761-945248(+) | protein_length=495 | sequence_SO=chromosome | SO=protein_coding | is_pseudo=false	>LmjF.28.2430:mRNA-p1 | transcript=LmjF.28.2430:mRNA | gene=LmjF.28.2430 | organism=Leishmania_major_strain_Friedlin | gene_product=Vacuolar proton pump subunit B, putative | transcript_product=Vacuolar proton pump subunit B, putative | location=LmjF.28:94
	ankyrin/TPR repeat protein	LmjF.24.0140:mRNA-p1 | transcript=LmjF.24.0140:mRNA | gene=LmjF.24.0140 | organism=Leishmania_major_strain_Friedlin | gene_product=ankyrin/TPR repeat protein | transcript_product=ankyrin/TPR repeat protein | location=LmjF.24:27730-28914(+) | protein_length=394 | sequence_SO=chromosome | SO=protein_coding | is_pseudo=false	22.5983	13.2877	14.2877	18.3145	22.6971	21.3045	17.9316	5	13.2	13.2	13.2	42.969	24.657	3	0	0	1	3	2	0	190000	0	0	492000	12900000	2800000	0	0.43426	-2.34397	LmjF.24.0140:mRNA-p1 | transcript=LmjF.24.0140:mRNA | gene=LmjF.24.0140 | organism=Leishmania_major_strain_Friedlin | gene_product=ankyrin/TPR repeat protein | transcript_product=ankyrin/TPR repeat protein | location=LmjF.24:27730-28914(+) | protein_length=394 | sequence_SO=chromosome | SO=protein_coding | is_pseudo=false	>LmjF.24.0140:mRNA-p1 | transcript=LmjF.24.0140:mRNA | gene=LmjF.24.0140 | organism=Leishmania_major_strain_Friedlin | gene_product=ankyrin/TPR repeat protein | transcript_product=ankyrin/TPR repeat protein | location=LmjF.24:27730-28914(+) | protein_lengt
	nitrilase, putative	LmjF.26.2280.2:mRNA-p1 | transcript=LmjF.26.2280.2:mRNA | gene=LmjF.26.2280 | organism=Leishmania_major_strain_Friedlin | gene_product=nitrilase, putative | transcript_product=nitrilase, putative | location=LmjF.26:918955-919794(+) | protein_length=279 | sequence_SO=chromosome | SO=protein_coding | is_pseudo=false;LmjF.26.2280.1:mRNA-p1 | transcript=LmjF.26.2280.1:mRNA | gene=LmjF.26.2280 | organ…	15.0232	13.2877	14.2877	17.9714	12.3608	19.3836	17.9316	2	9	9	9	30.967	3.1088	0	0	0	1	0	1	0	0	0	0	389000	0	739000	0	0.220168	-2.34895	LmjF.26.2280.2:mRNA-p1 | transcript=LmjF.26.2280.2:mRNA | gene=LmjF.26.2280 | organism=Leishmania_major_strain_Friedlin | gene_product=nitrilase, putative | transcript_product=nitrilase, putative | location=LmjF.26:918955-919794(+) | protein_length=279 | sequence_SO=chromosome | SO=protein_coding | is_pseudo=false;LmjF.26.2280.1:mRNA-p1 | transcript=LmjF.26.2280.1:mRNA | gene=LmjF.26.2280 | organ…	>LmjF.26.2280.2:mRNA-p1 | transcript=LmjF.26.2280.2:mRNA | gene=LmjF.26.2280 | organism=Leishmania_major_strain_Friedlin | gene_product=nitrilase, putative | transcript_product=nitrilase, putative | location=LmjF.26:918955-919794(+) | protein_length=279 |
	Lanosterol 14-alpha demethylase	LmjF.11.1100:mRNA-p1 | transcript=LmjF.11.1100:mRNA | gene=LmjF.11.1100 | organism=Leishmania_major_strain_Friedlin | gene_product=Lanosterol 14-alpha demethylase | transcript_product=Lanosterol 14-alpha demethylase | location=LmjF.11:464294-465733(+) | protein_length=479 | sequence_SO=chromosome | SO=protein_coding | is_pseudo=false	15.0232	18.7173	14.2877	20.4067	18.2372	20.1332	17.9316	3	3.8	3.8	3.8	54.164	3.7685	0	1	0	1	1	1	0	0	431000	0	2100000	587000	1240000	0	0.196442	-2.35132	LmjF.11.1100:mRNA-p1 | transcript=LmjF.11.1100:mRNA | gene=LmjF.11.1100 | organism=Leishmania_major_strain_Friedlin | gene_product=Lanosterol 14-alpha demethylase | transcript_product=Lanosterol 14-alpha demethylase | location=LmjF.11:464294-465733(+) | protein_length=479 | sequence_SO=chromosome | SO=protein_coding | is_pseudo=false	>LmjF.11.1100:mRNA-p1 | transcript=LmjF.11.1100:mRNA | gene=LmjF.11.1100 | organism=Leishmania_major_strain_Friedlin | gene_product=Lanosterol 14-alpha demethylase | transcript_product=Lanosterol 14-alpha demethylase | location=LmjF.11:464294-465733(+) | p
[truncated: 448 more rows]

## Sheet: Legend
	Table S3. Identification of Leish4E-IP2 from LeishIF4E-1-SBP pull-down. Transgenic cells expressing LeishIF4E-1-SBP and control cells expressing luciferase-SBP were subjected to pull-down analysis over streptavidin-Sepharose beads. The eluted samples were further analysed by mass spectrometry analysis. Proteins were identified and quantified using MaxQuant (Matthias Mann's Lab, MaxPlank Institute…
Column	Column name	Description
[truncated: 33 more rows]
