# Supplementary material for: A newly identified Leishmania IF4E-interacting protein, Leish4E-IP2, modulates the activity of cap-binding protein paralogs
Source: Nucleic Acids Res. 2020 Mar 30;48(8):4405–17. doi: 10.1093/nar/gkaa173 (PMC7192595; doi:10.1093/nar/gkaa173)
Supplement: gkaa173_Supplemental_Files [file gkaa173_supplemental_files.zip › Table S4. IP2-SBP enriched proteome.xlsx]

## Sheet: Proteins enriched with 4E-IP2
	Majority protein IDs	Protein name	Student's T-test p-value Luc-SBP_IP2	Student's T-test Difference Luc-SBP_IP2	Normalized iBAQIntensity IP2_1	Normalized iBAQIntensity IP2_2	Normalized iBAQIntensity IP2_3	Normalized iBAQIntensity Luc-SBP_1	Normalized iBAQIntensity Luc-SBP_2	Normalized iBAQIntensity Luc-SBP_3	Peptides	Razor + unique peptides	Unique peptides	Sequence coverage [%]	Unique + razor sequence coverage [%]	Unique sequence coverage [%]	Mol. weight [kDa]	Razor + unique peptides IP2_1	Razor + unique peptides IP2_2	Razor + unique peptides IP2_3	Razor + unique peptides Luc-SBP_1	Razor + unique peptides Luc-SBP_2	Razor + unique peptides Luc-SBP_3	Protein IDs	Fasta headers
	LAMA_000698700.1	hypothetical protein, conserved	3.0914e-09	-11.7616	29.6563	29.8476	29.7809	18	18	18	11	11	11	30.9	30.9	30.9	48.182	8	11	9	0	0	0	LAMA_000698700.1-p1	>LAMA_000698700.1-p1 | transcript=LAMA_000698700.1 | gene=LAMA_000698700 | organism=Leishmania_amazonensis_MHOM/BR/71973/M2269 | gene_product=hypothetical protein, conserved | transcript_product=hypothetical protein, conserved | location=KE390398.1:4882-61
	Translation factors
	LAMA_000544700.1	Eukaryotic initiation factor eIF4E-1	1.84942e-08	-13.7166	31.87	31.7569	31.5229	18	18	18	7	7	7	34.7	34.7	34.7	23.553	7	5	6	0	0	0	LAMA_000544700.1-p1	>LAMA_000544700.1-p1 | transcript=LAMA_000544700.1 | gene=LAMA_000544700 | organism=Leishmania_amazonensis_MHOM/BR/71973/M2269 | gene_product=Eukaryotic initiation factor 4E, putative | transcript_product=Eukaryotic initiation factor 4E, putative | locatio
	LAMA_000590600.1	Eukaryotic initiation factor eIF4E-4	0.0258714	-4.53391	25.0927	24.1138	25.5634	22.1579	18	21.0103	3	3	3	15.3	15.3	15.3	33.827	2	1	3	1	0	1	LAMA_000590600.1-p1	>LAMA_000590600.1-p1 | transcript=LAMA_000590600.1 | gene=LAMA_000590600 | organism=Leishmania_amazonensis_MHOM/BR/71973/M2269 | gene_product=Eukaryotic initiation factor 4E, putative | transcript_product=Eukaryotic initiation factor 4E, putative | locatio
	LAMA_000312000.1	Eukaryotic initiation factor eIF4E-5	3.88273e-05	-7.32744	26.0399	25.1517	24.7907	18	18	18	4	4	4	30.4	30.4	30.4	23.507	3	2	2	0	0	0	LAMA_000312000.1-p1	>LAMA_000312000.1-p1 | transcript=LAMA_000312000.1 | gene=LAMA_000312000 | organism=Leishmania_amazonensis_MHOM/BR/71973/M2269 | gene_product=Eukaryotic initiation factor 4E, putative | transcript_product=Eukaryotic initiation factor 4E, putative | locatio
	LAMA_000580200.1	Eukaryotic initiation factor eIF4E-3	0.0271242	-2.85985	29.7337	29.4996	29.4077	27.7179	25.0361	27.3075	13	13	13	49.3	49.3	49.3	37.707	9	10	10	3	1	3	LAMA_000580200.1-p1	>LAMA_000580200.1-p1 | transcript=LAMA_000580200.1 | gene=LAMA_000580200 | organism=Leishmania_amazonensis_MHOM/BR/71973/M2269 | gene_product=Eukaryotic initiation factor 4E, putative | transcript_product=Eukaryotic initiation factor 4E, putative | locatio
	LAMA_000257600.1	MIF4G domain containing protein eIF4G-3	4.4883e-06	-8.671	26.8309	27.0112	26.171	18	18	18	11	11	11	19.7	19.7	19.7	71.471	7	9	6	0	0	0	LAMA_000257600.1-p1	>LAMA_000257600.1-p1 | transcript=LAMA_000257600.1 | gene=LAMA_000257600 | organism=Leishmania_amazonensis_MHOM/BR/71973/M2269 | gene_product=MIF4G domain containing protein, putative | transcript_product=MIF4G domain containing protein, putative | locatio
	LAMA_000367400.1	MIF4G domain containing protein eIF4G-4	0.0156158	-8.24643	30.3674	30.5587	29.9553	24.4231	18	23.7191	31	31	31	45.2	45.2	45.2	84.666	20	21	17	3	0	2	LAMA_000367400.1-p1	>LAMA_000367400.1-p1 | transcript=LAMA_000367400.1 | gene=LAMA_000367400 | organism=Leishmania_amazonensis_MHOM/BR/71973/M2269 | gene_product=MIF4G domain containing protein, putative | transcript_product=MIF4G domain containing protein, putative | locatio
	LAMA_000466300.1	Translation initiation factor SUI1	1.2357e-07	-11.1847	29.2092	29.4036	28.9413	18	18	18	7	7	7	57.9	57.9	57.9	12.372	5	6	5	0	0	0	LAMA_000466300.1-p1	>LAMA_000466300.1-p1 | transcript=LAMA_000466300.1 | gene=LAMA_000466300 | organism=Leishmania_amazonensis_MHOM/BR/71973/M2269 | gene_product=Translation initiation factor SUI1, putative | transcript_product=Translation initiation factor SUI1, putative | l
	LAMA_000242900.1	Translation initiation factor 1A / IF-1	4.91315e-07	-11.5855	29.3212	29.9686	29.4669	18	18	18	9	9	9	47	47	47	18.693	6	9	6	0	0	0	LAMA_000242900.1-p1	>LAMA_000242900.1-p1 | transcript=LAMA_000242900.1 | gene=LAMA_000242900 | organism=Leishmania_amazonensis_MHOM/BR/71973/M2269 | gene_product=Translation initiation factor 1A / IF-1, putative | transcript_product=Translation initiation factor 1A / IF-1, pu
	LAMA_000164200.1	WD domain, G-beta repeat/Eukaryotic translation initiation factor eIF2A	6.22544e-07	-9.18413	27.5117	27.0537	26.987	18	18	18	7	7	7	23.9	23.9	23.9	46.187	6	6	5	0	0	0	LAMA_000164200.1-p1	>LAMA_000164200.1-p1 | transcript=LAMA_000164200.1 | gene=LAMA_000164200 | organism=Leishmania_amazonensis_MHOM/BR/71973/M2269 | gene_product=WD domain, G-beta repeat/Eukaryotic translation initiation factor eIF2A, putative | transcript_product=WD domain,
	LAMA_000050200.1	S1 RNA binding domain/Eukaryotic translation initiation factor 2 alpha subunit	0.00268968	-7.79128	31.6809	31.4438	31.397	24.9666	21.3729	24.8084	31	31	31	69.5	69.5	69.5	46.623	24	25	24	6	1	3	LAMA_000050200.1-p1	>LAMA_000050200.1-p1 | transcript=LAMA_000050200.1 | gene=LAMA_000050200 | organism=Leishmania_amazonensis_MHOM/BR/71973/M2269 | gene_product=S1 RNA binding domain/Eukaryotic translation initiation factor 2 alpha subunit, putative | transcript_product=S1 R
	LAMA_000248500.1	Eukaryotic translation initiation factor eIF2A	1.22745e-05	-9.32419	26.8673	28.0198	27.0855	18	18	18	5	5	5	10.9	10.9	10.9	60.306	3	5	4	0	0	0	LAMA_000248500.1-p1	>LAMA_000248500.1-p1 | transcript=LAMA_000248500.1 | gene=LAMA_000248500 | organism=Leishmania_amazonensis_MHOM/BR/71973/M2269 | gene_product=Eukaryotic translation initiation factor eIF2A, putative | transcript_product=Eukaryotic translation initiation fa
	LAMA_000271600.1	Eukaryotic translation initiation factor eIF2A	0.00296551	-6.79334	32.9079	32.785	32.5389	27.3163	23.8935	26.642	47	47	47	61.9	61.9	61.9	80.659	43	40	38	7	1	7	LAMA_000271600.1-p1	>LAMA_000271600.1-p1 | transcript=LAMA_000271600.1 | gene=LAMA_000271600 | organism=Leishmania_amazonensis_MHOM/BR/71973/M2269 | gene_product=Eukaryotic translation initiation factor eIF2A, putative | transcript_product=Eukaryotic translation initiation fa
	LAMA_000582700.1;LAMA_000011500.1	WD domain, G-beta repeat/Eukaryotic translation initiation factor eIF2A	0.0114268	-10.8721	31.3856	31.3834	31.2086	25.3614	18	18	20	20	20	70.5	70.5	70.5	34.402	16	19	17	1	0	0	LAMA_000582700.1-p1;LAMA_000011500.1-p1	>LAMA_000582700.1-p1 | transcript=LAMA_000582700.1 | gene=LAMA_000582700 | organism=Leishmania_amazonensis_MHOM/BR/71973/M2269 | gene_product=WD domain, G-beta repeat/Eukaryotic translation initiation factor eIF2A, putative | transcript_product=WD domain,
	LAMA_000499400.1	Translation initiation factor eIF3 subunit	0.000142429	-8.23281	25.4655	27.3684	25.8645	18	18	18	3	3	3	16.5	16.5	16.5	23.558	1	3	1	0	0	0	LAMA_000499400.1-p1	>LAMA_000499400.1-p1 | transcript=LAMA_000499400.1 | gene=LAMA_000499400 | organism=Leishmania_amazonensis_MHOM/BR/71973/M2269 | gene_product=Translation initiation factor eIF3 subunit, putative | transcript_product=Translation initiation factor eIF3 subun
	LAMA_000377800.1	Eukaryotic translation initiation factor 3 subunit 8 N-terminus	0.0207821	-8.23885	30.3878	30.3702	29.6037	25.6529	18	21.9923	21	21	21	31.6	31.6	31.6	81.873	18	17	10	2	0	1	LAMA_000377800.1-p1	>LAMA_000377800.1-p1 | transcript=LAMA_000377800.1 | gene=LAMA_000377800 | organism=Leishmania_amazonensis_MHOM/BR/71973/M2269 | gene_product=Eukaryotic translation initiation factor 3 subunit 8 N-terminus, putative | transcript_product=Eukaryotic translat
	LAMA_000615900.1	Eukaryotic translation initiation factor 3 subunit 7 (eIF-3)	0.0245762	-4.11956	29.4744	28.8679	28.9682	26.3912	22.6893	25.8713	17	17	17	35	35	35	60.625	13	13	11	5	2	5	LAMA_000615900.1-p1	>LAMA_000615900.1-p1 | transcript=LAMA_000615900.1 | gene=LAMA_000615900 | organism=Leishmania_amazonensis_MHOM/BR/71973/M2269 | gene_product=Eukaryotic translation initiation factor 3 subunit 7 (eIF-3), putative | transcript_product=Eukaryotic translation
	LAMA_000723700.1	Elongation factor Tu GTP binding domain/50S ribosome-binding GTPase/Elongation factor Tu domain 2/Translation-init	0.0261496	-3.59419	28.6115	28.1093	28.4683	26.2732	22.8122	25.3212	22	22	22	32	32	32	92.871	12	11	11	3	2	1	LAMA_000723700.1-p1	>LAMA_000723700.1-p1 | transcript=LAMA_000723700.1 | gene=LAMA_000723700 | organism=Leishmania_amazonensis_MHOM/BR/71973/M2269 | gene_product=Elongation factor Tu GTP binding domain/50S ribosome-binding GTPase/Elongation factor Tu domain 2/Translation-init
	LAMA_000311700.1	Elongation factor Tu GTP binding domain/Elongation Factor G, domain II/Elongation factor G, domain IV/Elongation f	0.0163788	-4.38481	26.6186	26.6885	26.4189	23.6311	20.0342	22.9062	10	10	10	14.9	14.9	14.9	84.368	4	5	8	2	1	1	LAMA_000311700.1-p1	>LAMA_000311700.1-p1 | transcript=LAMA_000311700.1 | gene=LAMA_000311700 | organism=Leishmania_amazonensis_MHOM/BR/71973/M2269 | gene_product=Elongation factor Tu GTP binding domain/Elongation Factor G, domain II/Elongation factor G, domain IV/Elongation f
	LAMA_000280600.1	Elongation factor Tu GTP binding domain/Elongation factor Tu domain 2/Elongation factor Tu C-terminal domain conta	0.00127013	-6.56242	29.8258	30.0099	29.4366	23.9169	21.6099	24.0583	24	24	24	51.1	51.1	51.1	51.587	18	20	15	1	1	4	LAMA_000280600.1-p1	>LAMA_000280600.1-p1 | transcript=LAMA_000280600.1 | gene=LAMA_000280600 | organism=Leishmania_amazonensis_MHOM/BR/71973/M2269 | gene_product=Elongation factor Tu GTP binding domain/Elongation factor Tu domain 2/Elongation factor Tu C-terminal domain conta
	LAMA_000121300.1	Elongation factor TS	2.11527e-06	-9.12285	27.3601	26.6782	27.3303	18	18	18	7	7	7	40.2	40.2	40.2	29.935	5	5	7	0	0	0	LAMA_000121300.1-p1	>LAMA_000121300.1-p1 | transcript=LAMA_000121300.1 | gene=LAMA_000121300 | organism=Leishmania_amazonensis_MHOM/BR/71973/M2269 | gene_product=Elongation factor TS, putative | transcript_product=Elongation factor TS, putative | location=KE391050.1:3232-4062
	LAMA_000307500.1	Elongation factor Tu GTP binding domain/Elongation factor Tu domain 2/Elongation Factor G, domain II/Elongation fa	0.0047881	-5.99151	35.6078	35.5938	35.3769	30.784	27.4374	30.3826	85	85	85	79.2	79.2	79.2	94.04	75	76	74	16	5	17	LAMA_000307500.1-p1	>LAMA_000307500.1-p1 | transcript=LAMA_000307500.1 | gene=LAMA_000307500 | organism=Leishmania_amazonensis_MHOM/BR/71973/M2269 | gene_product=Elongation factor Tu GTP binding domain/Elongation factor Tu domain 2/Elongation Factor G, domain II/Elongation fa
	LAMA_000015500.1	Elongation factor Tu domain 2/Elongation factor Tu C-terminal domain containing protein	0.00276001	-4.52402	35.3331	35.2132	35.148	31.6475	29.3736	31.1011	24	24	24	93.5	93.5	93.5	23.226	15	16	16	12	7	11	LAMA_000015500.1-p1	>LAMA_000015500.1-p1 | transcript=LAMA_000015500.1 | gene=LAMA_000015500:pseudogene | organism=Leishmania_amazonensis_MHOM/BR/71973/M2269 | gene_product=Elongation factor Tu domain 2/Elongation factor Tu C-terminal domain containing protein, putative | tra
	LAMA_000181600.1	Elongation factor Tu GTP binding domain/Elongation factor Tu C-terminal domain containing protein	0.004713	-9.48718	30.6673	30.1183	30.1844	20.7647	18	23.7438	31	31	31	42.3	42.3	42.3	83.126	26	23	22	1	0	2	LAMA_000181600.1-p1	>LAMA_000181600.1-p1 | transcript=LAMA_000181600.1 | gene=LAMA_000181600 | organism=Leishmania_amazonensis_MHOM/BR/71973/M2269 | gene_product=Elongation factor Tu GTP binding domain/Elongation factor Tu C-terminal domain containing protein, putative | tran
	LAMA_000151700.1	Elongation factor Tu GTP binding domain/Initiation factor eIF2 gamma, C terminal	0.0163156	-8.44707	30.6363	30.6522	30.67	23.8565	18	24.7608	21	21	21	47.4	47.4	47.4	52.591	15	17	15	2	0	3	LAMA_000151700.1-p1;LAMA_000151800.1-p1	>LAMA_000151700.1-p1 | transcript=LAMA_000151700.1 | gene=LAMA_000151700 | organism=Leishmania_amazonensis_MHOM/BR/71973/M2269 | gene_product=Elongation factor Tu GTP binding domain/Initiation factor eIF2 gamma, C terminal, putative | transcript_product=El
	LAMA_000166000.1	Initiation factor 2 subunit family	8.17761e-07	-9.16191	26.8261	27.4221	27.2374	18	18	18	6	6	6	16.9	16.9	16.9	57.652	5	5	6	0	0	0	LAMA_000166000.1-p1	>LAMA_000166000.1-p1 | transcript=LAMA_000166000.1 | gene=LAMA_000166000 | organism=Leishmania_amazonensis_MHOM/BR/71973/M2269 | gene_product=Initiation factor 2 subunit family, putative | transcript_product=Initiation factor 2 subunit family, putative | l
	LAMA_000183700.1	Initiation factor 2 subunit family	0.00468315	-6.58793	26.33	25.8487	24.7611	21.1759	18	18	6	6	6	21.9	21.9	21.9	33.426	3	4	3	1	0	0	LAMA_000183700.1-p1	>LAMA_000183700.1-p1 | transcript=LAMA_000183700.1 | gene=LAMA_000183700 | organism=Leishmania_amazonensis_MHOM/BR/71973/M2269 | gene_product=Initiation factor 2 subunit family, putative | transcript_product=Initiation factor 2 subunit family, putative | l
	LAMA_000356700.1	Initiation factor 2 subunit family	0.000791022	-7.30735	23.8808	26.642	25.3993	18	18	18	4	4	4	12	12	12	40.26	1	4	3	0	0	0	LAMA_000356700.1-p1	>LAMA_000356700.1-p1 | transcript=LAMA_000356700.1 | gene=LAMA_000356700 | organism=Leishmania_amazonensis_MHOM/BR/71973/M2269 | gene_product=Initiation factor 2 subunit family, putative | transcript_product=Initiation factor 2 subunit family, putative | l
	LAMA_000541200.1	Initiation factor 2 subunit family	0.0473149	-6.60488	27.1647	26.7286	26.9111	24.9898	18	18	9	9	9	16.3	16.3	16.3	58.065	7	6	7	1	0	0	LAMA_000541200.1-p1	>LAMA_000541200.1-p1 | transcript=LAMA_000541200.1 | gene=LAMA_000541200 | organism=Leishmania_amazonensis_MHOM/BR/71973/M2269 | gene_product=Initiation factor 2 subunit family, putative | transcript_product=Initiation factor 2 subunit family, putative | l
	LAMA_000314900.1	eIF-6 family	1.16581e-07	-11.132	29.3917	29.0376	28.9666	18	18	18	8	8	8	48.6	48.6	48.6	27.128	7	7	7	0	0	0	LAMA_000314900.1-p1	>LAMA_000314900.1-p1 | transcript=LAMA_000314900.1 | gene=LAMA_000314900 | organism=Leishmania_amazonensis_MHOM/BR/71973/M2269 | gene_product=eIF-6 family, putative | transcript_product=eIF-6 family, putative | location=KE391709.1:5457-6206(+) | protein_le
	LAMA_000676500.1	CSN8/PSMD8/EIF3K family	3.54735e-08	-13.0509	30.9456	31.2796	30.9275	18	18	18	21	21	21	85	85	85	26.197	20	18	18	0	0	0	LAMA_000676500.1-p1	>LAMA_000676500.1-p1 | transcript=LAMA_000676500.1 | gene=LAMA_000676500 | organism=Leishmania_amazonensis_MHOM/BR/71973/M2269 | gene_product=CSN8/PSMD8/EIF3K family, putative | transcript_product=CSN8/PSMD8/EIF3K family, putative | location=KE389842.1:112
	LAMA_000578200.1	eIF3 subunit 6 N terminal domain/PCI domain containing protein	0.00282276	-10.372	31.713	31.4901	31.322	22.3486	18	23.0604	26	26	26	64	64	64	46.347	26	24	22	1	0	1	LAMA_000578200.1-p1	>LAMA_000578200.1-p1 | transcript=LAMA_000578200.1 | gene=LAMA_000578200 | organism=Leishmania_amazonensis_MHOM/BR/71973/M2269 | gene_product=eIF3 subunit 6 N terminal domain/PCI domain containing protein, putative | transcript_product=eIF3 subunit 6 N ter
	LAMA_000666300.1	CSN8/PSMD8/EIF3K family	7.64612e-07	-8.11144	26.393	25.8654	26.0759	18	18	18	5	5	5	16.1	16.1	16.1	31.11	3	3	3	0	0	0	LAMA_000666300.1-p1	>LAMA_000666300.1-p1 | transcript=LAMA_000666300.1 | gene=LAMA_000666300 | organism=Leishmania_amazonensis_MHOM/BR/71973/M2269 | gene_product=CSN8/PSMD8/EIF3K family, putative | transcript_product=CSN8/PSMD8/EIF3K family, putative | location=KE391832.1:129
	LAMA_000545600.1	eRF1 domain 1/Bacterial archaeo-eukaryotic release factor family 10/eRF1 domain 2/Actinobacteria/chloroflexi VLRF1	1.80979e-06	-11.5417	29.5062	30.0274	29.0915	18	18	18	23	23	23	50.6	50.6	50.6	50.772	16	18	17	1	0	0	LAMA_000545600.1-p1	>LAMA_000545600.1-p1 | transcript=LAMA_000545600.1 | gene=LAMA_000545600 | organism=Leishmania_amazonensis_MHOM/BR/71973/M2269 | gene_product=eRF1 domain 1/Bacterial archaeo-eukaryotic release factor family 10/eRF1 domain 2/Actinobacteria/chloroflexi VLRF1
	LAMA_000404000.1	tRNA synthetases class I (I, L, M and V)/tRNA synthetases class I (M)	3.31383e-08	-11.5394	29.7259	29.5061	29.3862	18	18	18	20	20	20	32.9	32.9	32.9	83.907	17	16	16	0	0	0	LAMA_000404000.1-p1	>LAMA_000404000.1-p1 | transcript=LAMA_000404000.1 | gene=LAMA_000404000 | organism=Leishmania_amazonensis_MHOM/BR/71973/M2269 | gene_product=tRNA synthetases class I (I, L, M and V)/tRNA synthetases class I (M), putative | transcript_product=tRNA syntheta
	LAMA_000432800.1	tRNA synthetases class II (A)/Threonyl and Alanyl tRNA synthetase second additional domain containing protein, put	1.16442e-07	-12.3947	30.5599	30.5212	30.1029	18	18	18	39	39	39	45.5	45.5	45.5	106.27	29	27	28	0	0	0	LAMA_000432800.1-p1	>LAMA_000432800.1-p1 | transcript=LAMA_000432800.1 | gene=LAMA_000432800 | organism=Leishmania_amazonensis_MHOM/BR/71973/M2269 | gene_product=tRNA synthetases class II (A)/Threonyl and Alanyl tRNA synthetase second additional domain containing protein, put
	LAMA_000747000.1	Glutaminyl-tRNA synthetase, non-specific RNA binding region part 1/OB-fold nucleic acid binding domain/tRNA synthe	1.17856e-09	-11.67	29.6936	29.5854	29.7311	18	18	18	26	26	26	38.2	38.2	38.2	98.917	22	20	21	0	0	0	LAMA_000747000.1-p1	>LAMA_000747000.1-p1 | transcript=LAMA_000747000.1 | gene=LAMA_000747000 | organism=Leishmania_amazonensis_MHOM/BR/71973/M2269 | gene_product=Glutaminyl-tRNA synthetase, non-specific RNA binding region part 1/OB-fold nucleic acid binding domain/tRNA synthe
	LAMA_000542600.1	Arginyl tRNA synthetase N terminal domain/tRNA synthetases class I (R)/DALR anticodon binding domain containing pr	0.00734654	-5.95214	31.2847	30.9297	31.0708	26.3924	22.7855	26.2508	42	42	42	59.5	59.5	59.5	77.994	37	34	36	3	1	3	LAMA_000542600.1-p1	>LAMA_000542600.1-p1 | transcript=LAMA_000542600.1 | gene=LAMA_000542600 | organism=Leishmania_amazonensis_MHOM/BR/71973/M2269 | gene_product=Arginyl tRNA synthetase N terminal domain/tRNA synthetases class I (R)/DALR anticodon binding domain containing pr
	LAMA_000363900.1	tRNA pseudouridine synthase D (TruD)	0.000665456	-5.04713	22.4178	24.0946	22.629	18	18	18	2	2	2	3.5	3.5	3.5	74.671	1	2	1	0	0	0	LAMA_000363900.1-p1	>LAMA_000363900.1-p1 | transcript=LAMA_000363900.1 | gene=LAMA_000363900 | organism=Leishmania_amazonensis_MHOM/BR/71973/M2269 | gene_product=tRNA pseudouridine synthase D (TruD), putative | transcript_product=tRNA pseudouridine synthase D (TruD), putative
	LAMA_000239500.1	tRNA synthetases class I (E and Q), catalytic domain/tRNA synthetases class I (E and Q), anti-codon binding domain	0.000978094	-5.65193	29.5135	29.1581	29.6386	25.0072	22.8656	23.4816	22	22	22	42.6	42.6	42.6	65.887	16	16	18	4	2	3	LAMA_000239500.1-p1	>LAMA_000239500.1-p1 | transcript=LAMA_000239500.1 | gene=LAMA_000239500 | organism=Leishmania_amazonensis_MHOM/BR/71973/M2269 | gene_product=tRNA synthetases class I (E and Q), catalytic domain/tRNA synthetases class I (E and Q), anti-codon binding domain
	LAMA_000186300.1	tRNA synthetases class I (C) catalytic domain containing protein	0.00618914	-6.63968	29.1088	29.3289	28.5493	24.3719	20.106	22.5901	23	23	23	34.8	34.8	34.8	88.496	14	20	16	3	1	2	LAMA_000186300.1-p1	>LAMA_000186300.1-p1 | transcript=LAMA_000186300.1 | gene=LAMA_000186300 | organism=Leishmania_amazonensis_MHOM/BR/71973/M2269 | gene_product=tRNA synthetases class I (C) catalytic domain containing protein, putative | transcript_product=tRNA synthetases c
	LAMA_000203600.1	tRNA synthetases class I (I, L, M and V)/tRNA synthetases class I (M)/tRNA synthetases class I (C) catalytic domai	0.00202448	-5.97315	30.3904	30.0338	29.5857	25.6025	22.9667	23.5212	42	42	42	45.4	45.4	45.4	122.14	34	32	31	3	2	3	LAMA_000203600.1-p1	>LAMA_000203600.1-p1 | transcript=LAMA_000203600.1 | gene=LAMA_000203600 | organism=Leishmania_amazonensis_MHOM/BR/71973/M2269 | gene_product=tRNA synthetases class I (I, L, M and V)/tRNA synthetases class I (M)/tRNA synthetases class I (C) catalytic domai
	LAMA_000616800.1	tRNA synthetases class I (I, L, M and V)/tRNA synthetases class I (M)/Anticodon-binding domain of tRNA/Valyl tRNA	0.000845347	-9.53849	29.8201	29.3113	29.6447	21.4589	18	20.7016	25	25	25	30.9	30.9	30.9	109.71	21	17	19	1	0	1	LAMA_000616800.1-p1	>LAMA_000616800.1-p1 | transcript=LAMA_000616800.1 | gene=LAMA_000616800 | organism=Leishmania_amazonensis_MHOM/BR/71973/M2269 | gene_product=tRNA synthetases class I (I, L, M and V)/tRNA synthetases class I (M)/Anticodon-binding domain of tRNA/Valyl tRNA
	LAMA_000618000.1	tRNA synthetases class I (E and Q), catalytic domain/tRNA synthetases class I (E and Q), anti-codon binding domain	0.00342359	-9.29464	30.3297	30.4638	30.0376	22.5396	18	22.4076	33	33	33	57.2	57.2	57.2	67.899	24	22	20	2	0	1	LAMA_000618000.1-p1	>LAMA_000618000.1-p1 | transcript=LAMA_000618000.1 | gene=LAMA_000618000 | organism=Leishmania_amazonensis_MHOM/BR/71973/M2269 | gene_product=tRNA synthetases class I (E and Q), catalytic domain/tRNA synthetases class I (E and Q), anti-codon binding domain
	LAMA_000299400.1	Phe-tRNA synthetase beta subunit B1 domain/B3/4 domain/tRNA synthetase B5 domain/Phenylalanyl tRNA synthetase beta	0.0023366	-8.45729	28.8982	28.6546	28.9798	22.0593	18	21.1014	10	10	10	17.2	17.2	17.2	70.565	8	8	8	1	0	1	LAMA_000299400.1-p1	>LAMA_000299400.1-p1 | transcript=LAMA_000299400.1 | gene=LAMA_000299400 | organism=Leishmania_amazonensis_MHOM/BR/71973/M2269 | gene_product=Phe-tRNA synthetase beta subunit B1 domain/B3/4 domain/tRNA synthetase B5 domain/Phenylalanyl tRNA synthetase beta
	LAMA_000285400.1	Aminoacyl-tRNA editing domain/tRNA synthetase class II core domain (G, H, P, S and T)/Anticodon binding domain/Pro	0.0496685	-7.09647	30.2924	30.1612	29.7653	26.3909	18	24.5386	36	36	36	53.4	53.4	53.4	90.384	22	24	20	7	0	3	LAMA_000285400.1-p1	>LAMA_000285400.1-p1 | transcript=LAMA_000285400.1 | gene=LAMA_000285400 | organism=Leishmania_amazonensis_MHOM/BR/71973/M2269 | gene_product=Aminoacyl-tRNA editing domain/tRNA synthetase class II core domain (G, H, P, S and T)/Anticodon binding domain/Pro
	LAMA_000362600.1	tRNA synthetases class I (I, L, M and V)/Anticodon-binding domain of tRNA	0.0155122	-4.37104	28.6054	28.8056	28.1913	25.4208	22.046	25.0224	28	28	28	30.2	30.2	30.2	125.96	18	19	15	3	1	3	LAMA_000362600.1-p1	>LAMA_000362600.1-p1 | transcript=LAMA_000362600.1 | gene=LAMA_000362600 | organism=Leishmania_amazonensis_MHOM/BR/71973/M2269 | gene_product=tRNA synthetases class I (I, L, M and V)/Anticodon-binding domain of tRNA, putative | transcript_product=tRNA synt
	Signaling proteins
	LAMA_000120800.1	Histidine kinase-, DNA gyrase B-, and HSP90-like ATPase/Hsp90 protein	6.23865e-12	-13.7513	31.7586	31.7709	31.7244	18	18	18	35	35	35	49.8	49.8	49.8	86.879	29	34	30	1	0	1	LAMA_000120800.1-p1	>LAMA_000120800.1-p1 | transcript=LAMA_000120800.1 | gene=LAMA_000120800 | organism=Leishmania_amazonensis_MHOM/BR/71973/M2269 | gene_product=Histidine kinase-, DNA gyrase B-, and HSP90-like ATPase/Hsp90 protein, putative | transcript_product=Histidine kin
	LAMA_000321600.1	Protein tyrosine kinase/Protein kinase domain/Kinase-like/PH domain containing protein	6.39124e-08	-11.6451	29.7785	29.7478	29.4091	18	18	18	2	2	2	4.2	4.2	4.2	56.104	2	1	2	0	0	0	LAMA_000321600.1-p1	>LAMA_000321600.1-p1 | transcript=LAMA_000321600.1 | gene=LAMA_000321600 | organism=Leishmania_amazonensis_MHOM/BR/71973/M2269 | gene_product=Protein tyrosine kinase/Protein kinase domain/Kinase-like/PH domain containing protein, putative | transcript_prod
	LAMA_000501700.1	Protein kinase domain/Protein tyrosine kinase	4.26523e-07	-11.7623	30.1047	29.742	29.4401	18	18	18	25	25	25	61.2	61.2	61.2	44.468	19	19	20	0	0	0	LAMA_000501700.1-p1	>LAMA_000501700.1-p1 | transcript=LAMA_000501700.1 | gene=LAMA_000501700 | organism=Leishmania_amazonensis_MHOM/BR/71973/M2269 | gene_product=Protein kinase domain/Protein tyrosine kinase, putative | transcript_product=Protein kinase domain/Protein tyrosin
	LAMA_000784000.1	Protein kinase domain/Protein tyrosine kinase	2.6227e-07	-8.69641	26.8355	26.8085	26.4453	18	18	18	7	7	7	27.5	27.5	27.5	42.542	4	5	6	0	0	0	LAMA_000784000.1-p1	>LAMA_000784000.1-p1 | transcript=LAMA_000784000.1 | gene=LAMA_000784000 | organism=Leishmania_amazonensis_MHOM/BR/71973/M2269 | gene_product=Protein kinase domain/Protein tyrosine kinase, putative | transcript_product=Protein kinase domain/Protein tyrosin
	LAMA_000502000.1	AAA domain/Adenylate kinase/Adenylate kinase, active site lid	3.62967e-05	-5.14787	23.1366	23.5974	22.7096	18	18	18	2	2	2	10.3	10.3	10.3	25.609	1	2	1	0	0	0	LAMA_000502000.1-p1	>LAMA_000502000.1-p1 | transcript=LAMA_000502000.1 | gene=LAMA_000502000 | organism=Leishmania_amazonensis_MHOM/BR/71973/M2269 | gene_product=AAA domain/Adenylate kinase/Adenylate kinase, active site lid, putative | transcript_product=AAA domain/Adenylate
	LAMA_000410500.1	Adenylate kinase/AAA domain containing protein	2.28344e-07	-8.93258	27.0161	27.0946	26.6871	18	18	18	4	4	4	18.6	18.6	18.6	29.92	3	4	2	0	0	0	LAMA_000410500.1-p1	>LAMA_000410500.1-p1 | transcript=LAMA_000410500.1 | gene=LAMA_000410500 | organism=Leishmania_amazonensis_MHOM/BR/71973/M2269 | gene_product=Adenylate kinase/AAA domain containing protein, putative | transcript_product=Adenylate kinase/AAA domain containi
	LAMA_000007100.1	Protein kinase domain/Protein tyrosine kinase/Kinase-like	1.42259e-05	-5.89296	24.0552	24.1881	23.4357	18	18	18	4	4	3	13.1	13.1	10.9	41.096	3	2	1	0	0	0	LAMA_000007100.1-p1	>LAMA_000007100.1-p1 | transcript=LAMA_000007100.1 | gene=LAMA_000007100 | organism=Leishmania_amazonensis_MHOM/BR/71973/M2269 | gene_product=Protein kinase domain/Protein tyrosine kinase/Kinase-like, putative | transcript_product=Protein kinase domain/Pro
	LAMA_000628000.1	GHMP kinases N terminal domain/GHMP kinases C terminal	2.1336e-07	-9.34229	27.3941	27.5341	27.0987	18	18	18	9	9	9	31.2	31.2	31.2	38.36	8	5	6	0	0	0	LAMA_000628000.1-p1	>LAMA_000628000.1-p1 | transcript=LAMA_000628000.1 | gene=LAMA_000628000 | organism=Leishmania_amazonensis_MHOM/BR/71973/M2269 | gene_product=GHMP kinases N terminal domain/GHMP kinases C terminal, putative | transcript_product=GHMP kinases N terminal doma
	LAMA_000097400.1	Protein kinase domain/Protein tyrosine kinase/Kinase-like	1.29492e-07	-10.3227	28.5025	28.082	28.3835	18	18	18	6	6	6	17.9	17.9	17.9	33.636	5	4	5	0	0	0	LAMA_000097400.1-p1;LAMA_000279600.1-p1	>LAMA_000097400.1-p1 | transcript=LAMA_000097400.1 | gene=LAMA_000097400 | organism=Leishmania_amazonensis_MHOM/BR/71973/M2269 | gene_product=Protein kinase domain/Protein tyrosine kinase/Kinase-like, putative | transcript_product=Protein kinase domain/Pro
	LAMA_000200400.1	Protein tyrosine kinase/Protein kinase domain containing protein	5.85685e-07	-7.31229	25.4968	25.377	25.0631	18	18	18	2	2	2	7.4	7.4	7.4	64.603	2	2	2	0	0	0	LAMA_000200400.1-p1	>LAMA_000200400.1-p1 | transcript=LAMA_000200400.1 | gene=LAMA_000200400 | organism=Leishmania_amazonensis_MHOM/BR/71973/M2269 | gene_product=Protein tyrosine kinase/Protein kinase domain containing protein, putative | transcript_product=Protein tyrosine k
	LAMA_000654100.1	Protein kinase domain/Protein tyrosine kinase/Kinase-like/PH domain/Pleckstrin homology domain containing protein,	7.36014e-08	-9.33575	27.1639	27.339	27.5043	18	18	18	10	10	10	36.8	36.8	36.8	48.402	7	6	8	0	0	0	LAMA_000654100.1-p1	>LAMA_000654100.1-p1 | transcript=LAMA_000654100.1 | gene=LAMA_000654100 | organism=Leishmania_amazonensis_MHOM/BR/71973/M2269 | gene_product=Protein kinase domain/Protein tyrosine kinase/Kinase-like/PH domain/Pleckstrin homology domain containing protein,
	LAMA_000161300.1	Protein kinase domain/Protein tyrosine kinase	2.05778e-06	-9.57209	27.9691	27.166	27.5811	18	18	18	12	12	12	36.1	36.1	36.1	43.75	9	8	9	0	0	0	LAMA_000161300.1-p1	>LAMA_000161300.1-p1 | transcript=LAMA_000161300.1 | gene=LAMA_000161300 | organism=Leishmania_amazonensis_MHOM/BR/71973/M2269 | gene_product=Protein kinase domain/Protein tyrosine kinase, putative | transcript_product=Protein kinase domain/Protein tyrosin
	LAMA_000407900.1	Protein kinase domain/Protein tyrosine kinase	5.354e-07	-9.67241	27.4833	27.528	28.0059	18	18	18	13	13	13	43.6	43.6	43.6	34.752	5	7	7	1	0	0	LAMA_000407900.1-p1	>LAMA_000407900.1-p1 | transcript=LAMA_000407900.1 | gene=LAMA_000407900:pseudogene | organism=Leishmania_amazonensis_MHOM/BR/71973/M2269 | gene_product=Protein kinase domain/Protein tyrosine kinase, putative | transcript_product=Protein kinase domain/Prot
	LAMA_000528600.1	Amino acid kinase family	1.63735e-06	-9.35497	27.732	26.991	27.342	18	18	18	8	8	8	40.5	40.5	40.5	29.199	6	4	6	0	0	0	LAMA_000528600.1-p1	>LAMA_000528600.1-p1 | transcript=LAMA_000528600.1 | gene=LAMA_000528600 | organism=Leishmania_amazonensis_MHOM/BR/71973/M2269 | gene_product=Amino acid kinase family, putative | transcript_product=Amino acid kinase family, putative | location=KE390330.1:3
	LAMA_000554100.1	Protein tyrosine kinase/Protein kinase domain containing protein	0.000952534	-5.46419	23.8676	24.29	22.2349	18	18	18	2	2	2	8.4	8.4	8.4	32.304	1	2	1	0	0	0	LAMA_000554100.1-p1	>LAMA_000554100.1-p1 | transcript=LAMA_000554100.1 | gene=LAMA_000554100 | organism=Leishmania_amazonensis_MHOM/BR/71973/M2269 | gene_product=Protein tyrosine kinase/Protein kinase domain containing protein, putative | transcript_product=Protein tyrosine k
	LAMA_000284600.1	ADP-ribosylation factor family/Ras of Complex, Roc, domain of DAPkinase/Ras family	2.02646e-05	-9.5936	27.8672	28.1309	26.7827	18	18	18	7	7	7	41.1	41.1	41.1	25.264	7	6	5	0	0	0	LAMA_000284600.1-p1	>LAMA_000284600.1-p1 | transcript=LAMA_000284600.1 | gene=LAMA_000284600 | organism=Leishmania_amazonensis_MHOM/BR/71973/M2269 | gene_product=ADP-ribosylation factor family/Ras of Complex, Roc, domain of DAPkinase/Ras family, putative | transcript_product=
	LAMA_000311500.1	Protein kinase domain/Protein tyrosine kinase	4.933e-05	-6.36289	23.8342	24.2504	25.0041	18	18	18	5	4	4	19.3	16.7	16.7	35.613	1	2	3	0	0	0	LAMA_000311500.1-p1	>LAMA_000311500.1-p1 | transcript=LAMA_000311500.1 | gene=LAMA_000311500 | organism=Leishmania_amazonensis_MHOM/BR/71973/M2269 | gene_product=Protein kinase domain/Protein tyrosine kinase, putative | transcript_product=Protein kinase domain/Protein tyrosin
	LAMA_000798300.1	Riboflavin kinase	4.53771e-05	-6.46281	24.6902	23.7932	24.905	18	18	18	4	4	4	29	29	29	20.492	2	2	3	0	0	0	LAMA_000798300.1-p1	>LAMA_000798300.1-p1 | transcript=LAMA_000798300.1 | gene=LAMA_000798300 | organism=Leishmania_amazonensis_MHOM/BR/71973/M2269 | gene_product=Riboflavin kinase, putative | transcript_product=Riboflavin kinase, putative | location=KE389448.1:20932-21483(-)
	LAMA_000360300.1	N-terminal domain of ribose phosphate pyrophosphokinase/Phosphoribosyl transferase domain/Phosphoribosyl synthetas	0.000116335	-9.74634	28.5211	28.2881	28.3737	19.9439	18	18	10	10	10	31.3	31.3	31.3	39.304	9	7	8	1	0	0	LAMA_000360300.1-p1	>LAMA_000360300.1-p1 | transcript=LAMA_000360300.1 | gene=LAMA_000360300 | organism=Leishmania_amazonensis_MHOM/BR/71973/M2269 | gene_product=N-terminal domain of ribose phosphate pyrophosphokinase/Phosphoribosyl transferase domain/Phosphoribosyl synthetas
	LAMA_000664500.1	Protein tyrosine kinase/Protein kinase domain containing protein	2.28797e-06	-8.4617	26.3596	26.8664	26.159	18	18	18	3	3	3	3.1	3.1	3.1	89.679	1	3	1	0	0	0	LAMA_000664500.1-p1	>LAMA_000664500.1-p1 | transcript=LAMA_000664500.1 | gene=LAMA_000664500 | organism=Leishmania_amazonensis_MHOM/BR/71973/M2269 | gene_product=Protein tyrosine kinase/Protein kinase domain containing protein, putative | transcript_product=Protein tyrosine k
	LAMA_000661400.1	Pan3 Pseudokinase domain containing protein	7.74903e-05	-6.82859	25.6517	24.3913	24.4428	18	18	18	5	5	5	12.9	12.9	12.9	54.555	2	1	1	0	0	1	LAMA_000661400.1-p1	>LAMA_000661400.1-p1 | transcript=LAMA_000661400.1 | gene=LAMA_000661400 | organism=Leishmania_amazonensis_MHOM/BR/71973/M2269 | gene_product=Pan3 Pseudokinase domain containing protein, putative | transcript_product=Pan3 Pseudokinase domain containing pro
	LAMA_000036600.1	Protein kinase domain/Protein tyrosine kinase/Fungal protein kinase/Kinase-like	6.80644e-07	-8.35171	26.1844	26.658	26.2127	18	18	18	5	5	5	14.3	14.3	14.3	57.204	2	4	1	0	0	0	LAMA_000036600.1-p1	>LAMA_000036600.1-p1 | transcript=LAMA_000036600.1 | gene=LAMA_000036600 | organism=Leishmania_amazonensis_MHOM/BR/71973/M2269 | gene_product=Protein kinase domain/Protein tyrosine kinase/Fungal protein kinase/Kinase-like, putative | transcript_product=Pro
	LAMA_000534500.1	Protein kinase domain/Protein tyrosine kinase	1.06087e-06	-8.48513	26.7933	26.1906	26.4715	18	18	18	5	5	4	19.9	19.9	17.4	37.399	5	5	4	0	0	0	LAMA_000534500.1-p1	>LAMA_000534500.1-p1 | transcript=LAMA_000534500.1 | gene=LAMA_000534500 | organism=Leishmania_amazonensis_MHOM/BR/71973/M2269 | gene_product=Protein kinase domain/Protein tyrosine kinase, putative | transcript_product=Protein kinase domain/Protein tyrosin
	LAMA_000650800.1	Protein kinase domain/Protein tyrosine kinase	8.0822e-05	-9.40191	27.1005	28.5103	26.5949	18	18	18	9	9	9	14.1	14.1	14.1	75.663	6	6	6	0	0	0	LAMA_000650800.1-p1	>LAMA_000650800.1-p1 | transcript=LAMA_000650800.1 | gene=LAMA_000650800 | organism=Leishmania_amazonensis_MHOM/BR/71973/M2269 | gene_product=Protein kinase domain/Protein tyrosine kinase, putative | transcript_product=Protein kinase domain/Protein tyrosin
	LAMA_000085900.1	Protein kinase domain/Protein tyrosine kinase	0.0127436	-5.29368	25.0368	24.4803	26.579	21.5154	18	20.6996	4	4	4	11.6	11.6	11.6	51.25	1	1	3	1	0	1	LAMA_000085900.1-p1	>LAMA_000085900.1-p1 | transcript=LAMA_000085900.1 | gene=LAMA_000085900 | organism=Leishmania_amazonensis_MHOM/BR/71973/M2269 | gene_product=Protein kinase domain/Protein tyrosine kinase, putative | transcript_product=Protein kinase domain/Protein tyrosin
	LAMA_000018300.1	Histidine kinase-, DNA gyrase B-, and HSP90-like ATPase/Hsp90 protein	0.00333263	-6.81616	36.1229	36.0273	35.8726	30.5807	27.0478	29.9457	89	89	89	77.4	77.4	77.4	76.273	78	77	76	18	11	23	LAMA_000018300.1-p1	>LAMA_000018300.1-p1 | transcript=LAMA_000018300.1 | gene=LAMA_000018300:pseudogene | organism=Leishmania_amazonensis_MHOM/BR/71973/M2269 | gene_product=Histidine kinase-, DNA gyrase B-, and HSP90-like ATPase/Hsp90 protein, putative | transcript_product=Hi
	LAMA_000237700.1	Histidine kinase-, DNA gyrase B-, and HSP90-like ATPase/DNA gyrase B/Toprim domain/C-terminal associated domain of	0.00185215	-6.46521	25.4182	25.2765	22.7009	18	18	18	6	6	6	6.6	6.6	6.6	138.98	4	4	1	0	0	0	LAMA_000237700.1-p1	>LAMA_000237700.1-p1 | transcript=LAMA_000237700.1 | gene=LAMA_000237700 | organism=Leishmania_amazonensis_MHOM/BR/71973/M2269 | gene_product=Histidine kinase-, DNA gyrase B-, and HSP90-like ATPase/DNA gyrase B/Toprim domain/C-terminal associated domain of
	LAMA_000012300.1	Protein kinase domain/Protein tyrosine kinase	0.00804867	-6.00142	24.8876	25.5364	21.5803	18	18	18	4	4	4	10.6	10.6	10.6	66.561	1	3	1	0	0	0	LAMA_000012300.1-p1	>LAMA_000012300.1-p1 | transcript=LAMA_000012300.1 | gene=LAMA_000012300 | organism=Leishmania_amazonensis_MHOM/BR/71973/M2269 | gene_product=Protein kinase domain/Protein tyrosine kinase, putative | transcript_product=Protein kinase domain/Protein tyrosin
	LAMA_000233500.1	Protein kinase domain/Protein tyrosine kinase	1.60695e-06	-8.3989	26.4786	26.0351	26.683	18	18	18	5	5	5	8.7	8.7	8.7	72.351	3	3	5	0	0	0	LAMA_000233500.1-p1	>LAMA_000233500.1-p1 | transcript=LAMA_000233500.1 | gene=LAMA_000233500 | organism=Leishmania_amazonensis_MHOM/BR/71973/M2269 | gene_product=Protein kinase domain/Protein tyrosine kinase, putative | transcript_product=Protein kinase domain/Protein tyrosin
	LAMA_000687600.1	Ras of Complex, Roc, domain of DAPkinase	0.00870541	-5.98454	26.26	26.8677	26.2126	21.6719	18	21.7149	9	9	9	45	45	45	24.292	6	6	4	1	0	1	LAMA_000687600.1-p1	>LAMA_000687600.1-p1 | transcript=LAMA_000687600.1 | gene=LAMA_000687600 | organism=Leishmania_amazonensis_MHOM/BR/71973/M2269 | gene_product=Ras of Complex, Roc, domain of DAPkinase, putative | transcript_product=Ras of Complex, Roc, domain of DAPkinase,
	LAMA_000536300.1	ADP-ribosylation factor family/Ras of Complex, Roc, domain of DAPkinase/Gtr1/RagA G protein conserved region/Ras f	0.00346748	-10.2656	31.6589	31.5976	31.3731	23.3386	18	22.494	18	18	17	85	85	79.5	22.254	17	18	17	1	0	1	LAMA_000536300.1-p1	>LAMA_000536300.1-p1 | transcript=LAMA_000536300.1 | gene=LAMA_000536300 | organism=Leishmania_amazonensis_MHOM/BR/71973/M2269 | gene_product=ADP-ribosylation factor family/Ras of Complex, Roc, domain of DAPkinase/Gtr1/RagA G protein conserved region/Ras f
	LAMA_000313200.1	Protein kinase domain/Protein tyrosine kinase	0.0314982	-5.50873	25.2869	25.3134	25.009	23.0831	18	18	6	6	6	19.2	19.2	19.2	50.627	4	5	3	1	0	0	LAMA_000313200.1-p1;LAMA_000170900.1-p1	>LAMA_000313200.1-p1 | transcript=LAMA_000313200.1 | gene=LAMA_000313200 | organism=Leishmania_amazonensis_MHOM/BR/71973/M2269 | gene_product=Protein kinase domain/Protein tyrosine kinase, putative | transcript_product=Protein kinase domain/Protein tyrosin
	LAMA_000730300.1	Adenylate kinase/AAA domain/Adenylate kinase, active site lid	0.0018485	-9.86103	29.3763	29.2533	28.9766	18	18	22.0231	16	16	16	69.7	69.7	69.7	24.529	12	13	13	0	0	1	LAMA_000730300.1-p1	>LAMA_000730300.1-p1 | transcript=LAMA_000730300.1 | gene=LAMA_000730300 | organism=Leishmania_amazonensis_MHOM/BR/71973/M2269 | gene_product=Adenylate kinase/AAA domain/Adenylate kinase, active site lid, putative | transcript_product=Adenylate kinase/AAA
	LAMA_000059100.1	Adenylate kinase/AAA domain containing protein	0.0354049	-5.51288	25.5794	27.1948	27.6496	22.8071	18	23.0781	9	9	9	55.1	55.1	55.1	22.766	3	6	8	1	0	1	LAMA_000059100.1-p1	>LAMA_000059100.1-p1 | transcript=LAMA_000059100.1 | gene=LAMA_000059100 | organism=Leishmania_amazonensis_MHOM/BR/71973/M2269 | gene_product=Adenylate kinase/AAA domain containing protein, putative | transcript_product=Adenylate kinase/AAA domain containi
	LAMA_000291200.1	Protein tyrosine kinase/Protein kinase domain containing protein	0.00987075	-10.0264	30.5375	29.9668	30.0619	24.4871	18	18	19	19	19	61.1	61.1	61.1	30.854	16	13	11	1	0	0	LAMA_000291200.1-p1	>LAMA_000291200.1-p1 | transcript=LAMA_000291200.1 | gene=LAMA_000291200 | organism=Leishmania_amazonensis_MHOM/BR/71973/M2269 | gene_product=Protein tyrosine kinase/Protein kinase domain containing protein, putative | transcript_product=Protein tyrosine k
	LAMA_000127900.1	ADP-ribosylation factor family/Ras of Complex, Roc, domain of DAPkinase/Ras family/Gtr1/RagA G protein conserved r	0.00157709	-6.94577	25.7462	26.1297	25.6537	20.6923	18	18	3	3	3	15.1	15.1	15.1	20.876	2	2	3	1	0	0	LAMA_000127900.1-p1	>LAMA_000127900.1-p1 | transcript=LAMA_000127900.1 | gene=LAMA_000127900 | organism=Leishmania_amazonensis_MHOM/BR/71973/M2269 | gene_product=ADP-ribosylation factor family/Ras of Complex, Roc, domain of DAPkinase/Ras family/Gtr1/RagA G protein conserved r
	LAMA_000239700.1	GHMP kinases N terminal domain/GHMP kinases C terminal	6.0392e-05	-7.48882	24.6883	26.1317	25.6464	18	18	18	5	5	5	16.8	16.8	16.8	49.218	3	2	2	0	0	0	LAMA_000239700.1-p1	>LAMA_000239700.1-p1 | transcript=LAMA_000239700.1 | gene=LAMA_000239700 | organism=Leishmania_amazonensis_MHOM/BR/71973/M2269 | gene_product=GHMP kinases N terminal domain/GHMP kinases C terminal, putative | transcript_product=GHMP kinases N terminal doma
	LAMA_000744200.1	Protein tyrosine kinase/Protein kinase domain containing protein	4.15112e-05	-7.62793	25.4555	26.3781	25.0501	18	18	18	5	5	5	16.1	16.1	16.1	42.842	3	4	3	0	0	0	LAMA_000744200.1-p1	>LAMA_000744200.1-p1 | transcript=LAMA_000744200.1 | gene=LAMA_000744200 | organism=Leishmania_amazonensis_MHOM/BR/71973/M2269 | gene_product=Protein tyrosine kinase/Protein kinase domain containing protein, putative | transcript_product=Protein tyrosine k
	LAMA_000672600.1	ADP-ribosylation factor family/Ras of Complex, Roc, domain of DAPkinase/Signal recognition particle receptor beta	0.0148311	-6.46095	26.3444	25.9156	25.8237	22.7009	18	18	4	4	4	21.3	21.3	21.3	24.32	3	2	2	1	0	0	LAMA_000672600.1-p1	>LAMA_000672600.1-p1 | transcript=LAMA_000672600.1 | gene=LAMA_000672600 | organism=Leishmania_amazonensis_MHOM/BR/71973/M2269 | gene_product=ADP-ribosylation factor family/Ras of Complex, Roc, domain of DAPkinase/Signal recognition particle receptor beta
	LAMA_000023100.1	Adenylate kinase/mRNA capping enzyme, catalytic domain containing protein	0.000278284	-8.48989	26.9372	27.431	25.1015	18	18	18	10	10	10	17.3	17.3	17.3	75.087	6	6	4	0	0	0	LAMA_000023100.1-p1	>LAMA_000023100.1-p1 | transcript=LAMA_000023100.1 | gene=LAMA_000023100:pseudogene | organism=Leishmania_amazonensis_MHOM/BR/71973/M2269 | gene_product=Adenylate kinase/mRNA capping enzyme, catalytic domain containing protein, putative | transcript_produc
	LAMA_000291100.1	Protein kinase domain/Protein tyrosine kinase/CAP-Gly domain containing protein	2.45369e-05	-8.29526	25.5852	26.8557	26.4449	18	18	18	10	10	10	22	22	22	67.944	4	6	6	1	0	0	LAMA_000291100.1-p1	>LAMA_000291100.1-p1 | transcript=LAMA_000291100.1 | gene=LAMA_000291100 | organism=Leishmania_amazonensis_MHOM/BR/71973/M2269 | gene_product=Protein kinase domain/Protein tyrosine kinase/CAP-Gly domain containing protein, putative | transcript_product=Pro
	LAMA_000196900.1	ADP-ribosylation factor family/Ras of Complex, Roc, domain of DAPkinase/Gtr1/RagA G protein conserved region/Ras f	8.42092e-08	-8.10329	26.1196	25.943	26.2473	18	18	18	5	5	5	34.6	34.6	34.6	22.94	3	3	3	0	0	0	LAMA_000196900.1-p1	>LAMA_000196900.1-p1 | transcript=LAMA_000196900.1 | gene=LAMA_000196900 | organism=Leishmania_amazonensis_MHOM/BR/71973/M2269 | gene_product=ADP-ribosylation factor family/Ras of Complex, Roc, domain of DAPkinase/Gtr1/RagA G protein conserved region/Ras f
	LAMA_000706500.1	Guanylate kinase/50S ribosome-binding GTPase	0.00227588	-7.18555	26.4447	26.66	25.2875	18	18	20.8356	4	4	4	22.7	22.7	22.7	22.945	3	3	1	0	0	1	LAMA_000706500.1-p1	>LAMA_000706500.1-p1 | transcript=LAMA_000706500.1 | gene=LAMA_000706500 | organism=Leishmania_amazonensis_MHOM/BR/71973/M2269 | gene_product=Guanylate kinase/50S ribosome-binding GTPase, putative | transcript_product=Guanylate kinase/50S ribosome-binding
	LAMA_000014500.1	Alpha-kinase family	0.00113361	-7.405	26.5414	26.0203	23.6533	18	18	18	5	5	5	18.8	18.8	18.8	37.643	4	3	1	1	0	0	LAMA_000014500.1-p1	>LAMA_000014500.1-p1 | transcript=LAMA_000014500.1 | gene=LAMA_000014500:pseudogene | organism=Leishmania_amazonensis_MHOM/BR/71973/M2269 | gene_product=Alpha-kinase family, putative | transcript_product=Alpha-kinase family, putative | location=KE391834.1:
	LAMA_000477700.1	Protein tyrosine kinase/Protein kinase domain containing protein	1.66563e-06	-8.04668	25.8799	26.4158	25.8443	18	18	18	6	6	6	19.4	19.4	19.4	38.908	3	5	3	0	0	0	LAMA_000477700.1-p1	>LAMA_000477700.1-p1 | transcript=LAMA_000477700.1 | gene=LAMA_000477700 | organism=Leishmania_amazonensis_MHOM/BR/71973/M2269 | gene_product=Protein tyrosine kinase/Protein kinase domain containing protein, putative | transcript_product=Protein tyrosine k
	LAMA_000720600.1	Histidine kinase-, DNA gyrase B-, and HSP90-like ATPase/Hsp90 protein	0.016167	-9.09929	31.7941	31.6339	31.4761	25.1083	18	24.4978	40	40	40	51.5	51.5	51.5	82.113	32	30	29	3	0	2	LAMA_000720600.1-p1	>LAMA_000720600.1-p1 | transcript=LAMA_000720600.1 | gene=LAMA_000720600 | organism=Leishmania_amazonensis_MHOM/BR/71973/M2269 | gene_product=Histidine kinase-, DNA gyrase B-, and HSP90-like ATPase/Hsp90 protein, putative | transcript_product=Histidine kin
	LAMA_000710000.1	Protein tyrosine kinase/Protein kinase domain/Lipopolysaccharide kinase (Kdo/WaaP) family	0.00303163	-8.5574	29.3087	29.2673	28.83	22.397	18	21.3368	21	21	21	49.8	49.8	49.8	46.744	17	15	15	2	0	1	LAMA_000710000.1-p1	>LAMA_000710000.1-p1 | transcript=LAMA_000710000.1 | gene=LAMA_000710000 | organism=Leishmania_amazonensis_MHOM/BR/71973/M2269 | gene_product=Protein tyrosine kinase/Protein kinase domain/Lipopolysaccharide kinase (Kdo/WaaP) family, putative | transcript_p
	LAMA_000658900.1	ADP-ribosylation factor family/Ras of Complex, Roc, domain of DAPkinase/Gtr1/RagA G protein conserved region/Ras f	0.00844719	-7.12437	26.4798	26.6938	26.6185	22.419	18	18	2	1	1	10.8	5.4	5.4	22.114	1	1	1	1	0	0	LAMA_000658900.1-p1	>LAMA_000658900.1-p1 | transcript=LAMA_000658900.1 | gene=LAMA_000658900 | organism=Leishmania_amazonensis_MHOM/BR/71973/M2269 | gene_product=ADP-ribosylation factor family/Ras of Complex, Roc, domain of DAPkinase/Gtr1/RagA G protein conserved region/Ras f
	LAMA_000492200.1	ADP-ribosylation factor family/Ras of Complex, Roc, domain of DAPkinase/Ras family	0.021152	-8.56901	31.219	31.2485	31.1989	25.0277	18	24.9317	17	17	17	59.7	59.7	59.7	24.224	14	16	15	3	0	3	LAMA_000492200.1-p1	>LAMA_000492200.1-p1 | transcript=LAMA_000492200.1 | gene=LAMA_000492200 | organism=Leishmania_amazonensis_MHOM/BR/71973/M2269 | gene_product=ADP-ribosylation factor family/Ras of Complex, Roc, domain of DAPkinase/Ras family, putative | transcript_product=
	LAMA_000777300.1	Protein kinase domain/Protein tyrosine kinase/Fungal protein kinase	0.0177708	-8.09555	29.7232	30.3273	29.9925	22.6868	18	25.0696	13	13	12	33.6	33.6	31.1	39.917	10	12	9	1	0	1	LAMA_000777300.1-p1;LAMA_000777200.1-p1	>LAMA_000777300.1-p1 | transcript=LAMA_000777300.1 | gene=LAMA_000777300 | organism=Leishmania_amazonensis_MHOM/BR/71973/M2269 | gene_product=Protein kinase domain/Protein tyrosine kinase/Fungal protein kinase, putative | transcript_product=Protein kinase
	LAMA_000594100.1	PH domain/Protein kinase domain/Protein tyrosine kinase	1.29551e-05	-7.97429	25.7547	26.5796	25.5886	18	18	18	4	4	4	12.9	12.9	12.9	57.612	3	4	3	0	0	0	LAMA_000594100.1-p1	>LAMA_000594100.1-p1 | transcript=LAMA_000594100.1 | gene=LAMA_000594100 | organism=Leishmania_amazonensis_MHOM/BR/71973/M2269 | gene_product=PH domain/Protein kinase domain/Protein tyrosine kinase, putative | transcript_product=PH domain/Protein kinase do
	LAMA_000025500.1	Protein tyrosine kinase/Protein kinase domain containing protein	0.00940004	-4.24712	28.181	27.337	27.5655	24.6558	21.7579	23.9284	13	13	13	39.7	39.7	39.7	40.727	9	6	6	3	1	2	LAMA_000025500.1-p1;LAMA_000422200.1-p1	>LAMA_000025500.1-p1 | transcript=LAMA_000025500.1 | gene=LAMA_000025500 | organism=Leishmania_amazonensis_MHOM/BR/71973/M2269 | gene_product=Protein tyrosine kinase/Protein kinase domain containing protein, putative | transcript_product=Protein tyrosine k
	LAMA_000102800.1	Protein kinase domain/Protein tyrosine kinase	0.0114075	-4.00196	30.3104	30.2351	30.3537	27.5029	24.5318	26.8588	28	28	28	58.3	58.3	58.3	56.258	16	14	18	8	3	6	LAMA_000102800.1-p1	>LAMA_000102800.1-p1 | transcript=LAMA_000102800.1 | gene=LAMA_000102800 | organism=Leishmania_amazonensis_MHOM/BR/71973/M2269 | gene_product=Protein kinase domain/Protein tyrosine kinase, putative | transcript_product=Protein kinase domain/Protein tyrosin
	LAMA_000018100.1	Casein kinase II regulatory subunit	0.0216295	-4.94005	25.6483	22.6299	23.5888	18	18	21.0468	4	4	4	21.1	21.1	21.1	30.793	3	1	2	0	0	1	LAMA_000018100.1-p1	>LAMA_000018100.1-p1 | transcript=LAMA_000018100.1 | gene=LAMA_000018100 | organism=Leishmania_amazonensis_MHOM/BR/71973/M2269 | gene_product=Casein kinase II regulatory subunit, putative | transcript_product=Casein kinase II regulatory subunit, putative |
	LAMA_000222300.1	NLI interacting factor-like phosphatase	2.19423e-06	-5.43098	23.2033	23.6662	23.4234	18	18	18	2	2	2	10.3	10.3	10.3	28.743	1	1	1	0	0	0	LAMA_000222300.1-p1	>LAMA_000222300.1-p1 | transcript=LAMA_000222300.1 | gene=LAMA_000222300 | organism=Leishmania_amazonensis_MHOM/BR/71973/M2269 | gene_product=NLI interacting factor-like phosphatase, putative | transcript_product=NLI interacting factor-like phosphatase, pu
	LAMA_000769800.1	NLI interacting factor-like phosphatase	0.0141598	-6.19714	27.3546	27.1496	26.6244	22.9366	18	21.6006	5	5	5	21.2	21.2	21.2	27.198	3	3	3	2	0	1	LAMA_000769800.1-p1	>LAMA_000769800.1-p1 | transcript=LAMA_000769800.1 | gene=LAMA_000769800 | organism=Leishmania_amazonensis_MHOM/BR/71973/M2269 | gene_product=NLI interacting factor-like phosphatase, putative | transcript_product=NLI interacting factor-like phosphatase, pu
	LAMA_000556000.1	Endonuclease/Exonuclease/phosphatase family/AMP-binding enzyme/Fumble	1.60358e-05	-5.44618	23.3999	23.8497	23.089	18	18	18	2	2	2	1.4	1.4	1.4	162.21	2	2	1	0	0	0	LAMA_000556000.1-p1	>LAMA_000556000.1-p1 | transcript=LAMA_000556000.1 | gene=LAMA_000556000 | organism=Leishmania_amazonensis_MHOM/BR/71973/M2269 | gene_product=Endonuclease/Exonuclease/phosphatase family/AMP-binding enzyme/Fumble, putative | transcript_product=Endonuclease/
	LAMA_000227100.1	Protein phosphatase 2C	4.45523e-06	-9.92098	28.294	27.3461	28.1228	18	18	18	7	7	7	20	20	20	44.127	7	5	7	0	0	0	LAMA_000227100.1-p1	>LAMA_000227100.1-p1 | transcript=LAMA_000227100.1 | gene=LAMA_000227100 | organism=Leishmania_amazonensis_MHOM/BR/71973/M2269 | gene_product=Protein phosphatase 2C, putative | transcript_product=Protein phosphatase 2C, putative | location=KE389976.1:18219
	LAMA_000248100.1	Protein phosphatase 2C/Stage II sporulation protein E (SpoIIE)	1.92823e-05	-7.07805	25.2217	25.5118	24.5007	18	18	18	6	6	6	22.2	22.2	22.2	40.762	2	6	2	0	0	0	LAMA_000248100.1-p1	>LAMA_000248100.1-p1 | transcript=LAMA_000248100.1 | gene=LAMA_000248100 | organism=Leishmania_amazonensis_MHOM/BR/71973/M2269 | gene_product=Protein phosphatase 2C/Stage II sporulation protein E (SpoIIE), putative | transcript_product=Protein phosphatase
	LAMA_000748800.1	Protein phosphatase 2C	0.0192097	-4.26273	22.2937	24.1933	20.3012	18	18	18	3	3	3	10.1	10.1	10.1	29.748	1	1	1	0	0	0	LAMA_000748800.1-p1	>LAMA_000748800.1-p1 | transcript=LAMA_000748800.1 | gene=LAMA_000748800 | organism=Leishmania_amazonensis_MHOM/BR/71973/M2269 | gene_product=Protein phosphatase 2C, putative | transcript_product=Protein phosphatase 2C, putative | location=KE390711.1:10861
	LAMA_000311100.1	Protein phosphatase 2C	5.03577e-05	-6.85002	25.1682	24.1114	25.2705	18	18	18	2	2	2	10.1	10.1	10.1	32.638	1	1	1	0	0	0	LAMA_000311100.1-p1	>LAMA_000311100.1-p1 | transcript=LAMA_000311100.1 | gene=LAMA_000311100 | organism=Leishmania_amazonensis_MHOM/BR/71973/M2269 | gene_product=Protein phosphatase 2C, putative | transcript_product=Protein phosphatase 2C, putative | location=KE391237.1:42958
	LAMA_000486000.1	Protein phosphatase 2C	0.00148478	-10.3663	31.1583	31.0114	30.7343	22.38	18	21.4249	26	26	26	65.5	65.5	65.5	45.209	23	24	22	1	0	1	LAMA_000486000.1-p1	>LAMA_000486000.1-p1 | transcript=LAMA_000486000.1 | gene=LAMA_000486000 | organism=Leishmania_amazonensis_MHOM/BR/71973/M2269 | gene_product=Protein phosphatase 2C, putative | transcript_product=Protein phosphatase 2C, putative | location=KE391103.1:6154-
	LAMA_000130800.1	Endonuclease/Exonuclease/phosphatase family	0.0274224	-5.28848	22.7548	25.6694	25.2389	18	18	21.7977	6	6	6	16.3	16.3	16.3	70.992	2	5	2	0	0	1	LAMA_000130800.1-p1	>LAMA_000130800.1-p1 | transcript=LAMA_000130800.1 | gene=LAMA_000130800 | organism=Leishmania_amazonensis_MHOM/BR/71973/M2269 | gene_product=Endonuclease/Exonuclease/phosphatase family, putative | transcript_product=Endonuclease/Exonuclease/phosphatase fa
	LAMA_000081100.1	Putative Phosphatase/Protein of unknown function DUF89	0.0119332	-5.89317	25.7258	24.6878	21.2659	18	18	18	7	7	7	9.2	9.2	9.2	110.66	3	3	3	0	0	0	LAMA_000081100.1-p1	>LAMA_000081100.1-p1 | transcript=LAMA_000081100.1 | gene=LAMA_000081100 | organism=Leishmania_amazonensis_MHOM/BR/71973/M2269 | gene_product=Putative Phosphatase/Protein of unknown function DUF89, putative | transcript_product=Putative Phosphatase/Protein
	LAMA_000248400.1	Endonuclease/Exonuclease/phosphatase family	9.24847e-05	-7.33981	25.2084	26.1992	24.6118	18	18	18	5	5	5	14.5	14.5	14.5	48.897	3	5	2	0	0	0	LAMA_000248400.1-p1	>LAMA_000248400.1-p1 | transcript=LAMA_000248400.1 | gene=LAMA_000248400 | organism=Leishmania_amazonensis_MHOM/BR/71973/M2269 | gene_product=Endonuclease/Exonuclease/phosphatase family, putative | transcript_product=Endonuclease/Exonuclease/phosphatase fa
	LAMA_000244000.1	Protein-tyrosine phosphatase/Dual specificity phosphatase, catalytic domain containing protein	0.00209929	-6.60034	25.4455	25.7862	25.3358	18	18	20.7665	4	4	4	28.4	28.4	28.4	19.537	3	2	1	0	0	1	LAMA_000244000.1-p1	>LAMA_000244000.1-p1 | transcript=LAMA_000244000.1 | gene=LAMA_000244000 | organism=Leishmania_amazonensis_MHOM/BR/71973/M2269 | gene_product=Protein-tyrosine phosphatase/Dual specificity phosphatase, catalytic domain containing protein, putative | transcr
	LAMA_000589700.1	Protein phosphatase 2C	0.04169	-5.45472	27.0103	27.7034	26.5291	23.437	18	23.4416	14	14	14	45.6	45.6	45.6	41.849	6	10	4	1	0	1	LAMA_000589700.1-p1	>LAMA_000589700.1-p1 | transcript=LAMA_000589700.1 | gene=LAMA_000589700 | organism=Leishmania_amazonensis_MHOM/BR/71973/M2269 | gene_product=Protein phosphatase 2C, putative | transcript_product=Protein phosphatase 2C, putative | location=KE390101.1:13304
	LAMA_000745800.1	Endonuclease/Exonuclease/phosphatase family	0.018098	-6.01092	27.5564	27.3538	25.6757	22.5941	18	21.959	5	5	5	10.1	10.1	10.1	78.147	4	3	3	1	0	1	LAMA_000745800.1-p1	>LAMA_000745800.1-p1 | transcript=LAMA_000745800.1 | gene=LAMA_000745800 | organism=Leishmania_amazonensis_MHOM/BR/71973/M2269 | gene_product=Endonuclease/Exonuclease/phosphatase family, putative | transcript_product=Endonuclease/Exonuclease/phosphatase fa
	LAMA_000064700.1	Protein tyrosine phosphatase-like protein, PTPLA	0.00186398	-7.41514	27.7781	27.0659	27.2602	21.2328	18	20.626	6	6	6	25.9	25.9	25.9	24.998	5	3	3	1	0	1	LAMA_000064700.1-p1	>LAMA_000064700.1-p1 | transcript=LAMA_000064700.1 | gene=LAMA_000064700 | organism=Leishmania_amazonensis_MHOM/BR/71973/M2269 | gene_product=Protein tyrosine phosphatase-like protein, PTPLA, putative | transcript_product=Protein tyrosine phosphatase-like
	LAMA_000243800.1	Protein-tyrosine phosphatase/Dual specificity phosphatase, catalytic domain containing protein	0.0086913	-7.9395	28.9532	29.4966	29.2195	23.1915	18	22.6593	9	9	9	57.7	57.7	57.7	19.388	7	8	7	2	0	1	LAMA_000243800.1-p1	>LAMA_000243800.1-p1 | transcript=LAMA_000243800.1 | gene=LAMA_000243800 | organism=Leishmania_amazonensis_MHOM/BR/71973/M2269 | gene_product=Protein-tyrosine phosphatase/Dual specificity phosphatase, catalytic domain containing protein, putative | transcr
	LAMA_000561700.1	Serine-threonine protein phosphatase N-terminal domain/Calcineurin-like phosphoesterase	8.52589e-08	-10.8014	28.9356	28.9023	28.5663	18	18	18	11	11	10	40.2	40.2	37.2	34.387	10	9	9	0	0	0	LAMA_000561700.1-p1	>LAMA_000561700.1-p1 | transcript=LAMA_000561700.1 | gene=LAMA_000561700 | organism=Leishmania_amazonensis_MHOM/BR/71973/M2269 | gene_product=Serine-threonine protein phosphatase N-terminal domain/Calcineurin-like phosphoesterase, putative | transcript_pro
	LAMA_000647700.1	Calreticulin family	6.51978e-08	-13.5327	31.7992	31.4626	31.3362	18	18	18	13	13	13	44.6	44.6	44.6	43.958	12	11	11	0	0	0	LAMA_000647700.1-p1	>LAMA_000647700.1-p1 | transcript=LAMA_000647700.1 | gene=LAMA_000647700 | organism=Leishmania_amazonensis_MHOM/BR/71973/M2269 | gene_product=Calreticulin family, putative | transcript_product=Calreticulin family, putative | location=KE391797.1:12059-13231
	LAMA_000338600.1	14-3-3 protein	0.031141	-8.7231	32.064	32.1322	32.0102	26.2845	18	25.7525	19	19	19	70.2	70.2	70.2	29.69	15	17	18	3	0	2	LAMA_000338600.1-p1	>LAMA_000338600.1-p1 | transcript=LAMA_000338600.1 | gene=LAMA_000338600 | organism=Leishmania_amazonensis_MHOM/BR/71973/M2269 | gene_product=14-3-3 protein, putative | transcript_product=14-3-3 protein, putative | location=KE390941.1:22863-23639(-) | prot
	LAMA_000173900.1	14-3-3 protein	0.0295064	-8.26419	31.0472	31.2176	30.8788	23.9716	18	26.3794	19	19	19	67.2	67.2	67.2	29.147	16	18	18	1	0	2	LAMA_000173900.1-p1	>LAMA_000173900.1-p1 | transcript=LAMA_000173900.1 | gene=LAMA_000173900 | organism=Leishmania_amazonensis_MHOM/BR/71973/M2269 | gene_product=14-3-3 protein, putative | transcript_product=14-3-3 protein, putative | location=KE390606.1:51279-52040(+) | prot
	LAMA_000491700.1	TAP42-like family	0.000158191	-6.37155	23.8668	25.2911	23.9567	18	18	18	3	3	3	7.2	7.2	7.2	53.117	1	2	1	0	0	0	LAMA_000491700.1-p1	>LAMA_000491700.1-p1 | transcript=LAMA_000491700.1 | gene=LAMA_000491700 | organism=Leishmania_amazonensis_MHOM/BR/71973/M2269 | gene_product=TAP42-like family, putative | transcript_product=TAP42-like family, putative | location=KE390413.1:21105-22526(-)
	LAMA_000304600.1	ELMO/CED-12 family	0.0193229	-4.05124	24.4485	24.1546	23.8174	20.8858	18	21.3809	2	2	2	5.3	5.3	5.3	35.988	1	1	1	1	0	1	LAMA_000304600.1-p1	>LAMA_000304600.1-p1 | transcript=LAMA_000304600.1 | gene=LAMA_000304600 | organism=Leishmania_amazonensis_MHOM/BR/71973/M2269 | gene_product=ELMO/CED-12 family, putative | transcript_product=ELMO/CED-12 family, putative | location=KE389606.1:1607-2563(+)
	Ribosomal proteins
	LAMA_000770300.1	Ribosomal protein L7Ae/L30e/S12e/Gadd45 family	3.44364e-09	-12.0612	30.1568	29.9534	30.0735	18	18	18	10	10	10	82.7	82.7	82.7	11.382	10	9	10	0	0	0	LAMA_000770300.1-p1	>LAMA_000770300.1-p1 | transcript=LAMA_000770300.1 | gene=LAMA_000770300 | organism=Leishmania_amazonensis_MHOM/BR/71973/M2269 | gene_product=Ribosomal protein L7Ae/L30e/S12e/Gadd45 family, putative | transcript_product=Ribosomal protein L7Ae/L30e/S12e/Gad
	LAMA_000490400.1	S25 ribosomal protein	1.69201e-10	-12.6471	30.6998	30.6424	30.5991	18	18	18	8	8	8	50	50	50	13.048	8	7	8	1	0	0	LAMA_000490400.1-p1	>LAMA_000490400.1-p1 | transcript=LAMA_000490400.1 | gene=LAMA_000490400 | organism=Leishmania_amazonensis_MHOM/BR/71973/M2269 | gene_product=S25 ribosomal protein, putative | transcript_product=S25 ribosomal protein, putative | location=KE391068.1:2551-29
	LAMA_000236000.1	Ribosomal protein L6e	2.92827e-09	-11.61	29.6997	29.5113	29.619	18	18	18	14	1	1	63.3	8.2	8.2	17.291	1	1	1	0	0	0	LAMA_000236000.1-p1	>LAMA_000236000.1-p1 | transcript=LAMA_000236000.1 | gene=LAMA_000236000:pseudogene | organism=Leishmania_amazonensis_MHOM/BR/71973/M2269 | gene_product=Ribosomal protein L6e, putative | transcript_product=Ribosomal protein L6e, putative | location=KE39192
	LAMA_000763400.1	Ribosomal protein L7Ae/L30e/S12e/Gadd45 family	1.71716e-07	-9.82883	27.9411	27.9717	27.5737	18	18	18	10	10	10	75.7	75.7	75.7	16.662	8	8	6	0	0	0	LAMA_000763400.1-p1	>LAMA_000763400.1-p1 | transcript=LAMA_000763400.1 | gene=LAMA_000763400 | organism=Leishmania_amazonensis_MHOM/BR/71973/M2269 | gene_product=Ribosomal protein L7Ae/L30e/S12e/Gadd45 family, putative | transcript_product=Ribosomal protein L7Ae/L30e/S12e/Gad
	LAMA_000177700.1	Ribosomal protein S21e	1.74257e-08	-11.8744	29.7762	29.7988	30.0483	18	18	18	4	4	4	38.4	38.4	38.4	18.326	3	3	4	0	0	0	LAMA_000177700.1-p1	>LAMA_000177700.1-p1 | transcript=LAMA_000177700.1 | gene=LAMA_000177700 | organism=Leishmania_amazonensis_MHOM/BR/71973/M2269 | gene_product=Ribosomal protein S21e, putative | transcript_product=Ribosomal protein S21e, putative | location=KE391864.1:11858
	LAMA_000622800.1;LAMA_000622700.1	60s Acidic ribosomal protein	5.95208e-07	-10.9399	29.2603	28.5894	28.9698	18	18	18	10	10	10	100	100	100	10.5	9	7	8	0	0	0	LAMA_000622800.1-p1;LAMA_000622700.1-p1	>LAMA_000622800.1-p1 | transcript=LAMA_000622800.1 | gene=LAMA_000622800 | organism=Leishmania_amazonensis_MHOM/BR/71973/M2269 | gene_product=60s Acidic ribosomal protein, putative | transcript_product=60s Acidic ribosomal protein, putative | location=KE39
	LAMA_000475000.1	Ribosomal proteins L26 eukaryotic, L24P archaeal/KOW motif containing protein	0.0170662	-5.19046	30.4086	30.1714	30.2058	26.1125	22.4541	26.6479	14	14	14	59.3	59.3	59.3	16.568	9	11	9	2	3	5	LAMA_000475000.1-p1;LAMA_000783500.1-p1	>LAMA_000475000.1-p1 | transcript=LAMA_000475000.1 | gene=LAMA_000475000 | organism=Leishmania_amazonensis_MHOM/BR/71973/M2269 | gene_product=Ribosomal proteins L26 eukaryotic, L24P archaeal/KOW motif containing protein, putative | transcript_product=Ribos
	LAMA_000179900.1;LAMA_000013600.1	Ribosomal protein S7p/S5e	0.00441518	-6.59933	30.5725	30.2043	29.6333	25.2591	21.4738	23.8792	15	15	15	52.6	52.6	52.6	21.286	10	12	8	5	1	3	LAMA_000179900.1-p1;LAMA_000013600.1-p1	>LAMA_000179900.1-p1 | transcript=LAMA_000179900.1 | gene=LAMA_000179900 | organism=Leishmania_amazonensis_MHOM/BR/71973/M2269 | gene_product=Ribosomal protein S7p/S5e, putative | transcript_product=Ribosomal protein S7p/S5e, putative | location=KE391117.1
	LAMA_000030000.1	Ribosomal protein S7e	0.00277819	-7.01896	31.4454	31.1917	31.2951	25.5763	22.1762	25.123	19	19	19	66	66	66	23.881	15	16	17	3	2	3	LAMA_000030000.1-p1	>LAMA_000030000.1-p1 | transcript=LAMA_000030000.1 | gene=LAMA_000030000 | organism=Leishmania_amazonensis_MHOM/BR/71973/M2269 | gene_product=Ribosomal protein S7e, putative | transcript_product=Ribosomal protein S7e, putative | location=KE390650.1:11-613(
	LAMA_000316800.1;LAMA_000316500.1	Ribosomal protein L24e	0.00762183	-4.58689	26.4141	26.7849	26.5106	23.7958	20.8576	21.2955	5	5	5	31.5	31.5	31.5	14.571	2	2	4	2	1	2	LAMA_000316800.1-p1;LAMA_000316500.1-p1	>LAMA_000316800.1-p1 | transcript=LAMA_000316800.1 | gene=LAMA_000316800 | organism=Leishmania_amazonensis_MHOM/BR/71973/M2269 | gene_product=Ribosomal protein L24e, putative | transcript_product=Ribosomal protein L24e, putative | location=KE391976.1:15020
	LAMA_000022700.1	Ribosomal protein L19e	0.0310134	-3.57192	30.4117	30.6111	30.4723	28.5973	24.8695	27.3125	22	22	22	52.2	52.2	52.2	28.202	12	8	13	9	5	6	LAMA_000022700.1-p1	>LAMA_000022700.1-p1 | transcript=LAMA_000022700.1 | gene=LAMA_000022700 | organism=Leishmania_amazonensis_MHOM/BR/71973/M2269 | gene_product=Ribosomal protein L19e, putative | transcript_product=Ribosomal protein L19e, putative | location=KE389590.1:2761-
	LAMA_000353500.1	Ribosomal protein L10/Insertion domain in 60S ribosomal protein L10P	0.000473967	-4.85959	28.048	28.3135	27.9879	24.0399	22.4667	23.2641	11	11	11	52.9	52.9	52.9	25.214	5	6	7	1	1	1	LAMA_000353500.1-p1	>LAMA_000353500.1-p1 | transcript=LAMA_000353500.1 | gene=LAMA_000353500 | organism=Leishmania_amazonensis_MHOM/BR/71973/M2269 | gene_product=Ribosomal protein L10/Insertion domain in 60S ribosomal protein L10P, putative | transcript_product=Ribosomal prot
	LAMA_000149100.1	Ubiquitin-2 like Rad60 SUMO-like/Ubiquitin family/Ubiquitin-like domain/Ribosomal L40e family	0.00901388	-5.23093	32.4093	32.2365	31.8961	27.9989	24.7655	28.0847	11	11	11	64.1	64.1	64.1	14.682	7	6	7	4	2	4	LAMA_000149100.1-p1	>LAMA_000149100.1-p1 | transcript=LAMA_000149100.1 | gene=LAMA_000149100 | organism=Leishmania_amazonensis_MHOM/BR/71973/M2269 | gene_product=Ubiquitin-2 like Rad60 SUMO-like/Ubiquitin family/Ubiquitin-like domain/Ribosomal L40e family, putative | transcri
	LAMA_000315400.1;LAMA_000025000.1	Ribosomal protein S13/S18	0.00840265	-5.00816	32.1777	31.8488	32.02	28.3147	24.9739	27.7334	25	25	25	78.4	78.4	78.4	17.368	19	20	19	2	1	4	LAMA_000315400.1-p1;LAMA_000025000.1-p1	>LAMA_000315400.1-p1 | transcript=LAMA_000315400.1 | gene=LAMA_000315400 | organism=Leishmania_amazonensis_MHOM/BR/71973/M2269 | gene_product=Ribosomal protein S13/S18, putative | transcript_product=Ribosomal protein S13/S18, putative | location=KE389549.1
	LAMA_000804400.1;LAMA_000804300.1	Ribosomal protein L14p/L23e	0.0251333	-2.60929	30.8547	30.6028	30.7966	29.1432	26.6885	28.5946	16	16	16	86.3	86.3	86.3	14.956	11	12	13	2	2	2	LAMA_000804400.1-p1;LAMA_000804300.1-p1	>LAMA_000804400.1-p1 | transcript=LAMA_000804400.1 | gene=LAMA_000804400 | organism=Leishmania_amazonensis_MHOM/BR/71973/M2269 | gene_product=Ribosomal protein L14p/L23e, putative | transcript_product=Ribosomal protein L14p/L23e, putative | location=KE3902
	LAMA_000686700.1	Ribosomal protein L3	0.00683708	-5.28267	32.4614	31.9875	32.0637	27.7464	24.8579	28.0603	40	40	40	71.1	71.1	71.1	47.556	29	29	29	9	4	9	LAMA_000686700.1-p1	>LAMA_000686700.1-p1 | transcript=LAMA_000686700.1 | gene=LAMA_000686700 | organism=Leishmania_amazonensis_MHOM/BR/71973/M2269 | gene_product=Ribosomal protein L3, putative | transcript_product=Ribosomal protein L3, putative | location=KE390244.1:1-1260(+)
	LAMA_000524700.1;LAMA_000524600.1	Ribosomal L29 protein	0.00111937	-6.5662	30.0178	30.2232	30.1097	23.7936	22.0892	24.7694	11	11	11	55.1	55.1	55.1	15.191	7	7	8	2	1	1	LAMA_000524700.1-p1;LAMA_000524600.1-p1	>LAMA_000524700.1-p1 | transcript=LAMA_000524700.1 | gene=LAMA_000524700 | organism=Leishmania_amazonensis_MHOM/BR/71973/M2269 | gene_product=Ribosomal L29 protein, putative | transcript_product=Ribosomal L29 protein, putative | location=KE389819.1:7780-81
	LAMA_000008400.1	Ribosomal protein L4/L1 family/60S ribosomal protein L4 C-terminal domain containing protein	0.00323085	-4.80011	31.9435	31.5595	31.4595	27.814	25.3835	27.3646	26	26	26	56.4	56.4	56.4	41.207	20	18	18	5	4	7	LAMA_000008400.1-p1	>LAMA_000008400.1-p1 | transcript=LAMA_000008400.1 | gene=LAMA_000008400:pseudogene | organism=Leishmania_amazonensis_MHOM/BR/71973/M2269 | gene_product=Ribosomal protein L4/L1 family/60S ribosomal protein L4 C-terminal domain containing protein, putative
	LAMA_000475300.1;LAMA_000475200.1	Ribosomal protein S8e	0.000906287	-6.13953	30.9008	31.0368	30.8846	25.3185	23.4284	25.6567	15	15	15	53.2	53.2	53.2	24.687	11	13	13	4	4	5	LAMA_000475300.1-p1;LAMA_000475200.1-p1	>LAMA_000475300.1-p1 | transcript=LAMA_000475300.1 | gene=LAMA_000475300 | organism=Leishmania_amazonensis_MHOM/BR/71973/M2269 | gene_product=Ribosomal protein S8e, putative | transcript_product=Ribosomal protein S8e, putative | location=KE391166.1:936-159
	LAMA_000236900.1	60s Acidic ribosomal protein	0.000408103	-10.5352	29.8854	29.0702	29.4736	20.8235	18	18	6	6	6	80.2	80.2	80.2	11.03	5	4	4	1	0	0	LAMA_000236900.1-p1	>LAMA_000236900.1-p1 | transcript=LAMA_000236900.1 | gene=LAMA_000236900 | organism=Leishmania_amazonensis_MHOM/BR/71973/M2269 | gene_product=60s Acidic ribosomal protein, putative | transcript_product=60s Acidic ribosomal protein, putative | location=KE38
	LAMA_000181800.1;LAMA_000110800.1	Ribosomal protein S8	0.00116446	-5.47872	30.9546	30.9753	30.822	25.5142	24.2588	26.5427	12	12	12	68.5	68.5	68.5	14.696	9	10	9	1	1	1	LAMA_000181800.1-p1;LAMA_000110800.1-p1	>LAMA_000181800.1-p1 | transcript=LAMA_000181800.1 | gene=LAMA_000181800 | organism=Leishmania_amazonensis_MHOM/BR/71973/M2269 | gene_product=Ribosomal protein S8, putative | transcript_product=Ribosomal protein S8, putative | location=KE389979.1:14404-147
	LAMA_000239900.1	Ribosomal protein L7Ae/L30e/S12e/Gadd45 family	5.82028e-05	-9.4592	26.6534	28.4603	27.264	18	18	18	6	6	6	54.8	54.8	54.8	13.516	3	3	4	0	0	0	LAMA_000239900.1-p1	>LAMA_000239900.1-p1 | transcript=LAMA_000239900.1 | gene=LAMA_000239900 | organism=Leishmania_amazonensis_MHOM/BR/71973/M2269 | gene_product=Ribosomal protein L7Ae/L30e/S12e/Gadd45 family, putative | transcript_product=Ribosomal protein L7Ae/L30e/S12e/Gad
	LAMA_000103800.1;LAMA_000024100.1	Ribosomal protein L13e	0.000665086	-5.09643	31.3776	31.3725	31.474	26.2784	25.4084	27.248	23	23	23	68.2	68.2	68.2	24.745	16	19	18	6	1	6	LAMA_000103800.1-p1;LAMA_000024100.1-p1	>LAMA_000103800.1-p1 | transcript=LAMA_000103800.1 | gene=LAMA_000103800 | organism=Leishmania_amazonensis_MHOM/BR/71973/M2269 | gene_product=Ribosomal protein L13e, putative | transcript_product=Ribosomal protein L13e, putative | location=KE390261.1:7863-
	LAMA_000788500.1;LAMA_000476600.1	Ribosomal protein L11, N-terminal domain/Ribosomal protein L11, RNA binding domain containing protein	0.000580149	-10.1759	29.2011	29.3596	29.0318	21.0648	18	18	3	3	3	19.5	19.5	19.5	17.538	2	2	2	1	0	0	LAMA_000788500.1-p1;LAMA_000476600.1-p1	>LAMA_000788500.1-p1 | transcript=LAMA_000788500.1 | gene=LAMA_000788500 | organism=Leishmania_amazonensis_MHOM/BR/71973/M2269 | gene_product=Ribosomal protein L11, N-terminal domain/Ribosomal protein L11, RNA binding domain containing protein, putative |
	LAMA_000377100.1	Ribosomal protein L1p/L10e family	0.000276685	-6.4562	24.6791	23.4329	25.2567	18	18	18	4	4	4	19.4	19.4	19.4	29.804	2	1	2	0	0	0	LAMA_000377100.1-p1	>LAMA_000377100.1-p1 | transcript=LAMA_000377100.1 | gene=LAMA_000377100 | organism=Leishmania_amazonensis_MHOM/BR/71973/M2269 | gene_product=Ribosomal protein L1p/L10e family, putative | transcript_product=Ribosomal protein L1p/L10e family, putative | loc
	LAMA_000371500.1	Ribosomal protein S8e	1.39588e-07	-7.66446	25.7649	25.4752	25.7532	18	18	18	5	5	5	22.3	22.3	22.3	29.747	2	2	3	0	0	0	LAMA_000371500.1-p1	>LAMA_000371500.1-p1 | transcript=LAMA_000371500.1 | gene=LAMA_000371500 | organism=Leishmania_amazonensis_MHOM/BR/71973/M2269 | gene_product=Ribosomal protein S8e, putative | transcript_product=Ribosomal protein S8e, putative | location=KE391090.1:10510-1
	LAMA_000543300.1;LAMA_000021800.1	Ribosomal protein L10/Insertion domain in 60S ribosomal protein L10P/60s Acidic ribosomal protein	0.00414486	-10.9997	31.1442	30.7173	30.7204	18	18	23.5828	21	21	21	60.2	60.2	60.2	34.636	15	15	15	1	0	2	LAMA_000543300.1-p1;LAMA_000021800.1-p1	>LAMA_000543300.1-p1 | transcript=LAMA_000543300.1 | gene=LAMA_000543300 | organism=Leishmania_amazonensis_MHOM/BR/71973/M2269 | gene_product=Ribosomal protein L10/Insertion domain in 60S ribosomal protein L10P/60s Acidic ribosomal protein, putative | tran
	LAMA_000290100.1	Ribosomal protein S5, N-terminal domain/Ribosomal protein S5, C-terminal domain containing protein	0.00436686	-10.1282	31.4098	31.4367	31.3841	23.9414	18	21.9046	19	19	19	69.3	69.3	69.3	28.634	14	15	14	1	0	1	LAMA_000290100.1-p1	>LAMA_000290100.1-p1 | transcript=LAMA_000290100.1 | gene=LAMA_000290100 | organism=Leishmania_amazonensis_MHOM/BR/71973/M2269 | gene_product=Ribosomal protein S5, N-terminal domain/Ribosomal protein S5, C-terminal domain containing protein, putative | tra
	LAMA_000192900.1	Protein of unknown function (DUF1698)/Methyltransferase domain/Tellurite resistance protein TehB/Ribosomal protein	0.0329197	-5.70207	27.2858	27.944	25.46	23.26	18	22.3236	7	7	7	19.5	19.5	19.5	39.348	4	6	1	1	0	1	LAMA_000192900.1-p1	>LAMA_000192900.1-p1 | transcript=LAMA_000192900.1 | gene=LAMA_000192900 | organism=Leishmania_amazonensis_MHOM/BR/71973/M2269 | gene_product=Protein of unknown function (DUF1698)/Methyltransferase domain/Tellurite resistance protein TehB/Ribosomal protein
	LAMA_000417700.1	Ribosomal protein L5/ribosomal L5P family C-terminus	0.0109363	-9.99837	30.3327	30.146	30.2002	24.6838	18	18	7	7	7	35	35	35	20.536	6	7	7	2	0	0	LAMA_000417700.1-p1	>LAMA_000417700.1-p1 | transcript=LAMA_000417700.1 | gene=LAMA_000417700 | organism=Leishmania_amazonensis_MHOM/BR/71973/M2269 | gene_product=Ribosomal protein L5/ribosomal L5P family C-terminus, putative | transcript_product=Ribosomal protein L5/ribosomal
	LAMA_000198200.1	Ribosomal protein L7Ae/L30e/S12e/Gadd45 family	0.00890242	-9.57909	31.603	31.6456	31.5408	24.226	18	23.8261	18	18	18	90.1	90.1	90.1	15.592	14	15	15	2	1	3	LAMA_000198200.1-p1	>LAMA_000198200.1-p1 | transcript=LAMA_000198200.1 | gene=LAMA_000198200 | organism=Leishmania_amazonensis_MHOM/BR/71973/M2269 | gene_product=Ribosomal protein L7Ae/L30e/S12e/Gadd45 family, putative | transcript_product=Ribosomal protein L7Ae/L30e/S12e/Gad
	LAMA_000344500.1;LAMA_000279100.1	Ribosomal protein S27	0.025987	-6.65858	28.6821	28.6215	28.2066	23.8192	18	23.7152	9	9	9	83.7	83.7	83.7	9.7993	4	4	5	3	0	3	LAMA_000344500.1-p1;LAMA_000279100.1-p1	>LAMA_000344500.1-p1 | transcript=LAMA_000344500.1 | gene=LAMA_000344500 | organism=Leishmania_amazonensis_MHOM/BR/71973/M2269 | gene_product=Ribosomal protein S27, putative | transcript_product=Ribosomal protein S27, putative | location=KE389579.1:768-102
	LAMA_000318300.1;LAMA_000094700.1	Ribosomal protein S4/S9 N-terminal domain/S4 domain containing protein	0.0101531	-8.73738	30.6677	30.5829	30.3314	23.9948	18	23.375	14	14	14	46.6	46.6	46.6	22.1	12	11	10	2	0	3	LAMA_000318300.1-p1;LAMA_000094700.1-p1	>LAMA_000318300.1-p1 | transcript=LAMA_000318300.1 | gene=LAMA_000318300 | organism=Leishmania_amazonensis_MHOM/BR/71973/M2269 | gene_product=Ribosomal protein S4/S9 N-terminal domain/S4 domain containing protein, putative | transcript_product=Ribosomal pr
	LAMA_000617500.1;LAMA_000560100.1	Ribosomal protein S26e	0.00559322	-8.33252	29.3784	29.2059	29.0889	21.4544	18	23.2212	5	5	5	42	42	42	12.779	4	4	5	1	0	2	LAMA_000617500.1-p1;LAMA_000560100.1-p1	>LAMA_000617500.1-p1 | transcript=LAMA_000617500.1 | gene=LAMA_000617500 | organism=Leishmania_amazonensis_MHOM/BR/71973/M2269 | gene_product=Ribosomal protein S26e, putative | transcript_product=Ribosomal protein S26e, putative | location=KE389487.1:3129-
	LAMA_000523400.1;LAMA_000042900.1	Ribosomal L38e protein family	0.000465139	-7.90179	26.9753	24.4514	26.2787	18	18	18	6	6	6	54.2	54.2	54.2	9.4731	3	2	2	0	0	0	LAMA_000523400.1-p1;LAMA_000042900.1-p1	>LAMA_000523400.1-p1 | transcript=LAMA_000523400.1 | gene=LAMA_000523400 | organism=Leishmania_amazonensis_MHOM/BR/71973/M2269 | gene_product=Ribosomal L38e protein family, putative | transcript_product=Ribosomal L38e protein family, putative | location=KE
	LAMA_000334900.1	Ribosomal protein S24e	0.0309338	-8.16691	28.672	28.6517	28.681	18	18	25.5039	11	11	11	44.5	44.5	44.5	15.752	8	9	8	0	0	3	LAMA_000334900.1-p1	>LAMA_000334900.1-p1 | transcript=LAMA_000334900.1 | gene=LAMA_000334900 | organism=Leishmania_amazonensis_MHOM/BR/71973/M2269 | gene_product=Ribosomal protein S24e, putative | transcript_product=Ribosomal protein S24e, putative | location=KE390273.1:657-1
	LAMA_000785500.1;LAMA_000403000.1	Ribosomal protein L36e	0.0116871	-7.88653	29.46	29.5103	29.4362	23.2736	18	23.4733	9	9	9	61	61	61	11.936	7	8	6	1	0	1	LAMA_000785500.1-p1;LAMA_000403000.1-p1	>LAMA_000785500.1-p1 | transcript=LAMA_000785500.1 | gene=LAMA_000785500 | organism=Leishmania_amazonensis_MHOM/BR/71973/M2269 | gene_product=Ribosomal protein L36e, putative | transcript_product=Ribosomal protein L36e, putative | location=KE390385.1:1071-
	LAMA_000181400.1	Ribosomal L28e protein family	0.0161219	-4.82401	30.3214	30.3983	29.9905	26.6162	23.0141	26.6078	14	14	14	63.3	63.3	63.3	16.248	9	11	10	3	2	3	LAMA_000181400.1-p1	>LAMA_000181400.1-p1 | transcript=LAMA_000181400.1 | gene=LAMA_000181400 | organism=Leishmania_amazonensis_MHOM/BR/71973/M2269 | gene_product=Ribosomal L28e protein family, putative | transcript_product=Ribosomal L28e protein family, putative | location=KE
	LAMA_000325900.1	Ribosomal L37ae protein family	0.0284112	-3.2885	29.0807	28.3181	28.522	25.581	23.5984	26.8758	10	10	10	75	75	75	10.313	5	3	4	2	2	4	LAMA_000325900.1-p1	>LAMA_000325900.1-p1 | transcript=LAMA_000325900.1 | gene=LAMA_000325900 | organism=Leishmania_amazonensis_MHOM/BR/71973/M2269 | gene_product=Ribosomal L37ae protein family, putative | transcript_product=Ribosomal L37ae protein family, putative | location=
	LAMA_000748100.1;LAMA_000157100.1	Ribosomal protein L35Ae	0.0261858	-2.99185	29.2591	28.2143	28.7372	26.1501	24.1759	26.909	19	19	19	76.4	76.4	76.4	16.454	8	6	9	4	4	6	LAMA_000748100.1-p1;LAMA_000157100.1-p1	>LAMA_000748100.1-p1 | transcript=LAMA_000748100.1 | gene=LAMA_000748100 | organism=Leishmania_amazonensis_MHOM/BR/71973/M2269 | gene_product=Ribosomal protein L35Ae, putative | transcript_product=Ribosomal protein L35Ae, putative | location=KE389901.1:348
	LAMA_000702500.1	Ribosomal protein L6e	0.0207378	-3.29946	30.6376	30.5751	30.4779	28.098	25.4867	28.2075	22	22	9	56.6	56.6	16.9	23.72	16	16	15	5	2	5	LAMA_000702500.1-p1	>LAMA_000702500.1-p1 | transcript=LAMA_000702500.1 | gene=LAMA_000702500 | organism=Leishmania_amazonensis_MHOM/BR/71973/M2269 | gene_product=Ribosomal protein L6e, putative | transcript_product=Ribosomal protein L6e, putative | location=KE390800.1:9713-10
	LAMA_000682200.1;LAMA_000682000.1	KOW motif/Ribosomal L27e protein family	0.0036151	-5.04059	30.4299	30.6522	30.3918	26.4594	23.8267	26.0661	15	15	15	70.9	70.9	70.9	15.464	12	11	12	4	3	5	LAMA_000682200.1-p1;LAMA_000682000.1-p1	>LAMA_000682200.1-p1 | transcript=LAMA_000682200.1 | gene=LAMA_000682200 | organism=Leishmania_amazonensis_MHOM/BR/71973/M2269 | gene_product=KOW motif/Ribosomal L27e protein family, putative | transcript_product=KOW motif/Ribosomal L27e protein family, pu
	LAMA_000351500.1;LAMA_000339300.1	Ribosomal L22e protein family	0.00610859	-3.62698	29.4935	30.2477	29.5007	25.6664	25.3152	27.3795	10	10	10	76	76	76	15.074	7	8	8	1	1	2	LAMA_000351500.1-p1;LAMA_000339300.1-p1	>LAMA_000351500.1-p1 | transcript=LAMA_000351500.1 | gene=LAMA_000351500 | organism=Leishmania_amazonensis_MHOM/BR/71973/M2269 | gene_product=Ribosomal L22e protein family, putative | transcript_product=Ribosomal L22e protein family, putative | location=KE
	LAMA_000786900.1	Ribosomal protein L32	0.0318825	-5.90585	30.0474	29.6306	30.0295	25.6538	20.3582	25.9779	13	13	13	60.2	60.2	60.2	15.336	8	7	9	2	1	2	LAMA_000786900.1-p1	>LAMA_000786900.1-p1 | transcript=LAMA_000786900.1 | gene=LAMA_000786900 | organism=Leishmania_amazonensis_MHOM/BR/71973/M2269 | gene_product=Ribosomal protein L32, putative | transcript_product=Ribosomal protein L32, putative | location=KE389904.1:22732-2
	RNA binding and metabolism
	LAMA_000402700.1	Possible Fer4-like domain in RNase L inhibitor, RLI/4Fe-4S binding domain/ABC transporter	2.43101e-08	-10.7796	28.9444	28.6545	28.7399	18	18	18	19	19	19	29.4	29.4	29.4	74.192	15	12	10	0	0	0	LAMA_000402700.1-p1	>LAMA_000402700.1-p1 | transcript=LAMA_000402700.1 | gene=LAMA_000402700 | organism=Leishmania_amazonensis_MHOM/BR/71973/M2269 | gene_product=Possible Fer4-like domain in RNase L inhibitor, RLI/4Fe-4S binding domain/ABC transporter, putative | transcript_p
	LAMA_000290700.1	Fibrillarin/tRNA methyltransferase complex GCD14 subunit	3.59478e-08	-11.8336	29.9035	29.9684	29.6287	18	18	18	12	12	12	52.2	52.2	52.2	31.054	10	11	9	0	0	0	LAMA_000290700.1-p1	>LAMA_000290700.1-p1 | transcript=LAMA_000290700.1 | gene=LAMA_000290700 | organism=Leishmania_amazonensis_MHOM/BR/71973/M2269 | gene_product=Fibrillarin/tRNA methyltransferase complex GCD14 subunit, putative | transcript_product=Fibrillarin/tRNA methyltra
	LAMA_000478800.1	RNA recognition motif. (a.k.a. RRM, RBD, or RNP domain)/Poly-adenylate binding protein, unique domain containing p	1.49033e-07	-10.5858	28.6776	28.7559	28.3238	18	18	18	12	12	12	27.9	27.9	27.9	60.857	9	11	10	0	0	0	LAMA_000478800.1-p1	>LAMA_000478800.1-p1 | transcript=LAMA_000478800.1 | gene=LAMA_000478800 | organism=Leishmania_amazonensis_MHOM/BR/71973/M2269 | gene_product=RNA recognition motif. (a.k.a. RRM, RBD, or RNP domain)/Poly-adenylate binding protein, unique domain containing p
	LAMA_000175300.1	mRNA capping enzyme/Methyltransferase domain containing protein	1.65117e-07	-8.7801	26.8796	26.9063	26.5544	18	18	18	9	9	9	9.9	9.9	9.9	117.63	5	6	6	1	0	0	LAMA_000175300.1-p1	>LAMA_000175300.1-p1 | transcript=LAMA_000175300.1 | gene=LAMA_000175300 | organism=Leishmania_amazonensis_MHOM/BR/71973/M2269 | gene_product=mRNA capping enzyme/Methyltransferase domain containing protein, putative | transcript_product=mRNA capping enzyme
	LAMA_000807900.1	RNA recognition motif. (a.k.a. RRM, RBD, or RNP domain)/Poly-adenylate binding protein, unique domain containing p	0.00324546	-7.69449	32.2239	31.8594	31.807	25.8182	21.8744	25.1141	35	35	35	53.5	53.5	53.5	65.036	33	23	27	5	1	3	LAMA_000807900.1-p1	>LAMA_000807900.1-p1 | transcript=LAMA_000807900.1 | gene=LAMA_000807900 | organism=Leishmania_amazonensis_MHOM/BR/71973/M2269 | gene_product=RNA recognition motif. (a.k.a. RRM, RBD, or RNP domain)/Poly-adenylate binding protein, unique domain containing p
	LAMA_000263300.1	RNA recognition motif. (a.k.a. RRM, RBD, or RNP domain)	8.7662e-09	-9.13906	27.166	27.2207	27.0305	18	18	18	4	4	4	21	21	21	32.723	4	4	4	0	0	0	LAMA_000263300.1-p1	>LAMA_000263300.1-p1 | transcript=LAMA_000263300.1 | gene=LAMA_000263300 | organism=Leishmania_amazonensis_MHOM/BR/71973/M2269 | gene_product=RNA recognition motif. (a.k.a. RRM, RBD, or RNP domain), putative | transcript_product=RNA recognition motif. (a.k
	LAMA_000100200.1	RNA recognition motif. (a.k.a. RRM, RBD, or RNP domain)	3.84567e-08	-10.8245	28.7371	29.0179	28.7185	18	18	18	5	5	5	29.5	29.5	29.5	23.553	4	5	4	0	0	0	LAMA_000100200.1-p1	>LAMA_000100200.1-p1 | transcript=LAMA_000100200.1 | gene=LAMA_000100200 | organism=Leishmania_amazonensis_MHOM/BR/71973/M2269 | gene_product=RNA recognition motif. (a.k.a. RRM, RBD, or RNP domain), putative | transcript_product=RNA recognition motif. (a.k
	LAMA_000661700.1	RNA recognition motif. (a.k.a. RRM, RBD, or RNP domain)	4.19935e-08	-12.3376	30.1158	30.4119	30.485	18	18	18	15	15	15	68.5	68.5	68.5	25.277	12	14	12	0	0	0	LAMA_000661700.1-p1	>LAMA_000661700.1-p1 | transcript=LAMA_000661700.1 | gene=LAMA_000661700 | organism=Leishmania_amazonensis_MHOM/BR/71973/M2269 | gene_product=RNA recognition motif. (a.k.a. RRM, RBD, or RNP domain), putative | transcript_product=RNA recognition motif. (a.k
	LAMA_000619900.1	Temperature dependent protein affecting M2 dsRNA replication	5.42514e-08	-10.8367	28.7453	29.0474	28.7173	18	18	18	18	18	18	26.7	26.7	26.7	90.685	16	16	12	0	0	0	LAMA_000619900.1-p1	>LAMA_000619900.1-p1 | transcript=LAMA_000619900.1 | gene=LAMA_000619900 | organism=Leishmania_amazonensis_MHOM/BR/71973/M2269 | gene_product=Temperature dependent protein affecting M2 dsRNA replication, putative | transcript_product=Temperature dependent
	LAMA_000278800.1	RNA recognition motif. (a.k.a. RRM, RBD, or RNP domain)	1.87656e-08	-9.49534	27.4351	27.6369	27.4141	18	18	18	5	5	5	9	9	9	44.045	3	3	4	0	0	0	LAMA_000278800.1-p1	>LAMA_000278800.1-p1 | transcript=LAMA_000278800.1 | gene=LAMA_000278800 | organism=Leishmania_amazonensis_MHOM/BR/71973/M2269 | gene_product=RNA recognition motif. (a.k.a. RRM, RBD, or RNP domain), putative | transcript_product=RNA recognition motif. (a.k
	LAMA_000093600.1	mRNA cleavage and polyadenylation factor CLP1 P-loop	1.42898e-06	-5.0092	22.8131	23.0181	23.1964	18	18	18	2	2	2	1.9	1.9	1.9	127.3	1	1	1	0	0	0	LAMA_000093600.1-p1	>LAMA_000093600.1-p1 | transcript=LAMA_000093600.1 | gene=LAMA_000093600 | organism=Leishmania_amazonensis_MHOM/BR/71973/M2269 | gene_product=mRNA cleavage and polyadenylation factor CLP1 P-loop, putative | transcript_product=mRNA cleavage and polyadenylat
	LAMA_000404100.1	Temperature dependent protein affecting M2 dsRNA replication	1.82591e-08	-8.89113	27.023	26.8324	26.818	18	18	18	9	9	9	11.3	11.3	11.3	149.84	8	7	7	0	0	0	LAMA_000404100.1-p1	>LAMA_000404100.1-p1 | transcript=LAMA_000404100.1 | gene=LAMA_000404100 | organism=Leishmania_amazonensis_MHOM/BR/71973/M2269 | gene_product=Temperature dependent protein affecting M2 dsRNA replication, putative | transcript_product=Temperature dependent
	LAMA_000540200.1	Mitochondrial RNA binding protein MRP	0.00596259	-4.94302	26.3749	25.6022	26.8442	22.3659	19.6374	21.989	5	5	5	29.5	29.5	29.5	26.577	3	2	4	1	1	1	LAMA_000540200.1-p1	>LAMA_000540200.1-p1 | transcript=LAMA_000540200.1 | gene=LAMA_000540200 | organism=Leishmania_amazonensis_MHOM/BR/71973/M2269 | gene_product=Mitochondrial RNA binding protein MRP, putative | transcript_product=Mitochondrial RNA binding protein MRP, putati
	LAMA_000271200.1	Domain of unknown function (DUF1726)/Helicase/GNAT acetyltransferase 2/Possible tRNA binding domain containing pro	3.18734e-05	-6.75823	25.1526	25.01	24.112	18	18	18	4	4	4	3.8	3.8	3.8	116.7	4	3	1	0	0	0	LAMA_000271200.1-p1	>LAMA_000271200.1-p1 | transcript=LAMA_000271200.1 | gene=LAMA_000271200 | organism=Leishmania_amazonensis_MHOM/BR/71973/M2269 | gene_product=Domain of unknown function (DUF1726)/Helicase/GNAT acetyltransferase 2/Possible tRNA binding domain containing pro
	LAMA_000228000.1	OB-fold nucleic acid binding domain/tRNA synthetases class II (D, K and N)	0.00321729	-6.58441	30.2078	29.8062	29.5563	25.1227	21.5816	23.1127	24	24	24	34	34	34	67.196	24	16	19	2	1	1	LAMA_000228000.1-p1	>LAMA_000228000.1-p1 | transcript=LAMA_000228000.1 | gene=LAMA_000228000 | organism=Leishmania_amazonensis_MHOM/BR/71973/M2269 | gene_product=OB-fold nucleic acid binding domain/tRNA synthetases class II (D, K and N), putative | transcript_product=OB-fold
	LAMA_000422000.1	Putative tRNA binding domain containing protein	0.00543901	-5.16123	29.4868	29.5436	29.5676	24.4918	22.6804	25.9421	19	19	19	49.8	49.8	49.8	44.389	12	14	13	1	2	4	LAMA_000422000.1-p1	>LAMA_000422000.1-p1 | transcript=LAMA_000422000.1 | gene=LAMA_000422000 | organism=Leishmania_amazonensis_MHOM/BR/71973/M2269 | gene_product=Putative tRNA binding domain containing protein, putative | transcript_product=Putative tRNA binding domain contai
	LAMA_000014800.1	RNA recognition motif. (a.k.a. RRM, RBD, or RNP domain)	1.55112e-06	-6.86724	25.0859	24.5677	24.9481	18	18	18	3	3	3	11	11	11	43.528	2	2	2	0	0	0	LAMA_000014800.1-p1	>LAMA_000014800.1-p1 | transcript=LAMA_000014800.1 | gene=LAMA_000014800 | organism=Leishmania_amazonensis_MHOM/BR/71973/M2269 | gene_product=RNA recognition motif. (a.k.a. RRM, RBD, or RNP domain), putative | transcript_product=RNA recognition motif. (a.k
	LAMA_000416600.1	DKCLD (NUC011) domain/TruB family pseudouridylate synthase (N terminal domain)/tRNA pseudouridylate synthase B C-t	0.000136435	-10.9874	30.0376	29.7399	29.4147	20.2301	18	18	20	20	20	45.1	45.1	45.1	48.487	17	17	12	1	0	0	LAMA_000416600.1-p1	>LAMA_000416600.1-p1 | transcript=LAMA_000416600.1 | gene=LAMA_000416600 | organism=Leishmania_amazonensis_MHOM/BR/71973/M2269 | gene_product=DKCLD (NUC011) domain/TruB family pseudouridylate synthase (N terminal domain)/tRNA pseudouridylate synthase B C-t
	LAMA_000611100.1	RNA recognition motif. (a.k.a. RRM, RBD, or RNP domain)	0.012905	-5.38703	27.7155	27.0379	27.9201	24.0605	19.8572	22.5948	6	6	6	27.3	27.3	27.3	23.098	4	5	5	1	1	1	LAMA_000611100.1-p1	>LAMA_000611100.1-p1 | transcript=LAMA_000611100.1 | gene=LAMA_000611100 | organism=Leishmania_amazonensis_MHOM/BR/71973/M2269 | gene_product=RNA recognition motif. (a.k.a. RRM, RBD, or RNP domain), putative | transcript_product=RNA recognition motif. (a.k
	LAMA_000127300.1	RNA polymerase Rpb3/Rpb11 dimerisation domain/RNA polymerase Rpb3/RpoA insert domain containing protein	2.58795e-05	-6.33323	23.9672	24.1275	24.905	18	18	18	3	3	3	14.2	14.2	14.2	37.536	2	1	2	0	0	0	LAMA_000127300.1-p1	>LAMA_000127300.1-p1 | transcript=LAMA_000127300.1 | gene=LAMA_000127300 | organism=Leishmania_amazonensis_MHOM/BR/71973/M2269 | gene_product=RNA polymerase Rpb3/Rpb11 dimerisation domain/RNA polymerase Rpb3/RpoA insert domain containing protein, putative
	LAMA_000766500.1	Gar1/Naf1 RNA binding region containing protein	3.13934e-06	-8.77729	26.5439	27.25	26.538	18	18	18	3	3	3	17.3	17.3	17.3	14.399	1	2	3	0	0	0	LAMA_000766500.1-p1	>LAMA_000766500.1-p1 | transcript=LAMA_000766500.1 | gene=LAMA_000766500 | organism=Leishmania_amazonensis_MHOM/BR/71973/M2269 | gene_product=Gar1/Naf1 RNA binding region containing protein, putative | transcript_product=Gar1/Naf1 RNA binding region contai
	LAMA_000306000.1	Pumilio-family RNA binding repeat	7.51452e-06	-8.73941	26.5668	27.3105	26.3409	18	18	18	6	6	6	17.2	17.2	17.2	61.323	5	5	5	0	0	0	LAMA_000306000.1-p1	>LAMA_000306000.1-p1 | transcript=LAMA_000306000.1 | gene=LAMA_000306000 | organism=Leishmania_amazonensis_MHOM/BR/71973/M2269 | gene_product=Pumilio-family RNA binding repeat, putative | transcript_product=Pumilio-family RNA binding repeat, putative | loc
	LAMA_000767400.1	RNA recognition motif. (a.k.a. RRM, RBD, or RNP domain)	0.0356349	-4.05681	24.9433	24.8111	24.0326	21.8841	18	21.7326	3	3	3	11	11	11	42.959	2	2	1	1	0	1	LAMA_000767400.1-p1	>LAMA_000767400.1-p1 | transcript=LAMA_000767400.1 | gene=LAMA_000767400 | organism=Leishmania_amazonensis_MHOM/BR/71973/M2269 | gene_product=RNA recognition motif. (a.k.a. RRM, RBD, or RNP domain), putative | transcript_product=RNA recognition motif. (a.k
	LAMA_000483500.1	RNA recognition motif. (a.k.a. RRM, RBD, or RNP domain)	7.44334e-07	-7.24446	25.1944	25.0379	25.5011	18	18	18	2	2	2	8.8	8.8	8.8	25.595	1	1	2	0	0	0	LAMA_000483500.1-p1	>LAMA_000483500.1-p1 | transcript=LAMA_000483500.1 | gene=LAMA_000483500 | organism=Leishmania_amazonensis_MHOM/BR/71973/M2269 | gene_product=RNA recognition motif. (a.k.a. RRM, RBD, or RNP domain), putative | transcript_product=RNA recognition motif. (a.k
	LAMA_000675800.1	RNA recognition motif. (a.k.a. RRM, RBD, or RNP domain)	0.0495691	-4.17117	25.9793	24.6431	24.3636	22.1878	18	22.2847	6	6	6	17.4	17.4	17.4	43.852	3	3	2	2	0	2	LAMA_000675800.1-p1	>LAMA_000675800.1-p1 | transcript=LAMA_000675800.1 | gene=LAMA_000675800 | organism=Leishmania_amazonensis_MHOM/BR/71973/M2269 | gene_product=RNA recognition motif. (a.k.a. RRM, RBD, or RNP domain), putative | transcript_product=RNA recognition motif. (a.k
	LAMA_000607900.1	C2H2-type zinc finger/C2H2 type zinc-finger (2 copies)/Zinc-finger double-stranded RNA-binding/Zinc-finger of C2H2	0.000172668	-6.53286	25.0693	23.5693	24.96	18	18	18	3	3	3	10.2	10.2	10.2	41.851	2	1	2	0	0	0	LAMA_000607900.1-p1	>LAMA_000607900.1-p1 | transcript=LAMA_000607900.1 | gene=LAMA_000607900 | organism=Leishmania_amazonensis_MHOM/BR/71973/M2269 | gene_product=C2H2-type zinc finger/C2H2 type zinc-finger (2 copies)/Zinc-finger double-stranded RNA-binding/Zinc-finger of C2H2
	LAMA_000295900.1	RNA polymerase Rpb3/Rpb11 dimerisation domain/RNA polymerase Rpb3/RpoA insert domain containing protein	0.000331305	-6.53496	23.4004	24.9985	25.2059	18	18	18	4	4	4	13.4	13.4	13.4	46.7	2	3	4	0	0	0	LAMA_000295900.1-p1	>LAMA_000295900.1-p1 | transcript=LAMA_000295900.1 | gene=LAMA_000295900 | organism=Leishmania_amazonensis_MHOM/BR/71973/M2269 | gene_product=RNA polymerase Rpb3/Rpb11 dimerisation domain/RNA polymerase Rpb3/RpoA insert domain containing protein, putative
	LAMA_000649900.1	RNA recognition motif. (a.k.a. RRM, RBD, or RNP domain)	5.01472e-06	-7.49513	25.9488	25.2807	25.2558	18	18	18	3	3	3	8.6	8.6	8.6	34.475	2	3	2	0	0	0	LAMA_000649900.1-p1	>LAMA_000649900.1-p1 | transcript=LAMA_000649900.1 | gene=LAMA_000649900 | organism=Leishmania_amazonensis_MHOM/BR/71973/M2269 | gene_product=RNA recognition motif. (a.k.a. RRM, RBD, or RNP domain), putative | transcript_product=RNA recognition motif. (a.k
	LAMA_000781200.1	TGS domain/Threonyl and Alanyl tRNA synthetase second additional domain/tRNA synthetase class II core domain (G, H	0.000916296	-9.9954	30.3898	29.8473	30.4575	21.3319	18	21.3764	33	33	33	51.5	51.5	51.5	89.772	27	24	25	1	0	1	LAMA_000781200.1-p1	>LAMA_000781200.1-p1 | transcript=LAMA_000781200.1 | gene=LAMA_000781200 | organism=Leishmania_amazonensis_MHOM/BR/71973/M2269 | gene_product=TGS domain/Threonyl and Alanyl tRNA synthetase second additional domain/tRNA synthetase class II core domain (G, H
	LAMA_000798700.1	RNA recognition motif. (a.k.a. RRM, RBD, or RNP domain)	0.0459908	-4.80464	25.9029	25.8761	26.4814	23.4505	18	22.3961	6	6	6	13.8	13.8	13.8	74.168	2	2	3	2	0	1	LAMA_000798700.1-p1	>LAMA_000798700.1-p1 | transcript=LAMA_000798700.1 | gene=LAMA_000798700 | organism=Leishmania_amazonensis_MHOM/BR/71973/M2269 | gene_product=RNA recognition motif. (a.k.a. RRM, RBD, or RNP domain), putative | transcript_product=RNA recognition motif. (a.k
	LAMA_000442200.1	Zn-finger in Ran binding protein and others/Putative tRNA binding domain containing protein	1.24016e-05	-8.66179	26.7645	26.0472	27.1737	18	18	18	2	2	2	13.4	13.4	13.4	16.047	2	1	2	0	0	0	LAMA_000442200.1-p1	>LAMA_000442200.1-p1 | transcript=LAMA_000442200.1 | gene=LAMA_000442200 | organism=Leishmania_amazonensis_MHOM/BR/71973/M2269 | gene_product=Zn-finger in Ran binding protein and others/Putative tRNA binding domain containing protein, putative | transcript
	LAMA_000171400.1	Seryl-tRNA synthetase N-terminal domain/tRNA synthetase class II core domain (G, H, P, S and T)	0.00654812	-10.9973	31.3451	31.0926	30.8955	24.3413	18	18	29	29	29	69.6	69.6	69.6	52.907	27	21	24	2	0	0	LAMA_000171400.1-p1	>LAMA_000171400.1-p1 | transcript=LAMA_000171400.1 | gene=LAMA_000171400 | organism=Leishmania_amazonensis_MHOM/BR/71973/M2269 | gene_product=Seryl-tRNA synthetase N-terminal domain/tRNA synthetase class II core domain (G, H, P, S and T), putative | transc
	LAMA_000308100.1	RNA polymerase I-associated factor PAF67	0.0040615	-10.6415	32.184	32.2919	32.0807	23.8067	18	22.8254	35	35	35	54.4	54.4	54.4	62.766	27	29	29	1	0	1	LAMA_000308100.1-p1	>LAMA_000308100.1-p1 | transcript=LAMA_000308100.1 | gene=LAMA_000308100 | organism=Leishmania_amazonensis_MHOM/BR/71973/M2269 | gene_product=RNA polymerase I-associated factor PAF67, putative | transcript_product=RNA polymerase I-associated factor PAF67,
	LAMA_000606000.1	NFACT protein RNA binding domain containing protein	4.33171e-05	-8.72205	27.2112	25.8147	27.1402	18	18	18	6	6	6	26.9	26.9	26.9	24.808	4	2	5	0	0	0	LAMA_000606000.1-p1	>LAMA_000606000.1-p1 | transcript=LAMA_000606000.1 | gene=LAMA_000606000 | organism=Leishmania_amazonensis_MHOM/BR/71973/M2269 | gene_product=NFACT protein RNA binding domain containing protein, putative | transcript_product=NFACT protein RNA binding domai
	LAMA_000603300.1	Pre-mRNA-splicing factor SF3A3, of SF3a complex, Prp9/Domain of unknown function (DUF3449)	0.00876799	-6.43378	25.1445	26.3547	25.7003	18	18	21.8982	10	10	10	23.7	23.7	23.7	69.602	3	6	3	0	0	1	LAMA_000603300.1-p1	>LAMA_000603300.1-p1 | transcript=LAMA_000603300.1 | gene=LAMA_000603300 | organism=Leishmania_amazonensis_MHOM/BR/71973/M2269 | gene_product=Pre-mRNA-splicing factor SF3A3, of SF3a complex, Prp9/Domain of unknown function (DUF3449), putative | transcript_
	LAMA_000483300.1;LAMA_000483200.1	RNA recognition motif. (a.k.a. RRM, RBD, or RNP domain)	0.0214011	-9.63132	33.0725	32.7317	32.7883	26.1607	18	25.5378	8	8	8	57.5	57.5	57.5	19.012	8	8	8	3	0	3	LAMA_000483300.1-p1;LAMA_000483200.1-p1	>LAMA_000483300.1-p1 | transcript=LAMA_000483300.1 | gene=LAMA_000483300 | organism=Leishmania_amazonensis_MHOM/BR/71973/M2269 | gene_product=RNA recognition motif. (a.k.a. RRM, RBD, or RNP domain), putative | transcript_product=RNA recognition motif. (a.k
	LAMA_000045400.1	RNA recognition motif. (a.k.a. RRM, RBD, or RNP domain)	0.006094	-6.9791	26.994	26.0744	25.6332	21.7643	18	18	10	10	10	18.4	18.4	18.4	71.967	5	6	3	2	0	0	LAMA_000045400.1-p1	>LAMA_000045400.1-p1 | transcript=LAMA_000045400.1 | gene=LAMA_000045400 | organism=Leishmania_amazonensis_MHOM/BR/71973/M2269 | gene_product=RNA recognition motif. (a.k.a. RRM, RBD, or RNP domain), putative | transcript_product=RNA recognition motif. (a.k
	LAMA_000662900.1	PheRS DNA binding domain 1/PheRS DNA binding domain 3/tRNA synthetases class II core domain (F)	0.00145218	-8.61349	28.9936	28.9117	28.4402	21.4419	18	21.0631	16	16	16	36.9	36.9	36.9	56.69	12	14	13	1	0	1	LAMA_000662900.1-p1	>LAMA_000662900.1-p1 | transcript=LAMA_000662900.1 | gene=LAMA_000662900 | organism=Leishmania_amazonensis_MHOM/BR/71973/M2269 | gene_product=PheRS DNA binding domain 1/PheRS DNA binding domain 3/tRNA synthetases class II core domain (F), putative | transc
	LAMA_000750800.1	RNA recognition motif. (a.k.a. RRM, RBD, or RNP domain)	0.00965854	-9.16483	31.3069	31.0218	30.9736	23.9236	18	23.8843	12	12	12	47.5	47.5	47.5	28.786	9	8	10	2	0	3	LAMA_000750800.1-p1	>LAMA_000750800.1-p1 | transcript=LAMA_000750800.1 | gene=LAMA_000750800 | organism=Leishmania_amazonensis_MHOM/BR/71973/M2269 | gene_product=RNA recognition motif. (a.k.a. RRM, RBD, or RNP domain), putative | transcript_product=RNA recognition motif. (a.k
	LAMA_000590700.1	OB-fold nucleic acid binding domain/tRNA synthetases class II (D, K and N)	0.00838272	-9.07431	30.9182	30.8841	30.625	23.3882	18	23.8161	30	30	29	60.9	60.9	59.3	62.299	24	27	22	2	0	3	LAMA_000590700.1-p1	>LAMA_000590700.1-p1 | transcript=LAMA_000590700.1 | gene=LAMA_000590700 | organism=Leishmania_amazonensis_MHOM/BR/71973/M2269 | gene_product=OB-fold nucleic acid binding domain/tRNA synthetases class II (D, K and N), putative | transcript_product=OB-fold
	LAMA_000212300.1	Scavenger mRNA decapping enzyme C-term binding/HIT domain containing protein	0.0314407	-6.55911	26.7804	26.8852	26.0141	24.0024	18	18	4	4	4	45.1	45.1	45.1	15.375	2	3	2	1	0	1	LAMA_000212300.1-p1	>LAMA_000212300.1-p1 | transcript=LAMA_000212300.1 | gene=LAMA_000212300 | organism=Leishmania_amazonensis_MHOM/BR/71973/M2269 | gene_product=Scavenger mRNA decapping enzyme C-term binding/HIT domain containing protein, putative | transcript_product=Scaven
	LAMA_000287000.1	Pumilio-family RNA binding repeat	1.29255e-08	-7.85835	25.8159	25.7944	25.9647	18	18	18	4	4	4	6.8	6.8	6.8	95.049	2	4	3	0	0	0	LAMA_000287000.1-p1	>LAMA_000287000.1-p1 | transcript=LAMA_000287000.1 | gene=LAMA_000287000 | organism=Leishmania_amazonensis_MHOM/BR/71973/M2269 | gene_product=Pumilio-family RNA binding repeat, putative | transcript_product=Pumilio-family RNA binding repeat, putative | loc
	LAMA_000406700.1	Aminoacyl-tRNA editing domain containing protein	0.0168947	-6.99218	26.695	26.7836	26.8147	23.3167	18	18	7	7	7	35.2	35.2	35.2	29.443	2	3	4	1	0	0	LAMA_000406700.1-p1	>LAMA_000406700.1-p1 | transcript=LAMA_000406700.1 | gene=LAMA_000406700 | organism=Leishmania_amazonensis_MHOM/BR/71973/M2269 | gene_product=Aminoacyl-tRNA editing domain containing protein, putative | transcript_product=Aminoacyl-tRNA editing domain cont
	LAMA_000617300.1	RNA recognition motif. (a.k.a. RRM, RBD, or RNP domain)	1.61922e-08	-8.02312	26.0826	25.9075	26.0793	18	18	18	2	2	2	27.7	27.7	27.7	15.692	2	1	2	0	0	0	LAMA_000617300.1-p1	>LAMA_000617300.1-p1 | transcript=LAMA_000617300.1 | gene=LAMA_000617300 | organism=Leishmania_amazonensis_MHOM/BR/71973/M2269 | gene_product=RNA recognition motif. (a.k.a. RRM, RBD, or RNP domain), putative | transcript_product=RNA recognition motif. (a.k
	LAMA_000712700.1	tRNA methyl transferase/Thiamine biosynthesis protein (ThiI)/Aminotransferase class-V	1.36832e-06	-8.00562	26.3197	25.9827	25.7145	18	18	18	11	11	11	18.4	18.4	18.4	88.099	7	4	5	0	0	0	LAMA_000712700.1-p1	>LAMA_000712700.1-p1 | transcript=LAMA_000712700.1 | gene=LAMA_000712700 | organism=Leishmania_amazonensis_MHOM/BR/71973/M2269 | gene_product=tRNA methyl transferase/Thiamine biosynthesis protein (ThiI)/Aminotransferase class-V, putative | transcript_produ
	LAMA_000817400.1	Protein-only RNase P	7.81499e-05	-8.11741	26.7195	25.1454	26.4874	18	18	18	6	6	6	14.6	14.6	14.6	65.64	4	2	4	0	0	0	LAMA_000817400.1-p1	>LAMA_000817400.1-p1 | transcript=LAMA_000817400.1 | gene=LAMA_000817400 | organism=Leishmania_amazonensis_MHOM/BR/71973/M2269 | gene_product=Protein-only RNase P, putative | transcript_product=Protein-only RNase P, putative | location=KE390848.1:433-2187(
	LAMA_000336300.1	DEAD/DEAH box helicase/Type III restriction enzyme, res subunit/Helicase conserved C-terminal domain/rRNA-processi	0.00523209	-7.53974	27.2949	27.202	26.0267	21.9044	18	18	15	15	15	23.6	23.6	23.6	106.67	8	8	9	1	0	0	LAMA_000336300.1-p1	>LAMA_000336300.1-p1 | transcript=LAMA_000336300.1 | gene=LAMA_000336300 | organism=Leishmania_amazonensis_MHOM/BR/71973/M2269 | gene_product=DEAD/DEAH box helicase/Type III restriction enzyme, res subunit/Helicase conserved C-terminal domain/rRNA-processi
	LAMA_000550000.1	RNA recognition motif. (a.k.a. RRM, RBD, or RNP domain)	0.0143378	-7.62287	29.5954	29.0708	29.116	23.0767	18	23.8369	15	15	15	37.7	37.7	37.7	40.064	12	9	9	1	0	1	LAMA_000550000.1-p1	>LAMA_000550000.1-p1 | transcript=LAMA_000550000.1 | gene=LAMA_000550000 | organism=Leishmania_amazonensis_MHOM/BR/71973/M2269 | gene_product=RNA recognition motif. (a.k.a. RRM, RBD, or RNP domain), putative | transcript_product=RNA recognition motif. (a.k
	LAMA_000295000.1	zf-MYND-like zinc finger, mRNA-binding/Metallopeptidase family M24	0.0160174	-7.62177	27.9165	26.6046	27.8978	23.5536	18	18	11	11	11	34.4	34.4	34.4	44.942	6	5	7	2	0	0	LAMA_000295000.1-p1	>LAMA_000295000.1-p1 | transcript=LAMA_000295000.1 | gene=LAMA_000295000 | organism=Leishmania_amazonensis_MHOM/BR/71973/M2269 | gene_product=zf-MYND-like zinc finger, mRNA-binding/Metallopeptidase family M24, putative | transcript_product=zf-MYND-like zin
	LAMA_000707100.1	Pumilio-family RNA binding repeat	0.00719966	-7.81915	29.0769	28.7988	28.3495	23.1799	18	21.5879	24	24	24	32.3	32.3	32.3	92.292	18	16	15	2	0	2	LAMA_000707100.1-p1	>LAMA_000707100.1-p1 | transcript=LAMA_000707100.1 | gene=LAMA_000707100 | organism=Leishmania_amazonensis_MHOM/BR/71973/M2269 | gene_product=Pumilio-family RNA binding repeat, putative | transcript_product=Pumilio-family RNA binding repeat, putative | loc
	LAMA_000061400.1	RNA recognition motif. (a.k.a. RRM, RBD, or RNP domain)	0.0108611	-3.6798	30.5664	30.3689	30.314	27.8477	25.1483	27.2139	10	10	10	35.9	35.9	35.9	33.482	8	9	8	1	1	1	LAMA_000061400.1-p1	>LAMA_000061400.1-p1 | transcript=LAMA_000061400.1 | gene=LAMA_000061400 | organism=Leishmania_amazonensis_MHOM/BR/71973/M2269 | gene_product=RNA recognition motif. (a.k.a. RRM, RBD, or RNP domain), putative | transcript_product=RNA recognition motif. (a.k
	LAMA_000788600.1	RNA recognition motif. (a.k.a. RRM, RBD, or RNP domain)	5.54718e-05	-5.75247	31.4944	31.1867	31.1995	25.8839	25.8015	24.9378	24	24	24	88.3	88.3	88.3	30.302	19	20	17	3	3	3	LAMA_000788600.1-p1	>LAMA_000788600.1-p1 | transcript=LAMA_000788600.1 | gene=LAMA_000788600 | organism=Leishmania_amazonensis_MHOM/BR/71973/M2269 | gene_product=RNA recognition motif. (a.k.a. RRM, RBD, or RNP domain), putative | transcript_product=RNA recognition motif. (a.k
	LAMA_000152100.1	Mitochondrial RNA binding protein MRP	0.0343691	-7.05547	27.3507	27.4307	27.088	18	18	24.703	8	8	8	42.1	42.1	42.1	26.941	5	6	7	1	0	1	LAMA_000152100.1-p1	>LAMA_000152100.1-p1 | transcript=LAMA_000152100.1 | gene=LAMA_000152100 | organism=Leishmania_amazonensis_MHOM/BR/71973/M2269 | gene_product=Mitochondrial RNA binding protein MRP, putative | transcript_product=Mitochondrial RNA binding protein MRP, putati
	LAMA_000749600.1	Alba	0.00501458	-7.14397	32.958	32.8222	32.9265	27.1354	23.2077	26.9317	24	24	24	75.6	75.6	75.6	22.542	23	20	21	6	2	5	LAMA_000749600.1-p1	>LAMA_000749600.1-p1 | transcript=LAMA_000749600.1 | gene=LAMA_000749600 | organism=Leishmania_amazonensis_MHOM/BR/71973/M2269 | gene_product=Alba, putative | transcript_product=Alba, putative | location=KE390672.1:12185-12802(+) | protein_length=205 | seq
	LAMA_000196200.1	Alba	0.040261	-2.86716	31.6835	31.6422	31.6196	29.9464	26.8812	29.5162	17	17	17	70.2	70.2	70.2	13.323	9	12	11	9	4	10	LAMA_000196200.1-p1	>LAMA_000196200.1-p1 | transcript=LAMA_000196200.1 | gene=LAMA_000196200 | organism=Leishmania_amazonensis_MHOM/BR/71973/M2269 | gene_product=Alba, putative | transcript_product=Alba, putative | location=KE391209.1:23371-23736(-) | protein_length=121 | seq
	LAMA_000659700.1	Type III restriction enzyme, res subunit/DEAD/DEAH box helicase/Helicase conserved C-terminal domain containing pr	5.22385e-05	-4.26618	22.6877	22.2269	21.8839	18	18	18	2	2	2	4.3	4.3	4.3	64.71	1	1	1	0	0	0	LAMA_000659700.1-p1	>LAMA_000659700.1-p1 | transcript=LAMA_000659700.1 | gene=LAMA_000659700 | organism=Leishmania_amazonensis_MHOM/BR/71973/M2269 | gene_product=Type III restriction enzyme, res subunit/DEAD/DEAH box helicase/Helicase conserved C-terminal domain containing pr
	LAMA_000575700.1	DEAD/DEAH box helicase/Type III restriction enzyme, res subunit/Helicase conserved C-terminal domain containing pr	4.12409e-05	-10.8252	28.5071	29.9083	28.0601	18	18	18	13	13	13	31.6	31.6	31.6	60.374	9	11	9	1	0	0	LAMA_000575700.1-p1	>LAMA_000575700.1-p1 | transcript=LAMA_000575700.1 | gene=LAMA_000575700 | organism=Leishmania_amazonensis_MHOM/BR/71973/M2269 | gene_product=DEAD/DEAH box helicase/Type III restriction enzyme, res subunit/Helicase conserved C-terminal domain containing pr
	LAMA_000063400.1	DEAD/DEAH box helicase/Helicase conserved C-terminal domain/GUCT (NUC152) domain containing protein	0.000268549	-5.62126	28.2898	28.1131	28.0298	22.9809	21.6057	22.9823	16	16	16	28.5	28.5	28.5	74.353	8	12	8	1	1	1	LAMA_000063400.1-p1	>LAMA_000063400.1-p1 | transcript=LAMA_000063400.1 | gene=LAMA_000063400 | organism=Leishmania_amazonensis_MHOM/BR/71973/M2269 | gene_product=DEAD/DEAH box helicase/Helicase conserved C-terminal domain/GUCT (NUC152) domain containing protein, putative | tr
	LAMA_000091100.1	DEAD/DEAH box helicase/Helicase conserved C-terminal domain containing protein	0.00328399	-5.17392	29.4909	30.2505	29.5965	25.7358	23.0867	24.9935	11	11	11	32	32	32	45.409	8	11	11	1	1	1	LAMA_000091100.1-p1	>LAMA_000091100.1-p1 | transcript=LAMA_000091100.1 | gene=LAMA_000091100 | organism=Leishmania_amazonensis_MHOM/BR/71973/M2269 | gene_product=DEAD/DEAH box helicase/Helicase conserved C-terminal domain containing protein, putative | transcript_product=DEAD
	LAMA_000779000.1	DEAD/DEAH box helicase/AAA domain/Helicase conserved C-terminal domain/Helicase associated domain (HA2)/Oligonucle	0.000264966	-5.82256	22.9256	24.5673	23.9747	18	18	18	3	3	3	6.5	6.5	6.5	80.07	1	2	2	0	0	0	LAMA_000779000.1-p1	>LAMA_000779000.1-p1 | transcript=LAMA_000779000.1 | gene=LAMA_000779000 | organism=Leishmania_amazonensis_MHOM/BR/71973/M2269 | gene_product=DEAD/DEAH box helicase/AAA domain/Helicase conserved C-terminal domain/Helicase associated domain (HA2)/Oligonucle
	LAMA_000771700.1	DEAD/DEAH box helicase/Helicase conserved C-terminal domain containing protein	0.00237046	-11.6984	31.6024	31.5043	31.0861	23.0974	18	18	21	21	21	41.4	41.4	41.4	47.148	19	17	17	1	0	0	LAMA_000771700.1-p1	>LAMA_000771700.1-p1 | transcript=LAMA_000771700.1 | gene=LAMA_000771700:pseudogene | organism=Leishmania_amazonensis_MHOM/BR/71973/M2269 | gene_product=DEAD/DEAH box helicase/Helicase conserved C-terminal domain containing protein, putative | transcript_p
	LAMA_000797600.1	DEAD/DEAH box helicase/Helicase conserved C-terminal domain containing protein	0.00122373	-7.20481	33.5196	33.2505	33.0752	27.3449	24.4043	26.4816	45	45	45	65.7	65.7	65.7	62.144	39	42	40	4	2	4	LAMA_000797600.1-p1	>LAMA_000797600.1-p1 | transcript=LAMA_000797600.1 | gene=LAMA_000797600 | organism=Leishmania_amazonensis_MHOM/BR/71973/M2269 | gene_product=DEAD/DEAH box helicase/Helicase conserved C-terminal domain containing protein, putative | transcript_product=DEAD
	LAMA_000328100.1	DEAD/DEAH box helicase/Helicase conserved C-terminal domain containing protein	0.0154829	-5.96402	26.6256	26.9661	26.0894	23.0154	18	20.7736	12	12	12	26.6	26.6	26.6	62.824	6	9	4	2	0	1	LAMA_000328100.1-p1	>LAMA_000328100.1-p1 | transcript=LAMA_000328100.1 | gene=LAMA_000328100 | organism=Leishmania_amazonensis_MHOM/BR/71973/M2269 | gene_product=DEAD/DEAH box helicase/Helicase conserved C-terminal domain containing protein, putative | transcript_product=DEAD
	LAMA_000401800.1	DEAD/DEAH box helicase/Helicase conserved C-terminal domain containing protein	3.29565e-07	-7.86526	25.8013	26.0984	25.6961	18	18	18	8	8	8	15.4	15.4	15.4	74.307	5	5	4	0	0	0	LAMA_000401800.1-p1	>LAMA_000401800.1-p1 | transcript=LAMA_000401800.1 | gene=LAMA_000401800 | organism=Leishmania_amazonensis_MHOM/BR/71973/M2269 | gene_product=DEAD/DEAH box helicase/Helicase conserved C-terminal domain containing protein, putative | transcript_product=DEAD
	LAMA_000334500.1	DEAD/DEAH box helicase/Helicase conserved C-terminal domain/Helicase associated domain (HA2)/Oligonucleotide/oligo	2.046e-05	-7.55652	25.8254	24.9082	25.936	18	18	18	8	8	8	8.6	8.6	8.6	123.34	4	2	4	0	0	0	LAMA_000334500.1-p1	>LAMA_000334500.1-p1 | transcript=LAMA_000334500.1 | gene=LAMA_000334500 | organism=Leishmania_amazonensis_MHOM/BR/71973/M2269 | gene_product=DEAD/DEAH box helicase/Helicase conserved C-terminal domain/Helicase associated domain (HA2)/Oligonucleotide/oligo
	LAMA_000033700.1	DEAD/DEAH box helicase/Helicase conserved C-terminal domain containing protein	0.0193738	-7.90752	33.5602	33.4912	33.0377	27.8216	21.302	27.2429	28	28	28	69.5	69.5	69.5	45.326	24	26	25	3	2	2	LAMA_000033700.1-p1	>LAMA_000033700.1-p1 | transcript=LAMA_000033700.1 | gene=LAMA_000033700 | organism=Leishmania_amazonensis_MHOM/BR/71973/M2269 | gene_product=DEAD/DEAH box helicase/Helicase conserved C-terminal domain containing protein, putative | transcript_product=DEAD
	LAMA_000658300.1	DEAD/DEAH box helicase/Helicase conserved C-terminal domain containing protein	0.0168095	-9.10314	33.9584	33.8221	33.665	27.6568	20.1732	26.3061	42	42	42	64	64	64	63.681	38	38	36	10	2	8	LAMA_000658300.1-p1	>LAMA_000658300.1-p1 | transcript=LAMA_000658300.1 | gene=LAMA_000658300:pseudogene | organism=Leishmania_amazonensis_MHOM/BR/71973/M2269 | gene_product=DEAD/DEAH box helicase/Helicase conserved C-terminal domain containing protein, putative | transcript_p
	LAMA_000570500.1	DEAD/DEAH box helicase/Helicase conserved C-terminal domain containing protein	0.00374975	-8.29946	27.7161	28.0776	27.1311	18	18	22.0264	12	12	12	33.5	33.5	33.5	46.211	9	8	8	0	0	1	LAMA_000570500.1-p1	>LAMA_000570500.1-p1 | transcript=LAMA_000570500.1 | gene=LAMA_000570500:pseudogene | organism=Leishmania_amazonensis_MHOM/BR/71973/M2269 | gene_product=DEAD/DEAH box helicase/Helicase conserved C-terminal domain containing protein, putative | transcript_p
	LAMA_000187300.1	NOT2 / NOT3 / NOT5 family	1.68221e-05	-8.68543	27.0835	25.9743	26.9984	18	18	18	8	8	8	23.6	23.6	23.6	61.473	4	3	7	0	0	0	LAMA_000187300.1-p1	>LAMA_000187300.1-p1 | transcript=LAMA_000187300.1 | gene=LAMA_000187300 | organism=Leishmania_amazonensis_MHOM/BR/71973/M2269 | gene_product=NOT2 / NOT3 / NOT5 family, putative | transcript_product=NOT2 / NOT3 / NOT5 family, putative | location=KE391078.1
	LAMA_000403900.1	CCR4-NOT transcription complex subunit 1 TTP binding domain/CCR4-NOT transcription complex subunit 1 CAF1-binding	0.00894712	-8.26207	29.96	29.8161	29.3601	23.3691	18	22.9809	48	48	48	30.5	30.5	30.5	249.12	31	29	27	1	0	3	LAMA_000403900.1-p1	>LAMA_000403900.1-p1 | transcript=LAMA_000403900.1 | gene=LAMA_000403900 | organism=Leishmania_amazonensis_MHOM/BR/71973/M2269 | gene_product=CCR4-NOT transcription complex subunit 1 TTP binding domain/CCR4-NOT transcription complex subunit 1 CAF1-binding
	LAMA_000496800.1	Not1 N-terminal domain, CCR4-Not complex component/NOT2 / NOT3 / NOT5 family	0.0472569	-3.7015	28.915	28.3554	28.0701	26.2869	22.1974	25.7518	10	10	10	17.9	17.9	17.9	72.959	6	7	7	3	1	3	LAMA_000496800.1-p1	>LAMA_000496800.1-p1 | transcript=LAMA_000496800.1 | gene=LAMA_000496800 | organism=Leishmania_amazonensis_MHOM/BR/71973/M2269 | gene_product=Not1 N-terminal domain, CCR4-Not complex component/NOT2 / NOT3 / NOT5 family, putative | transcript_product=Not1 N
	LAMA_000077700.1	XRN 5-3 exonuclease N-terminus/Xrn1 helical domain/Exoribonuclease Xrn1 D1 domain/Xrn1 SH3-like domain containin	1.14772e-06	-8.71339	26.8369	26.9488	26.3544	18	18	18	12	12	12	10.4	10.4	10.4	167.52	9	10	7	0	0	0	LAMA_000077700.1-p1	>LAMA_000077700.1-p1 | transcript=LAMA_000077700.1 | gene=LAMA_000077700 | organism=Leishmania_amazonensis_MHOM/BR/71973/M2269 | gene_product=XRN 5-3 exonuclease N-terminus/Xrn1 helical domain/Exoribonuclease Xrn1 D1 domain/Xrn1 SH3-like domain containin
	LAMA_000621100.1	Mago nashi protein	6.7404e-05	-7.13721	25.4141	24.3202	25.6773	18	18	18	3	3	3	17.3	17.3	17.3	18.562	3	1	3	0	0	0	LAMA_000621100.1-p1	>LAMA_000621100.1-p1 | transcript=LAMA_000621100.1 | gene=LAMA_000621100 | organism=Leishmania_amazonensis_MHOM/BR/71973/M2269 | gene_product=Mago nashi protein, putative | transcript_product=Mago nashi protein, putative | location=KE391752.1:9022-9510(+)
	LAMA_000051500.1	KH domain containing protein	0.000260555	-4.86736	22.5591	22.3831	23.6599	18	18	18	2	2	2	6.9	6.9	6.9	35.264	1	1	1	0	0	0	LAMA_000051500.1-p1	>LAMA_000051500.1-p1 | transcript=LAMA_000051500.1 | gene=LAMA_000051500 | organism=Leishmania_amazonensis_MHOM/BR/71973/M2269 | gene_product=KH domain containing protein, putative | transcript_product=KH domain containing protein, putative | location=KE38
	Chaperones
	LAMA_000103900.1	Hsp20/alpha crystallin family/HSP20-like domain found in ArsA	1.38483e-07	-8.23054	26.3198	26.3437	26.0281	18	18	18	4	4	4	30.3	30.3	30.3	17.527	3	3	3	0	0	0	LAMA_000103900.1-p1	>LAMA_000103900.1-p1 | transcript=LAMA_000103900.1 | gene=LAMA_000103900 | organism=Leishmania_amazonensis_MHOM/BR/71973/M2269 | gene_product=Hsp20/alpha crystallin family/HSP20-like domain found in ArsA, putative | transcript_product=Hsp20/alpha crystalli
	LAMA_000286500.1	Hsp70 protein	0.00307598	-8.35959	33.2487	33.0621	33.0382	26.3258	22.1633	25.7812	57	57	57	69.9	69.9	69.9	91.954	49	51	48	8	3	7	LAMA_000286500.1-p1	>LAMA_000286500.1-p1 | transcript=LAMA_000286500.1 | gene=LAMA_000286500 | organism=Leishmania_amazonensis_MHOM/BR/71973/M2269 | gene_product=Hsp70 protein, putative | transcript_product=Hsp70 protein, putative | location=KE391220.1:9546-12017(+) | protein
	LAMA_000567600.1	Hsp70 protein/MreB/Mbl protein	0.00714928	-8.09067	33.9614	33.8467	33.7397	27.3241	22.5674	27.3843	52	52	52	58.8	58.8	58.8	72.19	46	48	47	6	1	8	LAMA_000567600.1-p1	>LAMA_000567600.1-p1 | transcript=LAMA_000567600.1 | gene=LAMA_000567600 | organism=Leishmania_amazonensis_MHOM/BR/71973/M2269 | gene_product=Hsp70 protein/MreB/Mbl protein, putative | transcript_product=Hsp70 protein/MreB/Mbl protein, putative | location=
	LAMA_000021200.1	Hsp70 protein	0.00525648	-4.36301	35.5542	35.6441	35.426	31.9483	29.603	31.984	44	43	43	63.2	61.5	61.5	46.653	35	38	36	10	6	11	LAMA_000021200.1-p1	>LAMA_000021200.1-p1 | transcript=LAMA_000021200.1 | gene=LAMA_000021200 | organism=Leishmania_amazonensis_MHOM/BR/71973/M2269 | gene_product=Hsp70 protein, putative | transcript_product=Hsp70 protein, putative | location=KE391135.1:2-1291(+) | protein_len
	LAMA_000514000.1	Hsp70 protein/MreB/Mbl protein	0.0195935	-10.0555	33.1069	32.8688	32.8436	27.1763	18	23.4765	53	53	52	81.4	81.4	80.3	70.641	44	46	46	4	0	3	LAMA_000514000.1-p1	>LAMA_000514000.1-p1 | transcript=LAMA_000514000.1 | gene=LAMA_000514000 | organism=Leishmania_amazonensis_MHOM/BR/71973/M2269 | gene_product=Hsp70 protein/MreB/Mbl protein, putative | transcript_product=Hsp70 protein/MreB/Mbl protein, putative | location=
	LAMA_000014700.1	Activator of Hsp90 ATPase, N-terminal/Activator of Hsp90 ATPase homolog 1-like protein	0.00184879	-8.93236	29.6325	29.3366	29.03	21.8208	18	21.3813	16	16	16	59.9	59.9	59.9	38.574	9	11	10	2	0	2	LAMA_000014700.1-p1	>LAMA_000014700.1-p1 | transcript=LAMA_000014700.1 | gene=LAMA_000014700 | organism=Leishmania_amazonensis_MHOM/BR/71973/M2269 | gene_product=Activator of Hsp90 ATPase, N-terminal/Activator of Hsp90 ATPase homolog 1-like protein, putative | transcript_prod
	LAMA_000813600.1	Hsp70 protein	0.00285648	-8.37594	27.7699	27.329	27.8517	18	18	21.8228	13	13	13	20.5	20.5	20.5	78.741	8	7	8	0	0	1	LAMA_000813600.1-p1	>LAMA_000813600.1-p1 | transcript=LAMA_000813600.1 | gene=LAMA_000813600 | organism=Leishmania_amazonensis_MHOM/BR/71973/M2269 | gene_product=Hsp70 protein, putative | transcript_product=Hsp70 protein, putative | location=KE389789.1:2861-5032(+) | protein_
	LAMA_000115400.1	Hsp70 protein/Tetratricopeptide repeat	0.0360174	-7.36632	30.4658	29.8174	29.9993	25.0917	18	25.0918	27	27	27	45.7	45.7	45.7	79.896	20	22	20	2	1	3	LAMA_000115400.1-p1	>LAMA_000115400.1-p1 | transcript=LAMA_000115400.1 | gene=LAMA_000115400 | organism=Leishmania_amazonensis_MHOM/BR/71973/M2269 | gene_product=Hsp70 protein/Tetratricopeptide repeat, putative | transcript_product=Hsp70 protein/Tetratricopeptide repeat, puta
	LAMA_000583300.1	Hsp70 protein/MreB/Mbl protein	0.0169142	-4.75136	31.1507	31.1512	31.2139	28.2749	24.1609	26.8259	6	6	6	9.1	9.1	9.1	72.077	4	4	4	2	1	2	LAMA_000583300.1-p1	>LAMA_000583300.1-p1 | transcript=LAMA_000583300.1 | gene=LAMA_000583300 | organism=Leishmania_amazonensis_MHOM/BR/71973/M2269 | gene_product=Hsp70 protein/MreB/Mbl protein, putative | transcript_product=Hsp70 protein/MreB/Mbl protein, putative | location=
	LAMA_000796400.1	DnaJ domain/DnaJ C terminal domain/DnaJ central domain containing protein	4.80402e-07	-11.4389	29.7544	29.4723	29.09	18	18	18	23	23	23	68.2	68.2	68.2	50.952	17	17	15	0	0	0	LAMA_000796400.1-p1	>LAMA_000796400.1-p1 | transcript=LAMA_000796400.1 | gene=LAMA_000796400 | organism=Leishmania_amazonensis_MHOM/BR/71973/M2269 | gene_product=DnaJ domain/DnaJ C terminal domain/DnaJ central domain containing protein, putative | transcript_product=DnaJ doma
	LAMA_000812800.1	DnaJ domain containing protein	4.27419e-07	-9.70073	27.5295	28.0175	27.5552	18	18	18	9	9	9	24.8	24.8	24.8	56.11	5	9	7	0	0	0	LAMA_000812800.1-p1	>LAMA_000812800.1-p1 | transcript=LAMA_000812800.1 | gene=LAMA_000812800 | organism=Leishmania_amazonensis_MHOM/BR/71973/M2269 | gene_product=DnaJ domain containing protein, putative | transcript_product=DnaJ domain containing protein, putative | location=
	LAMA_000400400.1	DnaJ domain/DnaJ C terminal domain/DnaJ central domain containing protein	6.26978e-06	-9.82187	27.9515	28.2902	27.2239	18	18	18	8	8	8	24.7	24.7	24.7	49.467	5	7	4	0	0	0	LAMA_000400400.1-p1	>LAMA_000400400.1-p1 | transcript=LAMA_000400400.1 | gene=LAMA_000400400 | organism=Leishmania_amazonensis_MHOM/BR/71973/M2269 | gene_product=DnaJ domain/DnaJ C terminal domain/DnaJ central domain containing protein, putative | transcript_product=DnaJ doma
	LAMA_000458700.1	DnaJ domain containing protein	6.91076e-06	-9.55827	27.9308	26.9348	27.8091	18	18	18	14	14	14	19.9	19.9	19.9	88.326	9	9	8	1	0	0	LAMA_000458700.1-p1	>LAMA_000458700.1-p1 | transcript=LAMA_000458700.1 | gene=LAMA_000458700 | organism=Leishmania_amazonensis_MHOM/BR/71973/M2269 | gene_product=DnaJ domain containing protein, putative | transcript_product=DnaJ domain containing protein, putative | location=
	LAMA_000627500.1	DnaJ domain containing protein	0.000194929	-6.28062	25.0482	24.3924	23.4012	18	18	18	5	5	5	14.3	14.3	14.3	64.111	3	3	2	0	0	0	LAMA_000627500.1-p1	>LAMA_000627500.1-p1 | transcript=LAMA_000627500.1 | gene=LAMA_000627500 | organism=Leishmania_amazonensis_MHOM/BR/71973/M2269 | gene_product=DnaJ domain containing protein, putative | transcript_product=DnaJ domain containing protein, putative | location=
	LAMA_000553500.1	DnaJ domain/DnaJ C terminal domain/DnaJ central domain containing protein	0.00219093	-7.35294	32.3374	32.0337	32.3263	26.2266	22.8209	25.5911	32	32	32	76.3	76.3	76.3	43.552	25	27	24	5	2	3	LAMA_000553500.1-p1	>LAMA_000553500.1-p1 | transcript=LAMA_000553500.1 | gene=LAMA_000553500 | organism=Leishmania_amazonensis_MHOM/BR/71973/M2269 | gene_product=DnaJ domain/DnaJ C terminal domain/DnaJ central domain containing protein, putative | transcript_product=DnaJ doma
	LAMA_000352000.1	DnaJ domain containing protein	3.77708e-05	-6.74433	25.2298	24.0911	24.9121	18	18	18	2	2	2	7.6	7.6	7.6	30.775	2	1	2	0	0	0	LAMA_000352000.1-p1	>LAMA_000352000.1-p1 | transcript=LAMA_000352000.1 | gene=LAMA_000352000 | organism=Leishmania_amazonensis_MHOM/BR/71973/M2269 | gene_product=DnaJ domain containing protein, putative | transcript_product=DnaJ domain containing protein, putative | location=
	LAMA_000262300.1	DnaJ domain containing protein	0.0225017	-4.49934	24.4912	23.9978	25.7547	21.1729	18	21.5728	4	4	4	13.2	13.2	13.2	36.097	3	1	2	1	0	1	LAMA_000262300.1-p1	>LAMA_000262300.1-p1 | transcript=LAMA_000262300.1 | gene=LAMA_000262300 | organism=Leishmania_amazonensis_MHOM/BR/71973/M2269 | gene_product=DnaJ domain containing protein, putative | transcript_product=DnaJ domain containing protein, putative | location=
	LAMA_000418200.1	DnaJ C terminal domain/DnaJ central domain containing protein	0.0151999	-5.26683	26.1102	25.9378	25.2786	22.0892	18	21.437	5	5	5	18.7	18.7	18.7	36.437	4	3	3	1	0	1	LAMA_000418200.1-p1	>LAMA_000418200.1-p1 | transcript=LAMA_000418200.1 | gene=LAMA_000418200 | organism=Leishmania_amazonensis_MHOM/BR/71973/M2269 | gene_product=DnaJ C terminal domain/DnaJ central domain containing protein, putative | transcript_product=DnaJ C terminal domai
	LAMA_000747600.1	Tetratricopeptide repeat/DnaJ domain containing protein	0.00176366	-6.25978	23.9471	25.1125	25.716	18	18	19.9963	7	7	7	10.5	10.5	10.5	88.779	1	3	4	0	0	1	LAMA_000747600.1-p1	>LAMA_000747600.1-p1 | transcript=LAMA_000747600.1 | gene=LAMA_000747600 | organism=Leishmania_amazonensis_MHOM/BR/71973/M2269 | gene_product=Tetratricopeptide repeat/DnaJ domain containing protein, putative | transcript_product=Tetratricopeptide repeat/Dn
	LAMA_000388700.1	DnaJ domain containing protein	0.0209447	-5.6739	24.9634	25.781	24.7936	22.5163	18	18	6	6	6	14.5	14.5	14.5	74.278	3	4	4	1	0	0	LAMA_000388700.1-p1	>LAMA_000388700.1-p1 | transcript=LAMA_000388700.1 | gene=LAMA_000388700 | organism=Leishmania_amazonensis_MHOM/BR/71973/M2269 | gene_product=DnaJ domain containing protein, putative | transcript_product=DnaJ domain containing protein, putative | location=
	LAMA_000310800.1	DnaJ domain containing protein	0.000112371	-8.19296	27.0657	26.316	25.1972	18	18	18	12	12	12	32.2	32.2	32.2	56.343	7	8	5	0	0	0	LAMA_000310800.1-p1	>LAMA_000310800.1-p1 | transcript=LAMA_000310800.1 | gene=LAMA_000310800 | organism=Leishmania_amazonensis_MHOM/BR/71973/M2269 | gene_product=DnaJ domain containing protein, putative | transcript_product=DnaJ domain containing protein, putative | location=
	LAMA_000688500.1	DnaJ domain/DnaJ C terminal domain/DnaJ central domain containing protein	9.81477e-07	-7.88224	25.5651	26.0486	26.033	18	18	18	3	3	3	7.2	7.2	7.2	44.773	2	2	3	1	0	0	LAMA_000688500.1-p1	>LAMA_000688500.1-p1 | transcript=LAMA_000688500.1 | gene=LAMA_000688500 | organism=Leishmania_amazonensis_MHOM/BR/71973/M2269 | gene_product=DnaJ domain/DnaJ C terminal domain/DnaJ central domain containing protein, putative | transcript_product=DnaJ doma
	LAMA_000369600.1	DnaJ domain/DnaJ C terminal domain containing protein	0.0322685	-7.32185	29.2262	28.7106	28.7187	25.7734	18	20.9165	15	15	15	47.5	47.5	47.5	37.458	11	8	10	1	0	1	LAMA_000369600.1-p1	>LAMA_000369600.1-p1 | transcript=LAMA_000369600.1 | gene=LAMA_000369600 | organism=Leishmania_amazonensis_MHOM/BR/71973/M2269 | gene_product=DnaJ domain/DnaJ C terminal domain containing protein, putative | transcript_product=DnaJ domain/DnaJ C terminal d
	LAMA_000327800.1	DnaJ domain/Domain of unknown function (DUF1977)	8.58027e-05	-8.00181	25.1165	26.06	26.8289	18	18	18	2	2	2	10.1	10.1	10.1	31.878	2	2	2	0	0	0	LAMA_000327800.1-p1	>LAMA_000327800.1-p1 | transcript=LAMA_000327800.1 | gene=LAMA_000327800 | organism=Leishmania_amazonensis_MHOM/BR/71973/M2269 | gene_product=DnaJ domain/Domain of unknown function (DUF1977), putative | transcript_product=DnaJ domain/Domain of unknown func
	LAMA_000613500.1	TCP-1/cpn60 chaperonin family	0.000511605	-5.65631	23.2894	24.7417	22.9379	18	18	18	4	4	4	8.5	8.5	8.5	57.002	1	1	1	1	0	0	LAMA_000613500.1-p1	>LAMA_000613500.1-p1 | transcript=LAMA_000613500.1 | gene=LAMA_000613500:pseudogene | organism=Leishmania_amazonensis_MHOM/BR/71973/M2269 | gene_product=TCP-1/cpn60 chaperonin family, putative | transcript_product=TCP-1/cpn60 chaperonin family, putative |
	LAMA_000377000.1	TCP-1/cpn60 chaperonin family	0.00445124	-4.45485	31.4042	31.3667	31.2709	28.0903	25.456	27.1309	36	36	36	76.5	76.5	76.5	58.209	29	32	30	6	3	5	LAMA_000377000.1-p1	>LAMA_000377000.1-p1 | transcript=LAMA_000377000.1 | gene=LAMA_000377000 | organism=Leishmania_amazonensis_MHOM/BR/71973/M2269 | gene_product=TCP-1/cpn60 chaperonin family, putative | transcript_product=TCP-1/cpn60 chaperonin family, putative | location=KE
	LAMA_000209500.1	TCP-1/cpn60 chaperonin family	0.00098518	-5.35164	31.7856	31.2708	31.3439	26.8053	24.9244	26.6157	38	38	38	65.2	65.2	65.2	58.823	28	28	29	5	4	5	LAMA_000209500.1-p1;REV__LAMA_000764700.1-p1	>LAMA_000209500.1-p1 | transcript=LAMA_000209500.1 | gene=LAMA_000209500 | organism=Leishmania_amazonensis_MHOM/BR/71973/M2269 | gene_product=TCP-1/cpn60 chaperonin family, putative | transcript_product=TCP-1/cpn60 chaperonin family, putative | location=KE
	LAMA_000664300.1	TCP-1/cpn60 chaperonin family	0.012242	-6.91984	31.5437	31.4818	31.0838	25.2776	21.3815	26.6906	41	41	41	69.5	69.5	69.5	59.299	31	33	30	5	1	8	LAMA_000664300.1-p1	>LAMA_000664300.1-p1 | transcript=LAMA_000664300.1 | gene=LAMA_000664300 | organism=Leishmania_amazonensis_MHOM/BR/71973/M2269 | gene_product=TCP-1/cpn60 chaperonin family, putative | transcript_product=TCP-1/cpn60 chaperonin family, putative | location=KE
	LAMA_000541800.1	TCP-1/cpn60 chaperonin family	0.0030184	-11.0652	31.9154	31.8687	31.725	20.3875	18	23.9261	36	36	36	68.4	68.4	68.4	57.734	33	31	29	1	0	2	LAMA_000541800.1-p1	>LAMA_000541800.1-p1 | transcript=LAMA_000541800.1 | gene=LAMA_000541800 | organism=Leishmania_amazonensis_MHOM/BR/71973/M2269 | gene_product=TCP-1/cpn60 chaperonin family, putative | transcript_product=TCP-1/cpn60 chaperonin family, putative | location=KE
	LAMA_000276300.1	ATP12 chaperone protein	0.00916966	-6.79836	26.4928	25.8238	26.3556	22.2772	18	18	6	6	6	27.6	27.6	27.6	33.73	4	4	3	1	0	0	LAMA_000276300.1-p1	>LAMA_000276300.1-p1 | transcript=LAMA_000276300.1 | gene=LAMA_000276300 | organism=Leishmania_amazonensis_MHOM/BR/71973/M2269 | gene_product=ATP12 chaperone protein, putative | transcript_product=ATP12 chaperone protein, putative | location=KE390078.1:187
	LAMA_000408000.1	TCP-1/cpn60 chaperonin family	0.0144955	-9.26935	31.8596	31.8027	31.6034	24.6801	18	24.7776	41	41	41	83.3	83.3	83.3	59.705	35	34	31	2	0	3	LAMA_000408000.1-p1	>LAMA_000408000.1-p1 | transcript=LAMA_000408000.1 | gene=LAMA_000408000 | organism=Leishmania_amazonensis_MHOM/BR/71973/M2269 | gene_product=TCP-1/cpn60 chaperonin family, putative | transcript_product=TCP-1/cpn60 chaperonin family, putative | location=KE
	LAMA_000805000.1	TCP-1/cpn60 chaperonin family	0.0285798	-8.28094	31.3708	31.2672	30.9343	25.8162	18	24.9133	40	40	40	69.6	69.6	69.6	61.759	34	35	31	6	0	4	LAMA_000805000.1-p1	>LAMA_000805000.1-p1 | transcript=LAMA_000805000.1 | gene=LAMA_000805000 | organism=Leishmania_amazonensis_MHOM/BR/71973/M2269 | gene_product=TCP-1/cpn60 chaperonin family, putative | transcript_product=TCP-1/cpn60 chaperonin family, putative | location=KE
	LAMA_000688200.1	TCP-1/cpn60 chaperonin family	0.0428031	-8.11181	31.6874	31.663	31.4861	26.7872	18	25.7139	38	38	38	73.1	73.1	73.1	59.189	31	33	30	7	0	6	LAMA_000688200.1-p1	>LAMA_000688200.1-p1 | transcript=LAMA_000688200.1 | gene=LAMA_000688200 | organism=Leishmania_amazonensis_MHOM/BR/71973/M2269 | gene_product=TCP-1/cpn60 chaperonin family, putative | transcript_product=TCP-1/cpn60 chaperonin family, putative | location=KE
	LAMA_000672700.1	TCP-1/cpn60 chaperonin family	7.18986e-06	-12.4526	30.6574	31.0828	30.7976	19.18	18	18	13	13	13	23.7	23.7	23.7	64.294	7	10	9	1	0	0	LAMA_000672700.1-p1	>LAMA_000672700.1-p1 | transcript=LAMA_000672700.1 | gene=LAMA_000672700 | organism=Leishmania_amazonensis_MHOM/BR/71973/M2269 | gene_product=TCP-1/cpn60 chaperonin family, putative | transcript_product=TCP-1/cpn60 chaperonin family, putative | location=KE
	LAMA_000594600.1	Prefoldin subunit	0.000300746	-10.3622	29.2791	29.4717	28.9417	18	18	20.6059	8	8	8	63	63	63	16.548	5	7	5	0	0	1	LAMA_000594600.1-p1	>LAMA_000594600.1-p1 | transcript=LAMA_000594600.1 | gene=LAMA_000594600 | organism=Leishmania_amazonensis_MHOM/BR/71973/M2269 | gene_product=Prefoldin subunit, putative | transcript_product=Prefoldin subunit, putative | location=KE390294.1:1371-1811(+) |
	LAMA_000486700.1	Prefoldin subunit	6.40445e-05	-8.92315	25.9362	27.6583	27.1749	18	18	18	4	4	4	55.1	55.1	55.1	14.698	3	3	2	0	0	0	LAMA_000486700.1-p1	>LAMA_000486700.1-p1 | transcript=LAMA_000486700.1 | gene=LAMA_000486700 | organism=Leishmania_amazonensis_MHOM/BR/71973/M2269 | gene_product=Prefoldin subunit, putative | transcript_product=Prefoldin subunit, putative | location=KE390140.1:7842-8225(-) |
	LAMA_000424100.1	Prefoldin subunit	0.00453918	-8.93297	28.1619	28.8979	28.3536	18	18	22.6146	9	9	9	76.3	76.3	76.3	17.749	6	8	6	0	0	1	LAMA_000424100.1-p1	>LAMA_000424100.1-p1 | transcript=LAMA_000424100.1 | gene=LAMA_000424100 | organism=Leishmania_amazonensis_MHOM/BR/71973/M2269 | gene_product=Prefoldin subunit, putative | transcript_product=Prefoldin subunit, putative | location=KE390997.1:1731-2201(-) |
	LAMA_000515400.1	Prefoldin subunit	4.04163e-07	-11.9173	29.9611	30.2258	29.5648	18	18	18	15	15	15	74.2	74.2	74.2	22.217	11	14	10	0	0	0	LAMA_000515400.1-p1	>LAMA_000515400.1-p1 | transcript=LAMA_000515400.1 | gene=LAMA_000515400 | organism=Leishmania_amazonensis_MHOM/BR/71973/M2269 | gene_product=Prefoldin subunit, putative | transcript_product=Prefoldin subunit, putative | location=KE391783.1:243-827(+) | pr
	LAMA_000593300.1	GrpE	0.0482371	-4.56836	26.5429	24.87	25.4422	23.0443	18	22.1058	4	4	4	17	17	17	26.947	4	3	3	1	0	1	LAMA_000593300.1-p1	>LAMA_000593300.1-p1 | transcript=LAMA_000593300.1 | gene=LAMA_000593300 | organism=Leishmania_amazonensis_MHOM/BR/71973/M2269 | gene_product=GrpE, putative | transcript_product=GrpE, putative | location=KE391686.1:1398-2128(+) | protein_length=241 | seque
	LAMA_000593200.1	GrpE	0.00358578	-5.96987	30.2804	29.9892	30.2159	25.381	22.2707	24.9242	20	20	20	73.1	73.1	73.1	23.853	17	16	15	3	1	2	LAMA_000593200.1-p1	>LAMA_000593200.1-p1 | transcript=LAMA_000593200.1 | gene=LAMA_000593200 | organism=Leishmania_amazonensis_MHOM/BR/71973/M2269 | gene_product=GrpE, putative | transcript_product=GrpE, putative | location=KE391686.1:38-697(+) | protein_length=219 | sequence
	Cytoskeletal proteins
	LAMA_000174400.1	Tubulin-tyrosine ligase family	0.00497006	-7.12108	28.0289	26.2139	27.4788	21.9563	18	20.402	8	8	8	9.4	9.4	9.4	121.74	4	5	4	1	0	1	LAMA_000174400.1-p1	>LAMA_000174400.1-p1 | transcript=LAMA_000174400.1 | gene=LAMA_000174400 | organism=Leishmania_amazonensis_MHOM/BR/71973/M2269 | gene_product=Tubulin-tyrosine ligase family, putative | transcript_product=Tubulin-tyrosine ligase family, putative | location=
	LAMA_000014200.1	Tubulin/FtsZ family, GTPase domain/Tubulin C-terminal domain containing protein	0.0260072	-8.82687	32.0985	32.0052	31.681	25.8746	18	25.4295	22	22	22	54.4	54.4	54.4	50.865	20	19	20	1	0	1	LAMA_000014200.1-p1	>LAMA_000014200.1-p1 | transcript=LAMA_000014200.1 | gene=LAMA_000014200 | organism=Leishmania_amazonensis_MHOM/BR/71973/M2269 | gene_product=Tubulin/FtsZ family, GTPase domain/Tubulin C-terminal domain containing protein, putative | transcript_product=Tub
	LAMA_000684800.1	Tubulin binding cofactor A	0.00209547	-7.73382	26.5553	27.17	26.7036	21.2274	18	18	7	7	7	70.4	70.4	70.4	14.034	5	6	4	1	0	0	LAMA_000684800.1-p1	>LAMA_000684800.1-p1 | transcript=LAMA_000684800.1 | gene=LAMA_000684800 | organism=Leishmania_amazonensis_MHOM/BR/71973/M2269 | gene_product=Tubulin binding cofactor A, putative | transcript_product=Tubulin binding cofactor A, putative | location=KE391930
	LAMA_000746500.1	Cofilin/tropomyosin-type actin-binding protein	0.0259272	-5.31189	24.4222	26.1962	23.0052	21.6879	18	18	6	6	6	26	26	26	35.79	1	5	1	1	0	0	LAMA_000746500.1-p1	>LAMA_000746500.1-p1 | transcript=LAMA_000746500.1 | gene=LAMA_000746500 | organism=Leishmania_amazonensis_MHOM/BR/71973/M2269 | gene_product=Cofilin/tropomyosin-type actin-binding protein, putative | transcript_product=Cofilin/tropomyosin-type actin-bindi
	LAMA_000062000.1	Actin	0.00752544	-10.8391	33.3314	33.1201	33.063	24.6937	18	24.3036	24	24	24	71.3	71.3	71.3	42.092	22	23	20	3	0	4	LAMA_000062000.1-p1	>LAMA_000062000.1-p1 | transcript=LAMA_000062000.1 | gene=LAMA_000062000 | organism=Leishmania_amazonensis_MHOM/BR/71973/M2269 | gene_product=Actin, putative | transcript_product=Actin, putative | location=KE391063.1:46531-47661(-) | protein_length=376 | s
	LAMA_000123600.1	Cofilin/tropomyosin-type actin-binding protein	0.0036169	-10.2344	31.4151	31.1499	31.212	23.7688	18	21.305	14	14	14	90.6	90.6	90.6	15.716	14	12	14	2	0	1	LAMA_000123600.1-p1	>LAMA_000123600.1-p1 | transcript=LAMA_000123600.1 | gene=LAMA_000123600 | organism=Leishmania_amazonensis_MHOM/BR/71973/M2269 | gene_product=Cofilin/tropomyosin-type actin-binding protein, putative | transcript_product=Cofilin/tropomyosin-type actin-bindi
	LAMA_000103500.1	MIT (microtubule interacting and transport) domain/AAA domain (Cdc48 subfamily)/ATPase family associated with vari	0.0113366	-6.74652	26.5156	26.4385	25.7919	18	18	22.5065	11	11	11	25.8	25.8	25.8	49.989	5	5	5	0	0	1	LAMA_000103500.1-p1	>LAMA_000103500.1-p1 | transcript=LAMA_000103500.1 | gene=LAMA_000103500 | organism=Leishmania_amazonensis_MHOM/BR/71973/M2269 | gene_product=MIT (microtubule interacting and transport) domain/AAA domain (Cdc48 subfamily)/ATPase family associated with vari
	LAMA_000024000.1	Kinesin motor domain/Microtubule binding	0.00366125	-6.06194	25.1255	24.4684	25.4469	18	18	20.8551	6	6	5	19	19	19	36.292	2	2	3	0	0	1	LAMA_000024000.1-p1;LAMA_000766200.1-p1	>LAMA_000024000.1-p1 | transcript=LAMA_000024000.1 | gene=LAMA_000024000 | organism=Leishmania_amazonensis_MHOM/BR/71973/M2269 | gene_product=Kinesin motor domain/Microtubule binding, putative | transcript_product=Kinesin motor domain/Microtubule binding,
	LAMA_000256300.1	Microtubule binding/Kinesin motor domain containing protein	0.00728688	-5.93143	25.4078	24.9399	24.9473	21.5006	18	18	5	5	5	9.3	9.3	9.3	82.287	3	3	2	1	0	0	LAMA_000256300.1-p1	>LAMA_000256300.1-p1 | transcript=LAMA_000256300.1 | gene=LAMA_000256300 | organism=Leishmania_amazonensis_MHOM/BR/71973/M2269 | gene_product=Microtubule binding/Kinesin motor domain containing protein, putative | transcript_product=Microtubule binding/Kin
	LAMA_000787400.1	Microtubule binding/Kinesin motor domain containing protein	0.00106082	-8.67646	28.9262	28.6707	28.5319	21.0885	18	21.0109	20	20	20	36	36	36	76.171	15	14	11	1	0	1	LAMA_000787400.1-p1	>LAMA_000787400.1-p1 | transcript=LAMA_000787400.1 | gene=LAMA_000787400 | organism=Leishmania_amazonensis_MHOM/BR/71973/M2269 | gene_product=Microtubule binding/Kinesin motor domain containing protein, putative | transcript_product=Microtubule binding/Kin
	LAMA_000660800.1	Microtubule binding/Kinesin motor domain containing protein	0.0167535	-6.72723	26.7958	26.8484	25.4538	22.9163	18	18	8	8	8	6.5	6.5	6.5	127.41	4	5	3	3	0	0	LAMA_000660800.1-p1	>LAMA_000660800.1-p1 | transcript=LAMA_000660800.1 | gene=LAMA_000660800 | organism=Leishmania_amazonensis_MHOM/BR/71973/M2269 | gene_product=Microtubule binding/Kinesin motor domain containing protein, putative | transcript_product=Microtubule binding/Kin
	LAMA_000292100.1	Microtubule binding/Kinesin motor domain containing protein	0.00605206	-8.61972	28.0558	28.6409	27.9943	22.8318	18	18	27	27	27	37.8	37.8	37.8	93.839	14	23	16	1	0	0	LAMA_000292100.1-p1	>LAMA_000292100.1-p1 | transcript=LAMA_000292100.1 | gene=LAMA_000292100 | organism=Leishmania_amazonensis_MHOM/BR/71973/M2269 | gene_product=Microtubule binding/Kinesin motor domain containing protein, putative | transcript_product=Microtubule binding/Kin
	LAMA_000589400.1	Microtubule binding/Kinesin motor domain containing protein	0.00122151	-9.1689	29.5606	29.3958	29.2364	21.5043	21.1818	18	29	29	29	47.2	47.2	47.2	68.125	16	23	15	2	1	1	LAMA_000589400.1-p1	>LAMA_000589400.1-p1 | transcript=LAMA_000589400.1 | gene=LAMA_000589400 | organism=Leishmania_amazonensis_MHOM/BR/71973/M2269 | gene_product=Microtubule binding/Kinesin motor domain containing protein, putative | transcript_product=Microtubule binding/Kin
	LAMA_000357800.1	Kinesin motor domain/Microtubule binding	0.0112024	-5.22176	30.251	29.6875	30.021	26.6976	22.6852	24.9114	28	28	28	44.6	44.6	44.6	70.896	23	20	19	7	1	4	LAMA_000357800.1-p1	>LAMA_000357800.1-p1 | transcript=LAMA_000357800.1 | gene=LAMA_000357800 | organism=Leishmania_amazonensis_MHOM/BR/71973/M2269 | gene_product=Kinesin motor domain/Microtubule binding, putative | transcript_product=Kinesin motor domain/Microtubule binding,
	LAMA_000442600.1	Kinesin motor domain/Microtubule binding	0.0154334	-7.74542	29.9037	29.275	29.4673	23.6574	18	23.7523	26	26	26	38	38	38	75.226	19	17	20	2	0	3	LAMA_000442600.1-p1	>LAMA_000442600.1-p1 | transcript=LAMA_000442600.1 | gene=LAMA_000442600 | organism=Leishmania_amazonensis_MHOM/BR/71973/M2269 | gene_product=Kinesin motor domain/Microtubule binding, putative | transcript_product=Kinesin motor domain/Microtubule binding,
	LAMA_000561600.1	Ankyrin repeats (many copies)/Ankyrin repeats (3 copies)/Ankyrin repeat	1.1405e-07	-8.38727	26.2064	26.4102	26.5453	18	18	18	5	5	5	33.6	33.6	33.6	25.628	4	5	5	0	0	0	LAMA_000561600.1-p1	>LAMA_000561600.1-p1 | transcript=LAMA_000561600.1 | gene=LAMA_000561600 | organism=Leishmania_amazonensis_MHOM/BR/71973/M2269 | gene_product=Ankyrin repeats (many copies)/Ankyrin repeats (3 copies)/Ankyrin repeat, putative | transcript_product=Ankyrin rep
	LAMA_000007300.1	Ankyrin repeats (many copies)/Ankyrin repeat/Ankyrin repeats (3 copies)	0.0314503	-6.63079	28.6411	29.0593	28.2419	24.5148	18	23.5352	16	16	16	38.1	38.1	38.1	43.173	5	11	6	3	0	3	LAMA_000007300.1-p1	>LAMA_000007300.1-p1 | transcript=LAMA_000007300.1 | gene=LAMA_000007300 | organism=Leishmania_amazonensis_MHOM/BR/71973/M2269 | gene_product=Ankyrin repeats (many copies)/Ankyrin repeat/Ankyrin repeats (3 copies), putative | transcript_product=Ankyrin rep
	LAMA_000771100.1	Ankyrin repeats (3 copies)	2.21608e-06	-7.87729	25.5065	25.9614	26.164	18	18	18	7	7	7	23.4	23.4	23.4	46.455	3	5	3	0	0	0	LAMA_000771100.1-p1	>LAMA_000771100.1-p1 | transcript=LAMA_000771100.1 | gene=LAMA_000771100 | organism=Leishmania_amazonensis_MHOM/BR/71973/M2269 | gene_product=Ankyrin repeats (3 copies), putative | transcript_product=Ankyrin repeats (3 copies), putative | location=KE389495
	LAMA_000759000.1	Ankyrin repeats (3 copies)/Ankyrin repeat/Ankyrin repeats (many copies)	0.0209301	-2.87683	25.6157	26.3707	25.5767	24.0615	21.577	23.2942	6	6	6	20.9	20.9	20.9	36.996	3	4	4	2	1	1	LAMA_000759000.1-p1	>LAMA_000759000.1-p1 | transcript=LAMA_000759000.1 | gene=LAMA_000759000 | organism=Leishmania_amazonensis_MHOM/BR/71973/M2269 | gene_product=Ankyrin repeats (3 copies)/Ankyrin repeat/Ankyrin repeats (many copies), putative | transcript_product=Ankyrin rep
	LAMA_000659200.1	Profilin	5.18129e-07	-10.7842	28.4209	29.0263	28.9055	18	18	18	8	8	8	61.3	61.3	61.3	16.208	4	7	6	0	0	0	LAMA_000659200.1-p1	>LAMA_000659200.1-p1 | transcript=LAMA_000659200.1 | gene=LAMA_000659200 | organism=Leishmania_amazonensis_MHOM/BR/71973/M2269 | gene_product=Profilin, putative | transcript_product=Profilin, putative | location=KE389474.1:5610-6062(+) | protein_length=150
	Nuclear proteins
	LAMA_000275800.1	Nuclear transport factor 2 (NTF2) domain containing protein	1.49123e-07	-10.9213	29.1707	28.6976	28.8956	18	18	18	11	11	11	45.2	45.2	45.2	40.402	9	10	10	0	0	0	LAMA_000275800.1-p1	>LAMA_000275800.1-p1 | transcript=LAMA_000275800.1 | gene=LAMA_000275800 | organism=Leishmania_amazonensis_MHOM/BR/71973/M2269 | gene_product=Nuclear transport factor 2 (NTF2) domain containing protein, putative | transcript_product=Nuclear transport facto
	LAMA_000164900.1	Nuclear transport factor 2 (NTF2) domain containing protein	4.56106e-07	-10.3819	28.7118	28.1298	28.3041	18	18	18	4	4	4	40.3	40.3	40.3	13.957	4	3	4	0	0	0	LAMA_000164900.1-p1	>LAMA_000164900.1-p1 | transcript=LAMA_000164900.1 | gene=LAMA_000164900 | organism=Leishmania_amazonensis_MHOM/BR/71973/M2269 | gene_product=Nuclear transport factor 2 (NTF2) domain containing protein, putative | transcript_product=Nuclear transport facto
	LAMA_000239600.1	Proliferating cell nuclear antigen, N-terminal domain/Rad9/Proliferating cell nuclear antigen, C-terminal domain c	0.0183973	-6.02465	30.4083	30.1146	30.1336	25.066	21.1559	26.3606	21	21	21	68.3	68.3	68.3	32.412	15	14	15	5	1	6	LAMA_000239600.1-p1	>LAMA_000239600.1-p1 | transcript=LAMA_000239600.1 | gene=LAMA_000239600 | organism=Leishmania_amazonensis_MHOM/BR/71973/M2269 | gene_product=Proliferating cell nuclear antigen, N-terminal domain/Rad9/Proliferating cell nuclear antigen, C-terminal domain c
	LAMA_000045600.1	Proteasomal ATPase OB C-terminal domain/Holliday junction DNA helicase RuvB P-loop domain/AAA domain (dynein-relat	8.66209e-07	-10.3691	28.6959	28.4121	27.9993	18	18	18	12	11	11	29	26	26	44.527	9	8	8	0	0	0	LAMA_000045600.1-p1	>LAMA_000045600.1-p1 | transcript=LAMA_000045600.1 | gene=LAMA_000045600 | organism=Leishmania_amazonensis_MHOM/BR/71973/M2269 | gene_product=Proteasomal ATPase OB C-terminal domain/Holliday junction DNA helicase RuvB P-loop domain/AAA domain (dynein-relat
	LAMA_000136600.1	Helix-hairpin-helix domain/Fingers domain of DNA polymerase lambda/DNA polymerase beta palm/DNA polymerase beta th	2.17172e-06	-9.44347	27.7553	27.5848	26.9903	18	18	18	11	11	10	33.5	33.5	31.6	42.59	8	8	5	0	0	0	LAMA_000136600.1-p1	>LAMA_000136600.1-p1 | transcript=LAMA_000136600.1 | gene=LAMA_000136600 | organism=Leishmania_amazonensis_MHOM/BR/71973/M2269 | gene_product=Helix-hairpin-helix domain/Fingers domain of DNA polymerase lambda/DNA polymerase beta palm/DNA polymerase beta th
	LAMA_000221500.1	Cold-shock DNA-binding domain containing protein	0.000749832	-5.29758	23.4609	24.1945	22.2374	18	18	18	3	3	3	8.3	8.3	8.3	50.028	1	2	2	0	0	0	LAMA_000221500.1-p1	>LAMA_000221500.1-p1 | transcript=LAMA_000221500.1 | gene=LAMA_000221500 | organism=Leishmania_amazonensis_MHOM/BR/71973/M2269 | gene_product=Cold-shock DNA-binding domain containing protein, putative | transcript_product=Cold-shock DNA-binding domain
	LAMA_000573900.1	Double-stranded DNA-binding domain containing protein	9.69458e-07	-8.87108	27.1538	26.5424	26.917	18	18	18	5	5	5	45.1	45.1	45.1	13.092	3	4	4	0	0	0	LAMA_000573900.1-p1	>LAMA_000573900.1-p1 | transcript=LAMA_000573900.1 | gene=LAMA_000573900 | organism=Leishmania_amazonensis_MHOM/BR/71973/M2269 | gene_product=Double-stranded DNA-binding domain containing protein, putative | transcript_product=Double-stranded DNA-binding d
	LAMA_000749900.1	TIP49 P-loop domain/DnaB-like helicase C terminal domain/ATPase family associated with various cellular activities	0.00875332	-2.78405	30.3417	30.3004	30.325	28.3652	26.4156	27.8341	28	28	28	61.1	61.1	61.1	53.717	18	23	21	8	2	5	LAMA_000749900.1-p1	>LAMA_000749900.1-p1 | transcript=LAMA_000749900.1 | gene=LAMA_000749900 | organism=Leishmania_amazonensis_MHOM/BR/71973/M2269 | gene_product=TIP49 P-loop domain/DnaB-like helicase C terminal domain/ATPase family associated with various cellular activities
	LAMA_000757900.1	TIP49 P-loop domain/Holliday junction DNA helicase RuvB P-loop domain/ATPase family associated with various cellul	0.00106885	-4.0626	30.0176	29.9635	29.3753	26.5536	25.0906	25.5244	22	22	22	52.1	52.1	52.1	50.325	16	18	14	1	1	1	LAMA_000757900.1-p1	>LAMA_000757900.1-p1 | transcript=LAMA_000757900.1 | gene=LAMA_000757900 | organism=Leishmania_amazonensis_MHOM/BR/71973/M2269 | gene_product=TIP49 P-loop domain/Holliday junction DNA helicase RuvB P-loop domain/ATPase family associated with various cellul
	LAMA_000492100.1	DNA polymerase delta subunit OB-fold domain/DNA polymerase alpha/epsilon subunit B	0.00996732	-4.95533	24.4458	24.4911	22.4237	20.4946	18	18	3	3	3	5.4	5.4	5.4	64.514	2	2	1	1	0	0	LAMA_000492100.1-p1	>LAMA_000492100.1-p1 | transcript=LAMA_000492100.1 | gene=LAMA_000492100 | organism=Leishmania_amazonensis_MHOM/BR/71973/M2269 | gene_product=DNA polymerase delta subunit OB-fold domain/DNA polymerase alpha/epsilon subunit B, putative | transcript_product=
	LAMA_000779700.1	Holliday junction DNA helicase RuvB P-loop domain/TIP49 P-loop domain/AAA domain (dynein-related subfamily)/ATPase	1.36488e-05	-7.60497	25.8824	25.9193	25.0132	18	18	18	6	5	5	22.7	19.4	19.4	39.876	4	4	4	0	0	0	LAMA_000779700.1-p1	>LAMA_000779700.1-p1 | transcript=LAMA_000779700.1 | gene=LAMA_000779700 | organism=Leishmania_amazonensis_MHOM/BR/71973/M2269 | gene_product=Holliday junction DNA helicase RuvB P-loop domain/TIP49 P-loop domain/AAA domain (dynein-related subfamily)/ATPase
	LAMA_000563400.1	Cold-shock DNA-binding domain containing protein	0.00423988	-8.71768	29.7444	29.8084	29.4627	22.689	18	22.1734	8	8	8	47.9	47.9	47.9	15.141	6	7	5	1	0	1	LAMA_000563400.1-p1	>LAMA_000563400.1-p1 | transcript=LAMA_000563400.1 | gene=LAMA_000563400 | organism=Leishmania_amazonensis_MHOM/BR/71973/M2269 | gene_product=Cold-shock DNA-binding domain containing protein, putative | transcript_product=Cold-shock DNA-binding domain
	LAMA_000350900.1	Proteasomal ATPase OB C-terminal domain/Holliday junction DNA helicase RuvB P-loop domain/AAA domain (dynein-relat	0.00195269	-8.43459	28.1228	27.6929	26.7889	21.3008	18	18	18	17	17	56.5	53.5	53.5	45.572	12	13	9	1	0	0	LAMA_000350900.1-p1	>LAMA_000350900.1-p1 | transcript=LAMA_000350900.1 | gene=LAMA_000350900 | organism=Leishmania_amazonensis_MHOM/BR/71973/M2269 | gene_product=Proteasomal ATPase OB C-terminal domain/Holliday junction DNA helicase RuvB P-loop domain/AAA domain (dynein-relat
	LAMA_000071000.1	Mono-functional DNA-alkylating methyl methanesulfonate N-term	3.065e-05	-3.57529	21.4821	21.9062	21.3376	18	18	18	2	2	2	4.1	4.1	4.1	70.135	1	1	1	0	0	0	LAMA_000071000.1-p1	>LAMA_000071000.1-p1 | transcript=LAMA_000071000.1 | gene=LAMA_000071000 | organism=Leishmania_amazonensis_MHOM/BR/71973/M2269 | gene_product=Mono-functional DNA-alkylating methyl methanesulfonate N-term, putative | transcript_product=Mono-functional DNA-a
	LAMA_000250500.1	Nucleolar protein,Nop52	0.000506868	-5.5729	22.6485	24.5275	23.5426	18	18	18	4	4	4	7.4	7.4	7.4	73.857	1	2	1	1	0	0	LAMA_000250500.1-p1	>LAMA_000250500.1-p1 | transcript=LAMA_000250500.1 | gene=LAMA_000250500 | organism=Leishmania_amazonensis_MHOM/BR/71973/M2269 | gene_product=Nucleolar protein,Nop52, putative | transcript_product=Nucleolar protein,Nop52, putative | location=KE392021.1:135
	LAMA_000714800.1	NOG1 N-terminal helical domain/Ferrous iron transport protein B/50S ribosome-binding GTPase/Nucleolar GTP-binding	0.000574338	-8.99727	28.1527	28.1447	27.2587	20.5643	18	18	18	18	18	35.6	35.6	35.6	74.377	14	10	10	1	0	0	LAMA_000714800.1-p1	>LAMA_000714800.1-p1 | transcript=LAMA_000714800.1 | gene=LAMA_000714800 | organism=Leishmania_amazonensis_MHOM/BR/71973/M2269 | gene_product=NOG1 N-terminal helical domain/Ferrous iron transport protein B/50S ribosome-binding GTPase/Nucleolar GTP-binding
	LAMA_000111100.1;LAMA_000406800.1	Core histone H2A/H2B/H3/H4/C-terminus of histone H2A	0.000516978	-5.55946	23.3373	22.748	24.5931	18	18	18	3	3	3	25.8	25.8	25.8	13.96	1	1	2	0	0	0	LAMA_000111100.1-p1;LAMA_000406800.1-p1	>LAMA_000111100.1-p1 | transcript=LAMA_000111100.1 | gene=LAMA_000111100 | organism=Leishmania_amazonensis_MHOM/BR/71973/M2269 | gene_product=Core histone H2A/H2B/H3/H4/C-terminus of histone H2A, putative | transcript_product=Core histone H2A/H2B/H3/H4/C-t
	LAMA_000378900.1	ASF1 like histone chaperone	2.53526e-08	-7.75082	25.7107	25.8734	25.6684	18	18	18	2	2	2	16.5	16.5	16.5	17.627	1	2	2	0	0	0	LAMA_000378900.1-p1	>LAMA_000378900.1-p1 | transcript=LAMA_000378900.1 | gene=LAMA_000378900 | organism=Leishmania_amazonensis_MHOM/BR/71973/M2269 | gene_product=ASF1 like histone chaperone, putative | transcript_product=ASF1 like histone chaperone, putative | location=KE3910
	LAMA_000320600.1;LAMA_000021900.1	EF-1 guanine nucleotide exchange domain containing protein	7.19252e-08	-13.1394	31.369	31.1558	30.8935	18	18	18	18	8	8	70.2	47.6	47.6	22.968	8	7	8	0	0	0	LAMA_000320600.1-p1;LAMA_000021900.1-p1	>LAMA_000320600.1-p1 | transcript=LAMA_000320600.1 | gene=LAMA_000320600 | organism=Leishmania_amazonensis_MHOM/BR/71973/M2269 | gene_product=EF-1 guanine nucleotide exchange domain containing protein, putative | transcript_product=EF-1 guanine nucleotide
	LAMA_000293900.1	Nucleosome assembly protein (NAP)	3.17674e-07	-12.3214	30.6545	30.0077	30.302	18	18	18	18	18	18	49.1	49.1	49.1	39.839	14	14	14	0	0	0	LAMA_000293900.1-p1	>LAMA_000293900.1-p1 | transcript=LAMA_000293900.1 | gene=LAMA_000293900 | organism=Leishmania_amazonensis_MHOM/BR/71973/M2269 | gene_product=Nucleosome assembly protein (NAP), putative | transcript_product=Nucleosome assembly protein (NAP), putative | loc
	LAMA_000093900.1	Nucleoplasmin-like domain containing protein	0.00175527	-5.70039	24.3915	24.5421	22.1676	18	18	18	2	2	2	25.6	25.6	25.6	20.124	1	1	1	0	0	0	LAMA_000093900.1-p1	>LAMA_000093900.1-p1 | transcript=LAMA_000093900.1 | gene=LAMA_000093900 | organism=Leishmania_amazonensis_MHOM/BR/71973/M2269 | gene_product=Nucleoplasmin-like domain containing protein, putative | transcript_product=Nucleoplasmin-like domain containing p
	LAMA_000338200.1	CobW/HypB/UreG, nucleotide-binding domain containing protein	0.00180199	-5.34315	24.2281	21.9069	23.8944	18	18	18	2	2	2	8.4	8.4	8.4	38.284	2	1	2	0	0	0	LAMA_000338200.1-p1	>LAMA_000338200.1-p1 | transcript=LAMA_000338200.1 | gene=LAMA_000338200 | organism=Leishmania_amazonensis_MHOM/BR/71973/M2269 | gene_product=CobW/HypB/UreG, nucleotide-binding domain containing protein, putative | transcript_product=CobW/HypB/UreG, nucleo
	LAMA_000390500.1	Nucleosome assembly protein (NAP)	3.66964e-06	-7.59984	25.9553	25.6249	25.2194	18	18	18	4	4	4	13.2	13.2	13.2	31.48	3	3	2	0	0	0	LAMA_000390500.1-p1	>LAMA_000390500.1-p1 | transcript=LAMA_000390500.1 | gene=LAMA_000390500 | organism=Leishmania_amazonensis_MHOM/BR/71973/M2269 | gene_product=Nucleosome assembly protein (NAP), putative | transcript_product=Nucleosome assembly protein (NAP), putative | loc
	LAMA_000768000.1	Cyclic nucleotide-binding domain containing protein	0.00963203	-6.1217	26.5438	26.7243	26.9449	22.0563	18	21.7917	8	8	8	13.2	13.2	13.2	89.193	6	5	7	1	0	1	LAMA_000768000.1-p1	>LAMA_000768000.1-p1 | transcript=LAMA_000768000.1 | gene=LAMA_000768000 | organism=Leishmania_amazonensis_MHOM/BR/71973/M2269 | gene_product=Cyclic nucleotide-binding domain containing protein, putative | transcript_product=Cyclic nucleotide-binding domai
	LAMA_000195200.1	Cyclic nucleotide-binding domain containing protein	0.00252547	-8.7981	28.3271	27.9596	28.0084	21.9008	18	18	12	12	12	33.4	33.4	33.4	56.348	10	8	7	1	0	0	LAMA_000195200.1-p1	>LAMA_000195200.1-p1 | transcript=LAMA_000195200.1 | gene=LAMA_000195200 | organism=Leishmania_amazonensis_MHOM/BR/71973/M2269 | gene_product=Cyclic nucleotide-binding domain containing protein, putative | transcript_product=Cyclic nucleotide-binding domai
	LAMA_000737100.1	EF-1 guanine nucleotide exchange domain containing protein	0.0304016	-9.17543	32.9175	32.5866	32.6693	26.8743	18	25.7727	21	21	11	66.1	66.1	41.3	20.217	20	19	19	3	0	3	LAMA_000737100.1-p1	>LAMA_000737100.1-p1 | transcript=LAMA_000737100.1 | gene=LAMA_000737100 | organism=Leishmania_amazonensis_MHOM/BR/71973/M2269 | gene_product=EF-1 guanine nucleotide exchange domain containing protein, putative | transcript_product=EF-1 guanine nucleotide
	LAMA_000228400.1	OB-fold nucleic acid binding domain/Replication protein A C terminal	6.60515e-07	-10.1702	28.4026	27.8039	28.3042	18	18	18	6	6	6	27.2	27.2	27.2	27.484	5	3	5	0	0	0	LAMA_000228400.1-p1	>LAMA_000228400.1-p1 | transcript=LAMA_000228400.1 | gene=LAMA_000228400 | organism=Leishmania_amazonensis_MHOM/BR/71973/M2269 | gene_product=OB-fold nucleic acid binding domain/Replication protein A C terminal, putative | transcript_product=OB-fold nuclei
	LAMA_000319800.1	Cell division protein 48 (CDC48), N-terminal domain/Cell division protein 48 (CDC48), domain 2/Holliday junction D	0.00867202	-6.33059	31.6761	31.288	31.1228	25.9208	22.4534	26.7209	48	48	48	60.3	60.3	60.3	86.903	37	36	35	9	3	7	LAMA_000319800.1-p1	>LAMA_000319800.1-p1 | transcript=LAMA_000319800.1 | gene=LAMA_000319800 | organism=Leishmania_amazonensis_MHOM/BR/71973/M2269 | gene_product=Cell division protein 48 (CDC48), N-terminal domain/Cell division protein 48 (CDC48), domain 2/Holliday junction D
	LAMA_000767300.1	Cell differentiation family, Rcd1-like	0.00583099	-8.21975	27.7032	28.029	27.5011	18	18	22.574	9	9	9	30	30	30	41.234	6	6	6	0	0	1	LAMA_000767300.1-p1	>LAMA_000767300.1-p1 | transcript=LAMA_000767300.1 | gene=LAMA_000767300 | organism=Leishmania_amazonensis_MHOM/BR/71973/M2269 | gene_product=Cell differentiation family, Rcd1-like, putative | transcript_product=Cell differentiation family, Rcd1-like, puta
	LAMA_000304400.1	WD domain, G-beta repeat/Anaphase-promoting complex subunit 4 WD40 domain containing protein	0.00509575	-8.26591	28.2455	27.9431	26.888	22.2789	18	18	9	9	9	35.9	35.9	35.9	43.404	6	7	4	2	0	0	LAMA_000304400.1-p1	>LAMA_000304400.1-p1 | transcript=LAMA_000304400.1 | gene=LAMA_000304400 | organism=Leishmania_amazonensis_MHOM/BR/71973/M2269 | gene_product=WD domain, G-beta repeat/Anaphase-promoting complex subunit 4 WD40 domain containing protein, putative | transcrip
	LAMA_000477100.1	NLE (NUC135) domain/WD domain, G-beta repeat/Anaphase-promoting complex subunit 4 WD40 domain containing protein,	1.13892e-07	-6.58798	24.5603	24.7336	24.47	18	18	18	2	2	2	6.7	6.7	6.7	58.506	1	2	1	0	0	0	LAMA_000477100.1-p1	>LAMA_000477100.1-p1 | transcript=LAMA_000477100.1 | gene=LAMA_000477100 | organism=Leishmania_amazonensis_MHOM/BR/71973/M2269 | gene_product=NLE (NUC135) domain/WD domain, G-beta repeat/Anaphase-promoting complex subunit 4 WD40 domain containing protein,
	LAMA_000737000.1	Transcription factor Pcc1	3.20303e-06	-6.69199	24.3299	24.8795	24.8666	18	18	18	2	2	2	19.2	19.2	19.2	13.309	1	2	2	0	0	0	LAMA_000737000.1-p1	>LAMA_000737000.1-p1 | transcript=LAMA_000737000.1 | gene=LAMA_000737000 | organism=Leishmania_amazonensis_MHOM/BR/71973/M2269 | gene_product=Transcription factor Pcc1, putative | transcript_product=Transcription factor Pcc1, putative | location=KE389585.1
	LAMA_000236500.1	Transcription factor IIB C-terminal module 1	0.00178201	-6.82728	26.5233	24.6107	23.3479	18	18	18	5	5	5	14.5	14.5	14.5	46.479	3	3	2	0	0	0	LAMA_000236500.1-p1	>LAMA_000236500.1-p1 | transcript=LAMA_000236500.1 | gene=LAMA_000236500 | organism=Leishmania_amazonensis_MHOM/BR/71973/M2269 | gene_product=Transcription factor IIB C-terminal module 1, putative | transcript_product=Transcription factor IIB C-terminal mo
	LAMA_000174600.1	Regulator of chromosome condensation (RCC1) repeat	7.48256e-05	-6.01081	23.5853	24.7251	23.722	18	18	18	2	2	2	3.2	3.2	3.2	81.447	1	2	1	0	0	0	LAMA_000174600.1-p1	>LAMA_000174600.1-p1 | transcript=LAMA_000174600.1 | gene=LAMA_000174600 | organism=Leishmania_amazonensis_MHOM/BR/71973/M2269 | gene_product=Regulator of chromosome condensation (RCC1) repeat, putative | transcript_product=Regulator of chromosome condensa
	LAMA_000801100.1	Replication factor A protein 3	3.38258e-06	-9.67078	28.1393	27.6523	27.2208	18	18	18	6	6	6	45.3	45.3	45.3	13.237	5	2	4	0	0	0	LAMA_000801100.1-p1	>LAMA_000801100.1-p1 | transcript=LAMA_000801100.1 | gene=LAMA_000801100 | organism=Leishmania_amazonensis_MHOM/BR/71973/M2269 | gene_product=Replication factor A protein 3, putative | transcript_product=Replication factor A protein 3, putative | location=
	LAMA_000455000.1	Poly A polymerase regulatory subunit	1.33006e-06	-7.57627	25.4957	25.3403	25.8928	18	18	18	3	3	3	6.6	6.6	6.6	49.777	2	2	3	0	0	0	LAMA_000455000.1-p1	>LAMA_000455000.1-p1 | transcript=LAMA_000455000.1 | gene=LAMA_000455000 | organism=Leishmania_amazonensis_MHOM/BR/71973/M2269 | gene_product=Poly A polymerase regulatory subunit, putative | transcript_product=Poly A polymerase regulatory subunit, putative
	LAMA_000019200.1	NPL4 family	0.0160022	-5.03672	23.4496	25.3148	23.6766	21.3308	18	18	3	3	3	9.3	9.3	9.3	68.922	1	2	1	1	0	0	LAMA_000019200.1-p1	>LAMA_000019200.1-p1 | transcript=LAMA_000019200.1 | gene=LAMA_000019200 | organism=Leishmania_amazonensis_MHOM/BR/71973/M2269 | gene_product=NPL4 family, putative | transcript_product=NPL4 family, putative | location=KE391256.1:4529-6409(+) | protein_leng
	LAMA_000379600.1	MORN repeat	0.000237654	-5.60174	22.7124	24.1558	23.937	18	18	18	3	3	3	8.6	8.6	8.6	48.779	1	2	2	0	0	0	LAMA_000379600.1-p1	>LAMA_000379600.1-p1 | transcript=LAMA_000379600.1 | gene=LAMA_000379600 | organism=Leishmania_amazonensis_MHOM/BR/71973/M2269 | gene_product=MORN repeat, putative | transcript_product=MORN repeat, putative | location=KE391216.1:4798-6132(-) | protein_leng
	LAMA_000244600.1	Met-10+ like-protein	0.00594589	-4.88629	24.7992	24.7251	22.653	19.7903	18	19.7281	4	4	4	5.8	5.8	5.8	74.181	2	2	1	1	0	2	LAMA_000244600.1-p1	>LAMA_000244600.1-p1 | transcript=LAMA_000244600.1 | gene=LAMA_000244600 | organism=Leishmania_amazonensis_MHOM/BR/71973/M2269 | gene_product=Met-10+ like-protein, putative | transcript_product=Met-10+ like-protein, putative | location=KE390823.1:24273-263
	LAMA_000344700.1	MORN repeat	7.08546e-07	-10.1681	27.8042	28.4358	28.2645	18	18	18	12	12	12	48.1	48.1	48.1	36.023	8	9	7	0	0	0	LAMA_000344700.1-p1	>LAMA_000344700.1-p1 | transcript=LAMA_000344700.1 | gene=LAMA_000344700 | organism=Leishmania_amazonensis_MHOM/BR/71973/M2269 | gene_product=MORN repeat, putative | transcript_product=MORN repeat, putative | location=KE389823.1:3056-4006(+) | protein_leng
	LAMA_000289000.1	Noc2p family	0.000683402	-4.5814	23.0788	23.0477	21.6177	18	18	18	2	2	2	3.2	3.2	3.2	73.159	1	1	1	0	0	0	LAMA_000289000.1-p1	>LAMA_000289000.1-p1 | transcript=LAMA_000289000.1 | gene=LAMA_000289000 | organism=Leishmania_amazonensis_MHOM/BR/71973/M2269 | gene_product=Noc2p family, putative | transcript_product=Noc2p family, putative | location=KE389966.1:9947-11911(+) | protein_l
	LAMA_000337000.1	Fibrillarin	1.54049e-09	-11.1067	29.1956	29.0632	29.0613	18	18	18	15	15	15	60.7	60.7	60.7	26.675	13	13	13	0	0	0	LAMA_000337000.1-p1	>LAMA_000337000.1-p1 | transcript=LAMA_000337000.1 | gene=LAMA_000337000:pseudogene | organism=Leishmania_amazonensis_MHOM/BR/71973/M2269 | gene_product=Fibrillarin, putative | transcript_product=Fibrillarin, putative | location=KE390984.1:62872-63603(-) |
	LAMA_000417300.1	BolA-like protein	1.38084e-05	-7.61095	26.1793	25.1761	25.4775	18	18	18	2	2	2	30.4	30.4	30.4	8.7049	2	1	2	0	0	0	LAMA_000417300.1-p1	>LAMA_000417300.1-p1 | transcript=LAMA_000417300.1 | gene=LAMA_000417300 | organism=Leishmania_amazonensis_MHOM/BR/71973/M2269 | gene_product=BolA-like protein, putative | transcript_product=BolA-like protein, putative | location=KE390191.1:985-1224(+) | p
	LAMA_000374000.1	Centriolar protein SAS N-terminal	0.0046391	-6.01847	25.6125	24.414	22.0289	18	18	18	3	3	3	23.9	23.9	23.9	22.404	3	2	1	0	0	0	LAMA_000374000.1-p1	>LAMA_000374000.1-p1 | transcript=LAMA_000374000.1 | gene=LAMA_000374000 | organism=Leishmania_amazonensis_MHOM/BR/71973/M2269 | gene_product=Centriolar protein SAS N-terminal, putative | transcript_product=Centriolar protein SAS N-terminal, putative | loc
	LAMA_000158700.1	NOP5NT (NUC127) domain/snoRNA binding domain, fibrillarin	0.00988493	-6.11961	29.7858	29.8657	29.2875	25.1003	20.9207	24.5592	25	25	25	59.1	59.1	59.1	52.755	17	18	19	4	1	4	LAMA_000158700.1-p1	>LAMA_000158700.1-p1 | transcript=LAMA_000158700.1 | gene=LAMA_000158700 | organism=Leishmania_amazonensis_MHOM/BR/71973/M2269 | gene_product=NOP5NT (NUC127) domain/snoRNA binding domain, fibrillarin, putative | transcript_product=NOP5NT (NUC127) domain/sn
	LAMA_000238900.1	snoRNA binding domain, fibrillarin	0.00314055	-7.42987	29.2385	29.4432	29.2962	24.2281	20.8291	20.631	20	20	20	58.8	58.8	58.8	49.101	15	16	17	2	1	1	LAMA_000238900.1-p1	>LAMA_000238900.1-p1 | transcript=LAMA_000238900.1 | gene=LAMA_000238900 | organism=Leishmania_amazonensis_MHOM/BR/71973/M2269 | gene_product=snoRNA binding domain, fibrillarin, putative | transcript_product=snoRNA binding domain, fibrillarin, putative | l
	LAMA_000309100.1	Nucleolar RNA-binding protein, Nop10p family	0.0193738	-6.55256	27.6703	27.7981	28.1025	22.0858	18	23.8275	5	5	5	66.7	66.7	66.7	7.4848	1	3	4	1	0	1	LAMA_000309100.1-p1	>LAMA_000309100.1-p1 | transcript=LAMA_000309100.1 | gene=LAMA_000309100 | organism=Leishmania_amazonensis_MHOM/BR/71973/M2269 | gene_product=Nucleolar RNA-binding protein, Nop10p family, putative | transcript_product=Nucleolar RNA-binding protein, Nop10p
	Mitochondrial proteins
	LAMA_000039900.1	Mitochondrial carrier protein	1.31109e-08	-10.3878	28.2457	28.4602	28.4574	18	18	18	8	8	8	34.2	34.2	34.2	34.414	6	8	7	0	0	0	LAMA_000039900.1-p1	>LAMA_000039900.1-p1 | transcript=LAMA_000039900.1 | gene=LAMA_000039900 | organism=Leishmania_amazonensis_MHOM/BR/71973/M2269 | gene_product=Mitochondrial carrier protein, putative | transcript_product=Mitochondrial carrier protein, putative | location=KE
	LAMA_000810800.1	Mitochondrial carrier protein	0.0029268	-6.17258	30.4582	29.9867	30.2336	25.168	22.1785	24.8143	18	18	18	51.7	51.7	51.7	34.77	12	12	12	4	1	4	LAMA_000810800.1-p1	>LAMA_000810800.1-p1 | transcript=LAMA_000810800.1 | gene=LAMA_000810800 | organism=Leishmania_amazonensis_MHOM/BR/71973/M2269 | gene_product=Mitochondrial carrier protein, putative | transcript_product=Mitochondrial carrier protein, putative | location=KE
	LAMA_000219800.1	Mitochondrial carrier protein	0.000397032	-4.83027	27.568	27.8637	27.6443	23.6907	22.2322	22.6622	11	11	11	35.9	35.9	35.9	40.462	5	9	7	1	1	1	LAMA_000219800.1-p1	>LAMA_000219800.1-p1 | transcript=LAMA_000219800.1 | gene=LAMA_000219800 | organism=Leishmania_amazonensis_MHOM/BR/71973/M2269 | gene_product=Mitochondrial carrier protein, putative | transcript_product=Mitochondrial carrier protein, putative | location=KE
	LAMA_000312200.1	Mitochondrial ATP synthase epsilon chain	0.00849472	-7.306	25.9682	27.033	27.294	18	18	22.3771	4	4	4	60.3	60.3	60.3	8.4337	1	3	3	0	0	1	LAMA_000312200.1-p1	>LAMA_000312200.1-p1 | transcript=LAMA_000312200.1 | gene=LAMA_000312200 | organism=Leishmania_amazonensis_MHOM/BR/71973/M2269 | gene_product=Mitochondrial ATP synthase epsilon chain, putative | transcript_product=Mitochondrial ATP synthase epsilon chain,
	LAMA_000595900.1	Mitochondrial glycoprotein	0.00725455	-8.43323	28.4231	27.9181	27.9489	22.9904	18	18	7	7	7	40.2	40.2	40.2	23.7	5	4	4	1	0	1	LAMA_000595900.1-p1	>LAMA_000595900.1-p1 | transcript=LAMA_000595900.1 | gene=LAMA_000595900 | organism=Leishmania_amazonensis_MHOM/BR/71973/M2269 | gene_product=Mitochondrial glycoprotein, putative | transcript_product=Mitochondrial glycoprotein, putative | location=KE389956
	LAMA_000070000.1	Mitochondrial glycoprotein	0.00361009	-5.94456	22.1749	25.5234	24.1354	18	18	18	4	4	4	15.2	15.2	15.2	42.431	1	3	2	0	0	0	LAMA_000070000.1-p1	>LAMA_000070000.1-p1 | transcript=LAMA_000070000.1 | gene=LAMA_000070000 | organism=Leishmania_amazonensis_MHOM/BR/71973/M2269 | gene_product=Mitochondrial glycoprotein, putative | transcript_product=Mitochondrial glycoprotein, putative | location=KE391442
	LAMA_000181200.1	Cytochrome P450	4.03361e-08	-11.503	29.7107	29.3853	29.4129	18	18	18	18	18	18	43.2	43.2	43.2	54.198	16	15	15	0	0	0	LAMA_000181200.1-p1	>LAMA_000181200.1-p1 | transcript=LAMA_000181200.1 | gene=LAMA_000181200 | organism=Leishmania_amazonensis_MHOM/BR/71973/M2269 | gene_product=Cytochrome P450, putative | transcript_product=Cytochrome P450, putative | location=KE391429.1:30217-31656(+) | pr
	LAMA_000087900.1	Cytochrome C1 family	6.00931e-09	-11.8605	29.981	29.8498	29.7506	18	18	18	8	8	8	54.7	54.7	54.7	29.873	8	7	8	0	0	0	LAMA_000087900.1-p1	>LAMA_000087900.1-p1 | transcript=LAMA_000087900.1 | gene=LAMA_000087900 | organism=Leishmania_amazonensis_MHOM/BR/71973/M2269 | gene_product=Cytochrome C1 family, putative | transcript_product=Cytochrome C1 family, putative | location=KE392006.1:612-1388(
	LAMA_000634100.1	Cytochrome b5-like Heme/Steroid binding domain containing protein	5.7958e-07	-6.94062	25.0449	25.0803	24.6966	18	18	18	3	3	3	36.6	36.6	36.6	12.469	2	1	2	0	0	0	LAMA_000634100.1-p1	>LAMA_000634100.1-p1 | transcript=LAMA_000634100.1 | gene=LAMA_000634100 | organism=Leishmania_amazonensis_MHOM/BR/71973/M2269 | gene_product=Cytochrome b5-like Heme/Steroid binding domain containing protein, putative | transcript_product=Cytochrome b5-lik
	LAMA_000529500.1	Cytochrome P450	1.0705e-06	-9.01514	26.858	27.3846	26.8028	18	18	18	5	5	5	11.5	11.5	11.5	66.912	2	5	3	0	0	0	LAMA_000529500.1-p1	>LAMA_000529500.1-p1 | transcript=LAMA_000529500.1 | gene=LAMA_000529500 | organism=Leishmania_amazonensis_MHOM/BR/71973/M2269 | gene_product=Cytochrome P450, putative | transcript_product=Cytochrome P450, putative | location=KE390703.1:4256-6034(-) | prot
	LAMA_000753900.1	Cytochrome b5-like Heme/Steroid binding domain containing protein	5.38428e-06	-9.83761	28.2663	27.2517	27.9948	18	18	18	6	6	6	28.7	28.7	28.7	19.904	5	4	4	0	0	0	LAMA_000753900.1-p1	>LAMA_000753900.1-p1 | transcript=LAMA_000753900.1 | gene=LAMA_000753900 | organism=Leishmania_amazonensis_MHOM/BR/71973/M2269 | gene_product=Cytochrome b5-like Heme/Steroid binding domain containing protein, putative | transcript_product=Cytochrome b5-lik
	LAMA_000374400.1	Cytochrome b5-like Heme/Steroid binding domain containing protein	3.13137e-06	-8.98834	27.066	27.363	26.536	18	18	18	7	7	7	77.4	77.4	77.4	16.391	6	6	7	0	0	0	LAMA_000374400.1-p1	>LAMA_000374400.1-p1 | transcript=LAMA_000374400.1 | gene=LAMA_000374400 | organism=Leishmania_amazonensis_MHOM/BR/71973/M2269 | gene_product=Cytochrome b5-like Heme/Steroid binding domain containing protein, putative | transcript_product=Cytochrome b5-lik
	LAMA_000254700.1;LAMA_000254600.1	Cytochrome c	0.00141357	-11.4972	31.0977	30.9682	30.8047	18	18	22.3791	7	7	7	52.2	52.2	52.2	12.223	6	5	5	0	0	2	LAMA_000254700.1-p1;LAMA_000254600.1-p1	>LAMA_000254700.1-p1 | transcript=LAMA_000254700.1 | gene=LAMA_000254700 | organism=Leishmania_amazonensis_MHOM/BR/71973/M2269 | gene_product=Cytochrome c, putative | transcript_product=Cytochrome c, putative | location=KE390754.1:769-1110(-) | protein_len
	LAMA_000156000.1	Cytochrome b5-like Heme/Steroid binding domain containing protein	0.00542001	-9.42496	29.5419	29.1554	28.6897	18	18	23.1122	5	5	5	56.4	56.4	56.4	12.92	4	5	5	0	0	1	LAMA_000156000.1-p1	>LAMA_000156000.1-p1 | transcript=LAMA_000156000.1 | gene=LAMA_000156000 | organism=Leishmania_amazonensis_MHOM/BR/71973/M2269 | gene_product=Cytochrome b5-like Heme/Steroid binding domain containing protein, putative | transcript_product=Cytochrome b5-lik
	LAMA_000768900.1	Ubiquinol-cytochrome C reductase complex 14kD subunit	0.00568079	-8.7802	28.8609	28.134	28.1688	18	18	22.8232	11	11	11	38.6	38.6	38.6	24.239	9	5	5	0	0	2	LAMA_000768900.1-p1	>LAMA_000768900.1-p1 | transcript=LAMA_000768900.1 | gene=LAMA_000768900 | organism=Leishmania_amazonensis_MHOM/BR/71973/M2269 | gene_product=Ubiquinol-cytochrome C reductase complex 14kD subunit, putative | transcript_product=Ubiquinol-cytochrome C reduct
	LAMA_000760000.1	ATP synthase alpha/beta family, beta-barrel domain/ATPsynthase alpha/beta subunit N-term extension/ATP synthase al	0.00193603	-5.04252	30.8911	30.8205	30.7927	26.7024	24.4244	26.2501	34	34	34	65.2	65.2	65.2	67.754	28	29	24	2	1	2	LAMA_000760000.1-p1	>LAMA_000760000.1-p1 | transcript=LAMA_000760000.1 | gene=LAMA_000760000 | organism=Leishmania_amazonensis_MHOM/BR/71973/M2269 | gene_product=ATP synthase alpha/beta family, beta-barrel domain/ATPsynthase alpha/beta subunit N-term extension/ATP synthase al
	LAMA_000774200.1	ATP synthase subunit D	5.69197e-06	-8.62631	27.1654	26.343	26.3706	18	18	18	9	9	9	39.5	39.5	39.5	30.592	7	4	8	0	0	0	LAMA_000774200.1-p1	>LAMA_000774200.1-p1 | transcript=LAMA_000774200.1 | gene=LAMA_000774200 | organism=Leishmania_amazonensis_MHOM/BR/71973/M2269 | gene_product=ATP synthase subunit D, putative | transcript_product=ATP synthase subunit D, putative | location=KE391251.1:46539
	LAMA_000011200.1	ATP synthase, Delta/Epsilon chain, beta-sandwich domain containing protein	0.00106618	-10.9553	30.5179	29.9425	30.2547	21.8493	18	18	6	6	6	52.5	52.5	52.5	19.986	4	6	5	1	0	0	LAMA_000011200.1-p1	>LAMA_000011200.1-p1 | transcript=LAMA_000011200.1 | gene=LAMA_000011200 | organism=Leishmania_amazonensis_MHOM/BR/71973/M2269 | gene_product=ATP synthase, Delta/Epsilon chain, beta-sandwich domain containing protein, putative | transcript_product=ATP synt
	LAMA_000074000.1	ATP synthase (C/AC39) subunit	8.1367e-05	-6.82907	25.5213	24.0802	24.8857	18	18	18	2	2	2	9.8	9.8	9.8	41.457	2	1	2	0	0	0	LAMA_000074000.1-p1	>LAMA_000074000.1-p1 | transcript=LAMA_000074000.1 | gene=LAMA_000074000 | organism=Leishmania_amazonensis_MHOM/BR/71973/M2269 | gene_product=ATP synthase (C/AC39) subunit, putative | transcript_product=ATP synthase (C/AC39) subunit, putative | location=KE
	LAMA_000375300.1	ATP synthase delta (OSCP) subunit	0.00752231	-6.17974	30.7384	30.6978	30.5744	25.8564	22.0223	25.5929	22	22	22	58.5	58.5	58.5	29.053	17	18	19	3	1	2	LAMA_000375300.1-p1	>LAMA_000375300.1-p1 | transcript=LAMA_000375300.1 | gene=LAMA_000375300 | organism=Leishmania_amazonensis_MHOM/BR/71973/M2269 | gene_product=ATP synthase delta (OSCP) subunit, putative | transcript_product=ATP synthase delta (OSCP) subunit, putative | loc
	LAMA_000490200.1;LAMA_000022400.1	ATP synthase alpha/beta family, beta-barrel domain/ATP synthase alpha/beta family, nucleotide-binding domain conta	0.0120422	-6.48029	33.3227	33.2626	33.0929	28.7925	23.861	27.5838	25	25	25	63	63	63	56.265	25	24	24	3	1	3	LAMA_000490200.1-p1;LAMA_000022400.1-p1	>LAMA_000490200.1-p1 | transcript=LAMA_000490200.1 | gene=LAMA_000490200 | organism=Leishmania_amazonensis_MHOM/BR/71973/M2269 | gene_product=ATP synthase alpha/beta family, beta-barrel domain/ATP synthase alpha/beta family, nucleotide-binding domain conta
	LAMA_000566500.1	Electron transfer flavoprotein domain/Electron transfer flavoprotein FAD-binding domain containing protein, putati	3.18862e-08	-11.6166	29.4884	29.8118	29.5496	18	18	18	15	15	15	70.5	70.5	70.5	33.596	12	11	11	0	0	0	LAMA_000566500.1-p1	>LAMA_000566500.1-p1 | transcript=LAMA_000566500.1 | gene=LAMA_000566500 | organism=Leishmania_amazonensis_MHOM/BR/71973/M2269 | gene_product=Electron transfer flavoprotein domain/Electron transfer flavoprotein FAD-binding domain containing protein, putati
	LAMA_000479300.1	Electron transfer flavoprotein domain containing protein	0.0427164	-5.13904	29.0478	28.9565	28.8321	25.8402	20.3196	25.2595	13	13	13	62	62	62	28.327	10	12	9	2	1	2	LAMA_000479300.1-p1	>LAMA_000479300.1-p1 | transcript=LAMA_000479300.1 | gene=LAMA_000479300 | organism=Leishmania_amazonensis_MHOM/BR/71973/M2269 | gene_product=Electron transfer flavoprotein domain containing protein, putative | transcript_product=Electron transfer flavopro
	Proteosomal proteins
	LAMA_000416000.1	Proteasome subunit A N-terminal signature/Proteasome subunit	1.32045e-07	-11.3195	29.4948	29.4163	29.0474	18	18	18	9	9	9	37.2	37.2	37.2	25.019	7	8	6	0	0	0	LAMA_000416000.1-p1	>LAMA_000416000.1-p1 | transcript=LAMA_000416000.1 | gene=LAMA_000416000 | organism=Leishmania_amazonensis_MHOM/BR/71973/M2269 | gene_product=Proteasome subunit A N-terminal signature/Proteasome subunit, putative | transcript_product=Proteasome subunit A N
	LAMA_000774700.1	Proteasome activator pa28 beta subunit	6.61058e-07	-10.3678	28.6923	28.3735	28.0376	18	18	18	9	9	9	48.7	48.7	48.7	24.81	6	6	7	0	0	0	LAMA_000774700.1-p1	>LAMA_000774700.1-p1 | transcript=LAMA_000774700.1 | gene=LAMA_000774700 | organism=Leishmania_amazonensis_MHOM/BR/71973/M2269 | gene_product=Proteasome activator pa28 beta subunit, putative | transcript_product=Proteasome activator pa28 beta subunit, puta
	LAMA_000322400.1	Proteasome subunit A N-terminal signature/Proteasome subunit	7.03212e-08	-11.5704	29.5678	29.7803	29.3632	18	18	18	16	16	16	63.3	63.3	63.3	29.683	13	15	12	0	0	0	LAMA_000322400.1-p1	>LAMA_000322400.1-p1 | transcript=LAMA_000322400.1 | gene=LAMA_000322400 | organism=Leishmania_amazonensis_MHOM/BR/71973/M2269 | gene_product=Proteasome subunit A N-terminal signature/Proteasome subunit, putative | transcript_product=Proteasome subunit A N
	LAMA_000403400.1	PCI domain/26S proteasome regulatory subunit RPN5 C-terminal domain containing protein	7.98199e-08	-9.86929	27.6819	28.0489	27.8771	18	18	18	13	13	13	36.7	36.7	36.7	54.428	9	9	7	0	0	0	LAMA_000403400.1-p1	>LAMA_000403400.1-p1 | transcript=LAMA_000403400.1 | gene=LAMA_000403400 | organism=Leishmania_amazonensis_MHOM/BR/71973/M2269 | gene_product=PCI domain/26S proteasome regulatory subunit RPN5 C-terminal domain containing protein, putative | transcript_prod
	LAMA_000555700.1	Proteasome subunit	7.55318e-07	-9.74578	27.648	28.1013	27.488	18	18	18	5	5	5	28.3	28.3	28.3	22.522	3	5	3	0	0	0	LAMA_000555700.1-p1	>LAMA_000555700.1-p1 | transcript=LAMA_000555700.1 | gene=LAMA_000555700 | organism=Leishmania_amazonensis_MHOM/BR/71973/M2269 | gene_product=Proteasome subunit, putative | transcript_product=Proteasome subunit, putative | location=KE389974.1:4778-5395(+)
	LAMA_000683300.1	26S proteasome subunit RPN7/PCI domain containing protein	3.3755e-06	-9.98605	28.1628	28.3466	27.4488	18	18	18	9	9	9	24.3	24.3	24.3	46.298	8	7	5	0	0	0	LAMA_000683300.1-p1	>LAMA_000683300.1-p1 | transcript=LAMA_000683300.1 | gene=LAMA_000683300 | organism=Leishmania_amazonensis_MHOM/BR/71973/M2269 | gene_product=26S proteasome subunit RPN7/PCI domain containing protein, putative | transcript_product=26S proteasome subunit RP
	LAMA_000308800.1	Proteasome subunit	4.28469e-07	-9.27973	27.5094	26.993	27.3368	18	18	18	6	6	6	36.4	36.4	36.4	22.974	6	4	6	0	0	0	LAMA_000308800.1-p1	>LAMA_000308800.1-p1 | transcript=LAMA_000308800.1 | gene=LAMA_000308800 | organism=Leishmania_amazonensis_MHOM/BR/71973/M2269 | gene_product=Proteasome subunit, putative | transcript_product=Proteasome subunit, putative | location=KE389879.1:13145-13765(-
	LAMA_000814900.1	Proteasome subunit A N-terminal signature/Proteasome subunit	1.71068e-06	-9.92791	27.5926	28.3673	27.8238	18	18	18	9	9	9	49.2	49.2	49.2	27.212	7	6	6	0	0	0	LAMA_000814900.1-p1	>LAMA_000814900.1-p1 | transcript=LAMA_000814900.1 | gene=LAMA_000814900 | organism=Leishmania_amazonensis_MHOM/BR/71973/M2269 | gene_product=Proteasome subunit A N-terminal signature/Proteasome subunit, putative | transcript_product=Proteasome subunit A N
	LAMA_000572000.1	HEAT repeats/26S proteasome regulatory subunit RPN2 C-terminal domain containing protein	0.000101127	-5.71541	28.0568	27.5345	27.9616	22.5736	21.4845	22.3485	18	18	18	23.4	23.4	23.4	107.83	10	11	11	1	1	1	LAMA_000572000.1-p1	>LAMA_000572000.1-p1 | transcript=LAMA_000572000.1 | gene=LAMA_000572000 | organism=Leishmania_amazonensis_MHOM/BR/71973/M2269 | gene_product=HEAT repeats/26S proteasome regulatory subunit RPN2 C-terminal domain containing protein, putative | transcript_pr
	LAMA_000213000.1	Proteasome subunit A N-terminal signature/Proteasome subunit	0.0416963	-1.74796	28.8994	28.5124	29.1201	27.9408	26.0265	27.3207	13	13	13	46.3	46.3	46.3	32.232	9	8	9	3	1	3	LAMA_000213000.1-p1	>LAMA_000213000.1-p1 | transcript=LAMA_000213000.1 | gene=LAMA_000213000 | organism=Leishmania_amazonensis_MHOM/BR/71973/M2269 | gene_product=Proteasome subunit A N-terminal signature/Proteasome subunit, putative | transcript_product=Proteasome subunit A N
	LAMA_000323000.1	Proteasome subunit	8.22951e-05	-9.29054	28.1403	27.79	27.5748	19.6336	18	18	10	10	10	30.5	30.5	30.5	33.613	7	5	5	1	0	0	LAMA_000323000.1-p1	>LAMA_000323000.1-p1 | transcript=LAMA_000323000.1 | gene=LAMA_000323000 | organism=Leishmania_amazonensis_MHOM/BR/71973/M2269 | gene_product=Proteasome subunit, putative | transcript_product=Proteasome subunit, putative | location=KE391036.1:20339-21247(-
	LAMA_000416900.1	Proteasome subunit A N-terminal signature/Proteasome subunit	9.13168e-05	-11.0864	29.8912	29.5762	29.8611	18	20.0692	18	18	18	18	75.8	75.8	75.8	26.831	13	14	12	0	1	0	LAMA_000416900.1-p1	>LAMA_000416900.1-p1 | transcript=LAMA_000416900.1 | gene=LAMA_000416900 | organism=Leishmania_amazonensis_MHOM/BR/71973/M2269 | gene_product=Proteasome subunit A N-terminal signature/Proteasome subunit, putative | transcript_product=Proteasome subunit A N
	LAMA_000346900.1	Proteasome subunit	0.000169861	-9.04713	28.4812	28.3168	27.792	20.1819	18	19.2668	9	9	9	30.5	30.5	30.5	24.037	6	5	5	1	0	1	LAMA_000346900.1-p1	>LAMA_000346900.1-p1 | transcript=LAMA_000346900.1 | gene=LAMA_000346900 | organism=Leishmania_amazonensis_MHOM/BR/71973/M2269 | gene_product=Proteasome subunit, putative | transcript_product=Proteasome subunit, putative | location=KE390859.1:11988-12650(+
	LAMA_000784400.1	Proteasome complex subunit Rpn13 ubiquitin receptor/UCH-binding domain containing protein	1.99591e-05	-8.35985	25.6497	26.6346	26.7953	18	18	18	6	6	6	32.1	32.1	32.1	27.078	3	4	5	0	0	0	LAMA_000784400.1-p1	>LAMA_000784400.1-p1 | transcript=LAMA_000784400.1 | gene=LAMA_000784400 | organism=Leishmania_amazonensis_MHOM/BR/71973/M2269 | gene_product=Proteasome complex subunit Rpn13 ubiquitin receptor/UCH-binding domain containing protein, putative | transcript_p
	LAMA_000076200.1	Proteasome subunit	0.00826074	-7.03439	28.1425	27.6657	27.4233	22.8624	21.266	18	7	7	7	34.4	34.4	34.4	27.909	6	6	5	1	1	0	LAMA_000076200.1-p1	>LAMA_000076200.1-p1 | transcript=LAMA_000076200.1 | gene=LAMA_000076200 | organism=Leishmania_amazonensis_MHOM/BR/71973/M2269 | gene_product=Proteasome subunit, putative | transcript_product=Proteasome subunit, putative | location=KE391066.1:9225-9968(-)
	LAMA_000767000.1	Proteasome subunit	0.0489332	-5.88385	27.645	28.5429	27.9822	24.1866	18	24.3319	6	6	6	35.5	35.5	35.5	24.648	3	5	5	1	0	2	LAMA_000767000.1-p1	>LAMA_000767000.1-p1 | transcript=LAMA_000767000.1 | gene=LAMA_000767000 | organism=Leishmania_amazonensis_MHOM/BR/71973/M2269 | gene_product=Proteasome subunit, putative | transcript_product=Proteasome subunit, putative | location=KE390110.1:10312-10974(+
	LAMA_000036700.1	26S proteasome regulatory subunit RPN6 N-terminal domain/PCI domain containing protein	0.00794739	-8.58955	28.252	28.4366	28.3184	23.2384	18	18	14	14	14	31.9	31.9	31.9	59.2	10	10	10	1	0	0	LAMA_000036700.1-p1	>LAMA_000036700.1-p1 | transcript=LAMA_000036700.1 | gene=LAMA_000036700 | organism=Leishmania_amazonensis_MHOM/BR/71973/M2269 | gene_product=26S proteasome regulatory subunit RPN6 N-terminal domain/PCI domain containing protein, putative | transcript_prod
	LAMA_000172800.1	Proteasome subunit A N-terminal signature/Proteasome subunit	0.0260817	-4.23226	27.561	27.7464	27.3915	24.2731	20.9088	24.8202	8	8	8	31.6	31.6	31.6	27.779	6	6	6	1	2	3	LAMA_000172800.1-p1	>LAMA_000172800.1-p1 | transcript=LAMA_000172800.1 | gene=LAMA_000172800 | organism=Leishmania_amazonensis_MHOM/BR/71973/M2269 | gene_product=Proteasome subunit A N-terminal signature/Proteasome subunit, putative | transcript_product=Proteasome subunit A N
	LAMA_000530500.1	Proteasome subunit A N-terminal signature/Proteasome subunit	0.0206521	-3.78551	29.0447	29.0391	28.5984	26.5443	23.1612	25.6202	9	9	9	47.1	47.1	47.1	25.547	7	7	8	2	2	2	LAMA_000530500.1-p1	>LAMA_000530500.1-p1 | transcript=LAMA_000530500.1 | gene=LAMA_000530500 | organism=Leishmania_amazonensis_MHOM/BR/71973/M2269 | gene_product=Proteasome subunit A N-terminal signature/Proteasome subunit, putative | transcript_product=Proteasome subunit A N
	LAMA_000020200.1	PCI domain/Proteasome regulatory subunit C-terminal	0.0185563	-3.21787	28.1258	27.6753	28.0249	25.8157	23.0995	25.2572	10	10	10	29.9	29.9	29.9	37.913	7	4	7	5	2	3	LAMA_000020200.1-p1	>LAMA_000020200.1-p1 | transcript=LAMA_000020200.1 | gene=LAMA_000020200 | organism=Leishmania_amazonensis_MHOM/BR/71973/M2269 | gene_product=PCI domain/Proteasome regulatory subunit C-terminal, putative | transcript_product=PCI domain/Proteasome regulator
	LAMA_000127500.1	RPN1/RPN2 N-terminal domain/Proteasome/cyclosome repeat/26S proteasome non-ATPase regulatory subunit RPN1 C-termin	0.00327374	-4.80958	28.7317	28.6479	28.3644	25.2446	22.7306	23.34	22	22	22	31.5	31.5	31.5	99.34	15	15	16	1	1	2	LAMA_000127500.1-p1	>LAMA_000127500.1-p1 | transcript=LAMA_000127500.1 | gene=LAMA_000127500 | organism=Leishmania_amazonensis_MHOM/BR/71973/M2269 | gene_product=RPN1/RPN2 N-terminal domain/Proteasome/cyclosome repeat/26S proteasome non-ATPase regulatory subunit RPN1 C-termin
	LAMA_000784100.1	Ubiquitin carboxyl-terminal hydrolase/ICP0-binding domain of Ubiquitin-specific protease 7/Ubiquitin-specific prot	0.000133635	-2.89957	20.8635	21.264	20.5713	18	18	18	3	3	3	3.9	3.9	3.9	133.49	1	1	2	0	0	0	LAMA_000784100.1-p1	>LAMA_000784100.1-p1 | transcript=LAMA_000784100.1 | gene=LAMA_000784100 | organism=Leishmania_amazonensis_MHOM/BR/71973/M2269 | gene_product=Ubiquitin carboxyl-terminal hydrolase/ICP0-binding domain of Ubiquitin-specific protease 7/Ubiquitin-specific prot
	LAMA_000251900.1	Ubiquitin fold modifier 1 protein	5.45342e-07	-10.1821	28.3707	28.3469	27.8286	18	18	18	6	6	6	68.4	68.4	68.4	12.11	6	6	5	0	0	0	LAMA_000251900.1-p1	>LAMA_000251900.1-p1 | transcript=LAMA_000251900.1 | gene=LAMA_000251900 | organism=Leishmania_amazonensis_MHOM/BR/71973/M2269 | gene_product=Ubiquitin fold modifier 1 protein, putative | transcript_product=Ubiquitin fold modifier 1 protein, putative | loc
	LAMA_000744600.1	Ubiquitin-2 like Rad60 SUMO-like/Ubiquitin family	5.33338e-09	-9.06504	27.1562	27.0528	26.9861	18	18	18	3	3	3	46.2	46.2	46.2	8.6559	3	3	3	0	0	0	LAMA_000744600.1-p1	>LAMA_000744600.1-p1 | transcript=LAMA_000744600.1 | gene=LAMA_000744600 | organism=Leishmania_amazonensis_MHOM/BR/71973/M2269 | gene_product=Ubiquitin-2 like Rad60 SUMO-like/Ubiquitin family, putative | transcript_product=Ubiquitin-2 like Rad60 SUMO-like/
	LAMA_000624300.1	Ubiquitin family/Ubiquitin carboxyl-terminal hydrolase	2.19268e-08	-9.45261	27.3849	27.5995	27.3734	18	18	18	10	10	10	27.4	27.4	27.4	50.722	7	7	6	0	0	0	LAMA_000624300.1-p1	>LAMA_000624300.1-p1 | transcript=LAMA_000624300.1 | gene=LAMA_000624300 | organism=Leishmania_amazonensis_MHOM/BR/71973/M2269 | gene_product=Ubiquitin family/Ubiquitin carboxyl-terminal hydrolase, putative | transcript_product=Ubiquitin family/Ubiquitin c
	LAMA_000665200.1	HECT-domain (ubiquitin-transferase)	9.06989e-05	-5.38076	23.7963	23.6341	22.7119	18	18	18	6	6	6	5.4	5.4	5.4	178.8	2	3	3	0	0	0	LAMA_000665200.1-p1	>LAMA_000665200.1-p1 | transcript=LAMA_000665200.1 | gene=LAMA_000665200 | organism=Leishmania_amazonensis_MHOM/BR/71973/M2269 | gene_product=HECT-domain (ubiquitin-transferase), putative | transcript_product=HECT-domain (ubiquitin-transferase), putative |
	LAMA_000780100.1	Ubiquitin-conjugating enzyme	2.21506e-06	-10.8992	28.5048	29.4131	28.7798	18	18	18	8	8	8	64.2	64.2	64.2	16.679	6	8	6	0	0	0	LAMA_000780100.1-p1	>LAMA_000780100.1-p1 | transcript=LAMA_000780100.1 | gene=LAMA_000780100 | organism=Leishmania_amazonensis_MHOM/BR/71973/M2269 | gene_product=Ubiquitin-conjugating enzyme, putative | transcript_product=Ubiquitin-conjugating enzyme, putative | location=KE39
	LAMA_000133500.1	Ubiquitin-2 like Rad60 SUMO-like/Ubiquitin family	1.58542e-08	-9.26219	27.2068	27.1854	27.3944	18	18	18	5	5	5	50.4	50.4	50.4	12.675	4	3	5	0	0	0	LAMA_000133500.1-p1	>LAMA_000133500.1-p1 | transcript=LAMA_000133500.1 | gene=LAMA_000133500 | organism=Leishmania_amazonensis_MHOM/BR/71973/M2269 | gene_product=Ubiquitin-2 like Rad60 SUMO-like/Ubiquitin family, putative | transcript_product=Ubiquitin-2 like Rad60 SUMO-like/
	LAMA_000096900.1	Ubiquitin-conjugating enzyme	3.16837e-05	-5.18077	22.7775	23.1285	23.6363	18	18	18	3	3	3	24.2	24.2	24.2	20.041	1	2	2	0	0	0	LAMA_000096900.1-p1	>LAMA_000096900.1-p1 | transcript=LAMA_000096900.1 | gene=LAMA_000096900 | organism=Leishmania_amazonensis_MHOM/BR/71973/M2269 | gene_product=Ubiquitin-conjugating enzyme, putative | transcript_product=Ubiquitin-conjugating enzyme, putative | location=KE39
	LAMA_000735800.1	JAB1/Mov34/MPN/PAD-1 ubiquitin protease/Prokaryotic homologs of the JAB domain containing protein	0.020922	-4.8243	27.0097	27.9802	27.1142	24.3839	20.1104	23.1368	11	11	11	43	43	43	34.709	4	8	7	3	1	2	LAMA_000735800.1-p1	>LAMA_000735800.1-p1 | transcript=LAMA_000735800.1 | gene=LAMA_000735800 | organism=Leishmania_amazonensis_MHOM/BR/71973/M2269 | gene_product=JAB1/Mov34/MPN/PAD-1 ubiquitin protease/Prokaryotic homologs of the JAB domain containing protein, putative | tran
	LAMA_000457800.1	Ubiquitin carboxyl-terminal hydrolase, family 1/Ubiquitin carboxyl-terminal hydrolases	7.21273e-06	-9.22396	27.8138	26.7879	27.0701	18	18	18	12	12	12	50.5	50.5	50.5	34.439	7	7	6	0	0	0	LAMA_000457800.1-p1	>LAMA_000457800.1-p1 | transcript=LAMA_000457800.1 | gene=LAMA_000457800 | organism=Leishmania_amazonensis_MHOM/BR/71973/M2269 | gene_product=Ubiquitin carboxyl-terminal hydrolase, family 1/Ubiquitin carboxyl-terminal hydrolases, putative | transcript_prod
	LAMA_000208800.1	Ubiquitin-conjugating enzyme	0.00697677	-3.23246	29.1191	29.2952	28.9346	26.925	24.7641	25.9625	9	9	9	65.2	65.2	65.2	16.051	7	7	7	3	2	2	LAMA_000208800.1-p1	>LAMA_000208800.1-p1 | transcript=LAMA_000208800.1 | gene=LAMA_000208800 | organism=Leishmania_amazonensis_MHOM/BR/71973/M2269 | gene_product=Ubiquitin-conjugating enzyme, putative | transcript_product=Ubiquitin-conjugating enzyme, putative | location=KE39
	LAMA_000658200.1	JAB1/Mov34/MPN/PAD-1 ubiquitin protease/Maintenance of mitochondrial structure and function	1.1256e-05	-9.41425	28.007	26.798	27.4378	18	18	18	8	8	8	24.8	24.8	24.8	40.155	8	6	6	0	0	0	LAMA_000658200.1-p1	>LAMA_000658200.1-p1 | transcript=LAMA_000658200.1 | gene=LAMA_000658200 | organism=Leishmania_amazonensis_MHOM/BR/71973/M2269 | gene_product=JAB1/Mov34/MPN/PAD-1 ubiquitin protease/Maintenance of mitochondrial structure and function, putative | transcript
	LAMA_000737800.1	Ubiquitin-conjugating enzyme	0.000756598	-5.60874	22.3983	24.17	24.258	18	18	18	4	4	4	19.2	19.2	19.2	31.828	1	1	3	0	0	0	LAMA_000737800.1-p1	>LAMA_000737800.1-p1 | transcript=LAMA_000737800.1 | gene=LAMA_000737800 | organism=Leishmania_amazonensis_MHOM/BR/71973/M2269 | gene_product=Ubiquitin-conjugating enzyme, putative | transcript_product=Ubiquitin-conjugating enzyme, putative | location=KE39
	LAMA_000090400.1	HECT-domain (ubiquitin-transferase)	0.000717772	-6.65016	25.3293	25.3876	23.2336	18	18	18	6	6	6	1.4	1.4	1.4	666.61	3	5	2	0	0	0	LAMA_000090400.1-p1	>LAMA_000090400.1-p1 | transcript=LAMA_000090400.1 | gene=LAMA_000090400 | organism=Leishmania_amazonensis_MHOM/BR/71973/M2269 | gene_product=HECT-domain (ubiquitin-transferase), putative | transcript_product=HECT-domain (ubiquitin-transferase), putative |
	LAMA_000372300.1	Ubiquitin fusion degradation protein UFD1	0.00507286	-5.96416	25.6152	26.3446	25.9909	21.5206	18	20.5376	3	3	3	10.8	10.8	10.8	34.667	2	3	3	1	0	1	LAMA_000372300.1-p1	>LAMA_000372300.1-p1 | transcript=LAMA_000372300.1 | gene=LAMA_000372300 | organism=Leishmania_amazonensis_MHOM/BR/71973/M2269 | gene_product=Ubiquitin fusion degradation protein UFD1, putative | transcript_product=Ubiquitin fusion degradation protein UFD1
	LAMA_000036900.1	Ubiquitin-conjugating enzyme	0.00689161	-6.08163	23.1206	26.4441	22.6801	18	18	18	2	2	2	9.8	9.8	9.8	17.104	1	1	1	0	0	0	LAMA_000036900.1-p1	>LAMA_000036900.1-p1 | transcript=LAMA_000036900.1 | gene=LAMA_000036900 | organism=Leishmania_amazonensis_MHOM/BR/71973/M2269 | gene_product=Ubiquitin-conjugating enzyme, putative | transcript_product=Ubiquitin-conjugating enzyme, putative | location=KE39
	LAMA_000596300.1	Thioredoxin/OST3 / OST6 family, transporter family/Ubiquitin elongating factor core	0.0139891	-5.74665	21.0629	25.6227	24.5543	18	18	18	5	5	5	6.4	6.4	6.4	114.51	1	4	3	0	0	0	LAMA_000596300.1-p1	>LAMA_000596300.1-p1 | transcript=LAMA_000596300.1 | gene=LAMA_000596300 | organism=Leishmania_amazonensis_MHOM/BR/71973/M2269 | gene_product=Thioredoxin/OST3 / OST6 family, transporter family/Ubiquitin elongating factor core, putative | transcript_product
	LAMA_000099300.1	von Willebrand factor type A domain/Ubiquitin interaction motif containing protein	0.022999	-5.53786	26.5795	26.2684	26.5702	23.2114	18	21.593	4	4	4	18	18	18	36.543	4	3	2	1	0	1	LAMA_000099300.1-p1	>LAMA_000099300.1-p1 | transcript=LAMA_000099300.1 | gene=LAMA_000099300 | organism=Leishmania_amazonensis_MHOM/BR/71973/M2269 | gene_product=von Willebrand factor type A domain/Ubiquitin interaction motif containing protein, putative | transcript_product=
	LAMA_000724000.1	Ubiquitin-conjugating enzyme	0.0406752	-5.28909	24.6169	25.5577	24.9499	23.2572	18	18	4	4	4	21.2	21.2	21.2	26.246	1	3	2	2	0	0	LAMA_000724000.1-p1	>LAMA_000724000.1-p1 | transcript=LAMA_000724000.1 | gene=LAMA_000724000 | organism=Leishmania_amazonensis_MHOM/BR/71973/M2269 | gene_product=Ubiquitin-conjugating enzyme, putative | transcript_product=Ubiquitin-conjugating enzyme, putative | location=KE39
	LAMA_000661100.1	Ubiquitin-conjugating enzyme	0.000747664	-6.97755	26.2605	23.6587	25.0134	18	18	18	3	3	3	17.1	17.1	17.1	26.3	3	1	2	0	0	1	LAMA_000661100.1-p1	>LAMA_000661100.1-p1 | transcript=LAMA_000661100.1 | gene=LAMA_000661100 | organism=Leishmania_amazonensis_MHOM/BR/71973/M2269 | gene_product=Ubiquitin-conjugating enzyme, putative | transcript_product=Ubiquitin-conjugating enzyme, putative | location=KE39
	LAMA_000473300.1	WD domain, G-beta repeat/PFU (PLAA family ubiquitin binding)	5.79952e-05	-7.67564	26.093	26.1186	24.8153	18	18	18	8	8	8	14.7	14.7	14.7	88.548	6	3	3	0	0	0	LAMA_000473300.1-p1	>LAMA_000473300.1-p1 | transcript=LAMA_000473300.1 | gene=LAMA_000473300 | organism=Leishmania_amazonensis_MHOM/BR/71973/M2269 | gene_product=WD domain, G-beta repeat/PFU (PLAA family ubiquitin binding), putative | transcript_product=WD domain, G-beta repe
	LAMA_000480000.1	Ubiquitin carboxyl-terminal hydrolase, family 1	0.00634079	-6.98706	28.0177	27.3982	27.0632	22.3832	18	21.1347	10	10	10	45.1	45.1	45.1	25.276	9	4	6	2	0	1	LAMA_000480000.1-p1	>LAMA_000480000.1-p1 | transcript=LAMA_000480000.1 | gene=LAMA_000480000 | organism=Leishmania_amazonensis_MHOM/BR/71973/M2269 | gene_product=Ubiquitin carboxyl-terminal hydrolase, family 1, putative | transcript_product=Ubiquitin carboxyl-terminal hydrola
	LAMA_000442500.1	ThiF family/Ubiquitin-activating enzyme active site/Ubiquitin fold domain containing protein	0.0347661	-6.5063	28.5808	28.8835	28.3771	24.5377	18	23.7849	34	34	34	48.8	48.8	48.8	115.22	21	29	17	2	0	2	LAMA_000442500.1-p1	>LAMA_000442500.1-p1 | transcript=LAMA_000442500.1 | gene=LAMA_000442500 | organism=Leishmania_amazonensis_MHOM/BR/71973/M2269 | gene_product=ThiF family/Ubiquitin-activating enzyme active site/Ubiquitin fold domain containing protein, putative | transcrip
	LAMA_000311400.1	Ubiquitin family/UBA/TS-N domain containing protein	8.18244e-05	-7.70937	25.7688	26.4945	24.8648	18	18	18	4	4	4	22.4	22.4	22.4	33.157	4	3	2	0	0	0	LAMA_000311400.1-p1	>LAMA_000311400.1-p1 | transcript=LAMA_000311400.1 | gene=LAMA_000311400 | organism=Leishmania_amazonensis_MHOM/BR/71973/M2269 | gene_product=Ubiquitin family/UBA/TS-N domain containing protein, putative | transcript_product=Ubiquitin family/UBA/TS-N domai
	LAMA_000048000.1	Ubiquitin-like domain containing protein	1.31224e-06	-8.01514	25.9497	26.3429	25.7528	18	18	18	6	6	6	17.3	17.3	17.3	58.219	5	4	4	0	0	0	LAMA_000048000.1-p1	>LAMA_000048000.1-p1 | transcript=LAMA_000048000.1 | gene=LAMA_000048000 | organism=Leishmania_amazonensis_MHOM/BR/71973/M2269 | gene_product=Ubiquitin-like domain containing protein, putative | transcript_product=Ubiquitin-like domain containing protein,
	LAMA_000056900.1	Ubiquitin-conjugating enzyme	0.0213506	-7.11915	28.6301	28.9026	29.3789	23.695	18	23.8593	11	11	11	47.3	47.3	47.3	17.05	8	8	10	1	0	1	LAMA_000056900.1-p1	>LAMA_000056900.1-p1 | transcript=LAMA_000056900.1 | gene=LAMA_000056900 | organism=Leishmania_amazonensis_MHOM/BR/71973/M2269 | gene_product=Ubiquitin-conjugating enzyme, putative | transcript_product=Ubiquitin-conjugating enzyme, putative | location=KE39
	LAMA_000277500.1	Ubiquitin-like domain/CAP-Gly domain containing protein	0.0054694	-7.53054	28.189	27.7643	28.3514	21.0463	18	22.6669	10	10	10	57.3	57.3	57.3	26.301	5	6	8	1	0	1	LAMA_000277500.1-p1	>LAMA_000277500.1-p1 | transcript=LAMA_000277500.1 | gene=LAMA_000277500 | organism=Leishmania_amazonensis_MHOM/BR/71973/M2269 | gene_product=Ubiquitin-like domain/CAP-Gly domain containing protein, putative | transcript_product=Ubiquitin-like domain/CAP-G
	LAMA_000663900.1	Ubiquitin-conjugating enzyme	0.00446498	-7.54075	27.1317	26.6287	26.7529	21.891	18	18	7	7	7	37.6	37.6	37.6	29.981	6	4	4	1	0	0	LAMA_000663900.1-p1	>LAMA_000663900.1-p1 | transcript=LAMA_000663900.1 | gene=LAMA_000663900 | organism=Leishmania_amazonensis_MHOM/BR/71973/M2269 | gene_product=Ubiquitin-conjugating enzyme, putative | transcript_product=Ubiquitin-conjugating enzyme, putative | location=KE39
	LAMA_000199900.1	Ubiquitin family	0.00505119	-7.62778	26.6506	27.2027	27.0981	18	18	22.068	6	6	6	11.6	11.6	11.6	87.331	3	5	5	0	0	1	LAMA_000199900.1-p1	>LAMA_000199900.1-p1 | transcript=LAMA_000199900.1 | gene=LAMA_000199900 | organism=Leishmania_amazonensis_MHOM/BR/71973/M2269 | gene_product=Ubiquitin family, putative | transcript_product=Ubiquitin family, putative | location=KE391024.1:4700-7168(-) | pr
	LAMA_000797200.1	ThiF family/Ubiquitin-activating enzyme E1 four-helix bundle/Ubiquitin-activating enzyme active site	0.0150254	-7.68115	29.804	29.4299	28.9987	23.6766	18	23.5126	32	32	32	39	39	39	126.77	27	20	22	3	0	2	LAMA_000797200.1-p1	>LAMA_000797200.1-p1 | transcript=LAMA_000797200.1 | gene=LAMA_000797200 | organism=Leishmania_amazonensis_MHOM/BR/71973/M2269 | gene_product=ThiF family/Ubiquitin-activating enzyme E1 four-helix bundle/Ubiquitin-activating enzyme active site, putative | t
	LAMA_000105400.1	Variant UBP zinc finger/Zn-finger in ubiquitin-hydrolases and other protein/Ubiquitin carboxyl-terminal hydrolase/	1.25023e-05	-7.96509	25.3792	26.1215	26.3945	18	18	18	4	4	4	7.9	7.9	7.9	81.541	2	3	4	0	0	0	LAMA_000105400.1-p1	>LAMA_000105400.1-p1 | transcript=LAMA_000105400.1 | gene=LAMA_000105400 | organism=Leishmania_amazonensis_MHOM/BR/71973/M2269 | gene_product=Variant UBP zinc finger/Zn-finger in ubiquitin-hydrolases and other protein/Ubiquitin carboxyl-terminal hydrolase/
	LAMA_000297800.1;LAMA_000297900.1	Autophagy protein Atg8 ubiquitin like	0.037204	-5.42545	24.8946	25.933	24.6065	23.1578	18	18	3	3	3	28.8	28.8	28.8	11.462	2	3	2	1	0	1	LAMA_000297800.1-p1;LAMA_000297900.1-p1	>LAMA_000297800.1-p1 | transcript=LAMA_000297800.1 | gene=LAMA_000297800 | organism=Leishmania_amazonensis_MHOM/BR/71973/M2269 | gene_product=Autophagy protein Atg8 ubiquitin like, putative | transcript_product=Autophagy protein Atg8 ubiquitin like, putati
	LAMA_000185900.1	Proteasomal ATPase OB C-terminal domain/AAA domain (dynein-related subfamily)/AAA domain (Cdc48 subfamily)/ATPase	2.95377e-08	-10.822	28.9128	28.9125	28.6407	18	18	18	14	13	13	45.3	42.3	42.3	45.9	10	9	11	0	0	0	LAMA_000185900.1-p1	>LAMA_000185900.1-p1 | transcript=LAMA_000185900.1 | gene=LAMA_000185900 | organism=Leishmania_amazonensis_MHOM/BR/71973/M2269 | gene_product=Proteasomal ATPase OB C-terminal domain/AAA domain (dynein-related subfamily)/AAA domain (Cdc48 subfamily)/ATPase
	LAMA_000642000.1	Peptidase family M20/M25/M40/Peptidase dimerisation domain containing protein	2.01651e-08	-13.314	31.5162	31.2264	31.1995	18	18	18	17	17	14	40.3	40.3	35.5	51.013	14	13	13	0	0	0	LAMA_000642000.1-p1	>LAMA_000642000.1-p1 | transcript=LAMA_000642000.1 | gene=LAMA_000642000 | organism=Leishmania_amazonensis_MHOM/BR/71973/M2269 | gene_product=Peptidase family M20/M25/M40/Peptidase dimerisation domain containing protein, putative | transcript_product=Pepti
	LAMA_000090300.1	Peptidase family M20/M25/M40/Peptidase dimerisation domain containing protein	5.37172e-09	-10.7576	28.853	28.7695	28.6502	18	18	18	11	11	11	45.1	45.1	45.1	42.917	9	8	9	0	0	0	LAMA_000090300.1-p1	>LAMA_000090300.1-p1 | transcript=LAMA_000090300.1 | gene=LAMA_000090300 | organism=Leishmania_amazonensis_MHOM/BR/71973/M2269 | gene_product=Peptidase family M20/M25/M40/Peptidase dimerisation domain containing protein, putative | transcript_product=Pepti
	LAMA_000722400.1	Peptidase M16 inactive domain containing protein	2.32643e-07	-9.61021	27.7522	27.7379	27.3405	18	18	18	9	9	9	27.3	27.3	27.3	53.255	6	9	5	0	0	0	LAMA_000722400.1-p1	>LAMA_000722400.1-p1 | transcript=LAMA_000722400.1 | gene=LAMA_000722400 | organism=Leishmania_amazonensis_MHOM/BR/71973/M2269 | gene_product=Peptidase M16 inactive domain containing protein, putative | transcript_product=Peptidase M16 inactive domain cont
	LAMA_000040500.1	Peptidase family M3	2.08675e-07	-12.0956	30.3125	29.7712	30.203	18	18	18	24	24	24	43.8	43.8	43.8	76.606	21	18	18	0	0	0	LAMA_000040500.1-p1	>LAMA_000040500.1-p1 | transcript=LAMA_000040500.1 | gene=LAMA_000040500 | organism=Leishmania_amazonensis_MHOM/BR/71973/M2269 | gene_product=Peptidase family M3, putative | transcript_product=Peptidase family M3, putative | location=KE391816.1:2374-4410(+
	LAMA_000711900.1	Peptidase family M20/M25/M40/Peptidase dimerisation domain containing protein	1.36029e-06	-10.7361	28.8983	29.036	28.274	18	18	18	15	13	13	51.5	46.8	46.8	51.68	11	12	10	0	0	0	LAMA_000711900.1-p1	>LAMA_000711900.1-p1 | transcript=LAMA_000711900.1 | gene=LAMA_000711900 | organism=Leishmania_amazonensis_MHOM/BR/71973/M2269 | gene_product=Peptidase family M20/M25/M40/Peptidase dimerisation domain containing protein, putative | transcript_product=Pepti
	LAMA_000404800.1	Metallopeptidase family M24	0.0337076	-4.18422	28.5405	28.216	28.4432	25.501	21.5869	25.5592	15	15	15	48.2	48.2	48.2	51.232	9	10	8	3	1	3	LAMA_000404800.1-p1	>LAMA_000404800.1-p1 | transcript=LAMA_000404800.1 | gene=LAMA_000404800 | organism=Leishmania_amazonensis_MHOM/BR/71973/M2269 | gene_product=Metallopeptidase family M24, putative | transcript_product=Metallopeptidase family M24, putative | location=KE3905
	LAMA_000034300.1	Creatinase/Prolidase N-terminal domain/Metallopeptidase family M24/C-terminal region of peptidase_M24,	5.69093e-05	-5.48511	23.4743	24.0204	22.9606	18	18	18	2	2	2	4.8	4.8	4.8	67.232	2	2	1	0	0	0	LAMA_000034300.1-p1	>LAMA_000034300.1-p1 | transcript=LAMA_000034300.1 | gene=LAMA_000034300:pseudogene | organism=Leishmania_amazonensis_MHOM/BR/71973/M2269 | gene_product=Creatinase/Prolidase N-terminal domain/Metallopeptidase family M24/C-terminal region of peptidase_M24,
	LAMA_000031900.1	Insulinase (Peptidase family M16)/Peptidase M16 inactive domain containing protein	7.31547e-07	-8.95426	27.2601	26.9195	26.6832	18	18	18	9	9	9	24.3	24.3	24.3	55.164	6	6	4	0	0	0	LAMA_000031900.1-p1	>LAMA_000031900.1-p1 | transcript=LAMA_000031900.1 | gene=LAMA_000031900 | organism=Leishmania_amazonensis_MHOM/BR/71973/M2269 | gene_product=Insulinase (Peptidase family M16)/Peptidase M16 inactive domain containing protein, putative | transcript_product=
	LAMA_000104800.1	Aminopeptidase I zinc metalloprotease (M18)/M42 glutamyl aminopeptidase	0.0080236	-5.144	27.9691	27.6603	27.6706	24.4538	20.8377	22.5765	11	11	11	28.9	28.9	28.9	49.759	8	6	8	2	1	1	LAMA_000104800.1-p1	>LAMA_000104800.1-p1 | transcript=LAMA_000104800.1 | gene=LAMA_000104800 | organism=Leishmania_amazonensis_MHOM/BR/71973/M2269 | gene_product=Aminopeptidase I zinc metalloprotease (M18)/M42 glutamyl aminopeptidase, putative | transcript_product=Aminopeptid
	LAMA_000505400.1	Peptidase M1 N-terminal domain/Peptidase family M1 domain/ERAP1-like C-terminal domain containing protein, putativ	3.51857e-06	-6.55673	24.1961	24.7755	24.6986	18	18	18	6	6	6	10.6	10.6	10.6	98.212	2	3	4	0	0	0	LAMA_000505400.1-p1	>LAMA_000505400.1-p1 | transcript=LAMA_000505400.1 | gene=LAMA_000505400 | organism=Leishmania_amazonensis_MHOM/BR/71973/M2269 | gene_product=Peptidase M1 N-terminal domain/Peptidase family M1 domain/ERAP1-like C-terminal domain containing protein, putativ
	LAMA_000020000.1	Carboxypeptidase Taq (M32) metallopeptidase	0.00591046	-6.09772	31.8627	31.6638	31.4549	27.0353	23.3303	26.3226	30	30	30	57.5	57.5	57.5	56.971	26	23	24	3	1	4	LAMA_000020000.1-p1;LAMA_000211700.1-p1	>LAMA_000020000.1-p1 | transcript=LAMA_000020000.1 | gene=LAMA_000020000 | organism=Leishmania_amazonensis_MHOM/BR/71973/M2269 | gene_product=Carboxypeptidase Taq (M32) metallopeptidase, putative | transcript_product=Carboxypeptidase Taq (M32) metallopepti
	LAMA_000199400.1	Metallopeptidase family M24	0.00894399	-5.10995	30.01	28.1487	27.866	24.6526	21.9157	24.1265	11	11	11	20.8	20.8	20.8	68.213	6	6	7	2	2	2	LAMA_000199400.1-p1	>LAMA_000199400.1-p1 | transcript=LAMA_000199400.1 | gene=LAMA_000199400 | organism=Leishmania_amazonensis_MHOM/BR/71973/M2269 | gene_product=Metallopeptidase family M24, putative | transcript_product=Metallopeptidase family M24, putative | location=KE3913
	LAMA_000529000.1	CAAX prenyl protease N-terminal, five membrane helices/Peptidase family M48	4.62455e-06	-9.30293	26.7853	27.7281	27.3954	18	18	18	13	13	13	31.4	31.4	31.4	49.29	6	8	6	0	0	0	LAMA_000529000.1-p1	>LAMA_000529000.1-p1 | transcript=LAMA_000529000.1 | gene=LAMA_000529000 | organism=Leishmania_amazonensis_MHOM/BR/71973/M2269 | gene_product=CAAX prenyl protease N-terminal, five membrane helices/Peptidase family M48, putative | transcript_product=CAAX pr
	LAMA_000633600.1	Peptidase family M20/M25/M40/Peptidase dimerisation domain containing protein	0.0206227	-5.476	28.9789	29.2484	28.7394	24.7593	20.5876	25.1917	14	14	14	57.8	57.8	57.8	43.858	11	10	11	3	1	2	LAMA_000633600.1-p1	>LAMA_000633600.1-p1 | transcript=LAMA_000633600.1 | gene=LAMA_000633600 | organism=Leishmania_amazonensis_MHOM/BR/71973/M2269 | gene_product=Peptidase family M20/M25/M40/Peptidase dimerisation domain containing protein, putative | transcript_product=Pepti
	LAMA_000071800.1	Peptidase family M49	0.0111325	-2.66042	29.1753	28.9827	29.0876	27.4985	25.451	26.3148	22	22	22	46.4	46.4	46.4	75.782	16	17	16	1	1	1	LAMA_000071800.1-p1	>LAMA_000071800.1-p1 | transcript=LAMA_000071800.1 | gene=LAMA_000071800 | organism=Leishmania_amazonensis_MHOM/BR/71973/M2269 | gene_product=Peptidase family M49, putative | transcript_product=Peptidase family M49, putative | location=KE391349.1:46-2085(+
	LAMA_000780900.1	Insulinase (Peptidase family M16)/Peptidase M16 inactive domain containing protein	0.00610166	-5.36975	32.4854	32.2775	32.2597	28.4392	25.0323	27.4417	37	37	37	68.4	68.4	68.4	54.694	29	32	28	6	3	7	LAMA_000780900.1-p1	>LAMA_000780900.1-p1 | transcript=LAMA_000780900.1 | gene=LAMA_000780900 | organism=Leishmania_amazonensis_MHOM/BR/71973/M2269 | gene_product=Insulinase (Peptidase family M16)/Peptidase M16 inactive domain containing protein, putative | transcript_product=
	LAMA_000398600.1	Insulinase (Peptidase family M16)	0.0137776	-6.49113	30.6333	30.5417	30.2756	25.7706	20.9158	25.2908	29	29	29	74.3	74.3	74.3	51.403	22	26	23	5	1	6	LAMA_000398600.1-p1	>LAMA_000398600.1-p1 | transcript=LAMA_000398600.1 | gene=LAMA_000398600 | organism=Leishmania_amazonensis_MHOM/BR/71973/M2269 | gene_product=Insulinase (Peptidase family M16), putative | transcript_product=Insulinase (Peptidase family M16), putative | loc
	LAMA_000277400.1	Serine carboxypeptidase	4.60223e-06	-7.55655	25.6964	25.8551	25.1181	18	18	18	3	3	3	5.4	5.4	5.4	51.7	2	3	2	0	0	0	LAMA_000277400.1-p1	>LAMA_000277400.1-p1 | transcript=LAMA_000277400.1 | gene=LAMA_000277400 | organism=Leishmania_amazonensis_MHOM/BR/71973/M2269 | gene_product=Serine carboxypeptidase, putative | transcript_product=Serine carboxypeptidase, putative | location=KE390473.1:172
	LAMA_000351800.1	Peptidase family M3	0.00065118	-5.86506	23.3899	23.1308	25.0744	18	18	18	4	4	4	7.7	7.7	7.7	75.894	1	1	3	0	0	0	LAMA_000351800.1-p1	>LAMA_000351800.1-p1 | transcript=LAMA_000351800.1 | gene=LAMA_000351800 | organism=Leishmania_amazonensis_MHOM/BR/71973/M2269 | gene_product=Peptidase family M3, putative | transcript_product=Peptidase family M3, putative | location=KE389529.1:86901-88931
	LAMA_000633700.1	Serine aminopeptidase, S33/alpha/beta hydrolase fold/Alpha/beta hydrolase family/Prolyl oligopeptidase family, put	0.000876555	-6.29357	25.5286	25.9611	25.4211	20.2624	18	19.7678	3	3	3	11.6	11.6	11.6	34.639	3	3	3	1	0	1	LAMA_000633700.1-p1	>LAMA_000633700.1-p1 | transcript=LAMA_000633700.1 | gene=LAMA_000633700 | organism=Leishmania_amazonensis_MHOM/BR/71973/M2269 | gene_product=Serine aminopeptidase, S33/alpha/beta hydrolase fold/Alpha/beta hydrolase family/Prolyl oligopeptidase family, put
	LAMA_000272900.1	Peptidase C65 Otubain	9.50943e-06	-8.54453	26.4774	27.1011	26.0551	18	18	18	6	6	6	28.5	28.5	28.5	30.367	5	5	4	0	0	0	LAMA_000272900.1-p1	>LAMA_000272900.1-p1 | transcript=LAMA_000272900.1 | gene=LAMA_000272900 | organism=Leishmania_amazonensis_MHOM/BR/71973/M2269 | gene_product=Peptidase C65 Otubain, putative | transcript_product=Peptidase C65 Otubain, putative | location=KE391908.1:11573-1
	LAMA_000471900.1	Chagasin family peptidase inhibitor I42	2.26278e-05	-8.50951	26.8179	26.9497	25.7609	18	18	18	4	4	4	27.4	27.4	27.4	12.74	3	4	2	0	0	0	LAMA_000471900.1-p1	>LAMA_000471900.1-p1 | transcript=LAMA_000471900.1 | gene=LAMA_000471900 | organism=Leishmania_amazonensis_MHOM/BR/71973/M2269 | gene_product=Chagasin family peptidase inhibitor I42, putative | transcript_product=Chagasin family peptidase inhibitor I42, pu
	LAMA_000088300.1	Insulinase (Peptidase family M16)/Peptidase M16 inactive domain/Peptidase M16C associated	0.0136661	-5.73519	26.2544	26.4279	26.6299	21.7796	18	22.3271	9	9	9	11.6	11.6	11.6	115.47	5	5	7	1	0	1	LAMA_000088300.1-p1	>LAMA_000088300.1-p1 | transcript=LAMA_000088300.1 | gene=LAMA_000088300 | organism=Leishmania_amazonensis_MHOM/BR/71973/M2269 | gene_product=Insulinase (Peptidase family M16)/Peptidase M16 inactive domain/Peptidase M16C associated, putative | transcript_p
	LAMA_000291300.1	Metallopeptidase family M24	0.00463315	-9.91082	31.3938	31.3554	31.3292	22.8619	18	23.4841	26	26	26	54.5	54.5	54.5	42.473	23	23	23	2	0	2	LAMA_000291300.1-p1	>LAMA_000291300.1-p1 | transcript=LAMA_000291300.1 | gene=LAMA_000291300 | organism=Leishmania_amazonensis_MHOM/BR/71973/M2269 | gene_product=Metallopeptidase family M24, putative | transcript_product=Metallopeptidase family M24, putative | location=KE3897
	LAMA_000145800.1	Peptidase family S51	0.0311974	-6.13727	28.1529	27.9767	27.4957	23.8603	18	23.3531	8	8	8	40	40	40	35.873	8	7	5	1	0	1	LAMA_000145800.1-p1	>LAMA_000145800.1-p1 | transcript=LAMA_000145800.1 | gene=LAMA_000145800 | organism=Leishmania_amazonensis_MHOM/BR/71973/M2269 | gene_product=Peptidase family S51, putative | transcript_product=Peptidase family S51, putative | location=KE391073.1:11029-120
	LAMA_000106000.1	Peptidase M1 N-terminal domain/Peptidase family M1 domain/ERAP1-like C-terminal domain containing protein, putativ	0.0204958	-6.32685	27.7868	27.6873	27.6391	23.4152	18	22.7175	16	16	16	20.9	20.9	20.9	96.517	11	12	10	2	0	3	LAMA_000106000.1-p1	>LAMA_000106000.1-p1 | transcript=LAMA_000106000.1 | gene=LAMA_000106000 | organism=Leishmania_amazonensis_MHOM/BR/71973/M2269 | gene_product=Peptidase M1 N-terminal domain/Peptidase family M1 domain/ERAP1-like C-terminal domain containing protein, putativ
	LAMA_000375200.1	Prolyl oligopeptidase, N-terminal beta-propeller domain/Prolyl oligopeptidase family	0.0346861	-6.34442	28.2589	27.99	28.6246	24.5726	18	23.2677	18	18	18	33.6	33.6	33.6	77.945	13	10	11	3	0	3	LAMA_000375200.1-p1	>LAMA_000375200.1-p1 | transcript=LAMA_000375200.1 | gene=LAMA_000375200 | organism=Leishmania_amazonensis_MHOM/BR/71973/M2269 | gene_product=Prolyl oligopeptidase, N-terminal beta-propeller domain/Prolyl oligopeptidase family, putative | transcript_produc
	LAMA_000231400.1	Signal peptidase subunit	2.62732e-05	-8.17165	25.9365	26.9062	25.6723	18	18	18	7	7	7	35.9	35.9	35.9	36.406	2	7	2	0	0	0	LAMA_000231400.1-p1	>LAMA_000231400.1-p1 | transcript=LAMA_000231400.1 | gene=LAMA_000231400 | organism=Leishmania_amazonensis_MHOM/BR/71973/M2269 | gene_product=Signal peptidase subunit, putative | transcript_product=Signal peptidase subunit, putative | location=KE391196.1:1
	LAMA_000446000.1	Cytosol aminopeptidase family, catalytic domain containing protein	0.000151499	-7.60682	26.1083	24.5203	26.1919	18	18	18	7	7	7	17	17	17	60.162	4	3	4	0	0	0	LAMA_000446000.1-p1	>LAMA_000446000.1-p1 | transcript=LAMA_000446000.1 | gene=LAMA_000446000 | organism=Leishmania_amazonensis_MHOM/BR/71973/M2269 | gene_product=Cytosol aminopeptidase family, catalytic domain containing protein, putative | transcript_product=Cytosol aminopep
	LAMA_000147800.1	Prolyl oligopeptidase, N-terminal beta-propeller domain/Prolyl oligopeptidase family	0.0461533	-6.94592	29.9319	29.7901	29.4742	25.8999	18	24.4585	27	27	27	44.5	44.5	44.5	83.531	23	23	22	2	0	2	LAMA_000147800.1-p1	>LAMA_000147800.1-p1 | transcript=LAMA_000147800.1 | gene=LAMA_000147800 | organism=Leishmania_amazonensis_MHOM/BR/71973/M2269 | gene_product=Prolyl oligopeptidase, N-terminal beta-propeller domain/Prolyl oligopeptidase family, putative | transcript_produc
	LAMA_000194500.1	Carboxypeptidase Taq (M32) metallopeptidase	0.0155766	-7.49106	28.9652	29.4292	28.5574	24.2207	18	22.2578	16	16	16	41.2	41.2	41.2	57.167	12	15	9	1	0	1	LAMA_000194500.1-p1	>LAMA_000194500.1-p1 | transcript=LAMA_000194500.1 | gene=LAMA_000194500 | organism=Leishmania_amazonensis_MHOM/BR/71973/M2269 | gene_product=Carboxypeptidase Taq (M32) metallopeptidase, putative | transcript_product=Carboxypeptidase Taq (M32) metallopepti
	LAMA_000790100.1	Aminopeptidase P, N-terminal domain/Metallopeptidase family M24	0.0446503	-3.76851	28.7287	28.9701	28.2122	26.4772	22.3272	25.8012	15	15	15	31.8	31.8	31.8	53.819	10	12	10	2	1	2	LAMA_000790100.1-p1	>LAMA_000790100.1-p1 | transcript=LAMA_000790100.1 | gene=LAMA_000790100 | organism=Leishmania_amazonensis_MHOM/BR/71973/M2269 | gene_product=Aminopeptidase P, N-terminal domain/Metallopeptidase family M24, putative | transcript_product=Aminopeptidase P, N
	LAMA_000013500.1	M17 aminopeptidase N-terminal domain 2	0.0122678	-3.39433	30.2187	30.2466	29.6177	27.7253	25.1841	26.9906	14	14	14	52.2	52.2	52.2	27.194	8	9	8	5	4	4	LAMA_000013500.1-p1	>LAMA_000013500.1-p1 | transcript=LAMA_000013500.1 | gene=LAMA_000013500 | organism=Leishmania_amazonensis_MHOM/BR/71973/M2269 | gene_product=M17 aminopeptidase N-terminal domain 2, putative | transcript_product=M17 aminopeptidase N-terminal domain 2, puta
	LAMA_000517300.1	Peptidase family M3	0.0025199	-4.83091	30.2674	30.4964	30.2292	26.1691	24.078	26.2532	28	28	28	44.1	44.1	44.1	77.084	21	22	25	6	3	3	LAMA_000517300.1-p1	>LAMA_000517300.1-p1 | transcript=LAMA_000517300.1 | gene=LAMA_000517300 | organism=Leishmania_amazonensis_MHOM/BR/71973/M2269 | gene_product=Peptidase family M3, putative | transcript_product=Peptidase family M3, putative | location=KE390057.1:1063-3120(+
	LAMA_000120000.1	Papain family cysteine protease	8.72561e-09	-12.136	30.0128	30.1236	30.2715	18	18	18	9	9	9	27.9	27.9	27.9	37.121	8	7	9	0	0	0	LAMA_000120000.1-p1;REV__LAMA_000711300.1-p1	>LAMA_000120000.1-p1 | transcript=LAMA_000120000.1 | gene=LAMA_000120000 | organism=Leishmania_amazonensis_MHOM/BR/71973/M2269 | gene_product=Papain family cysteine protease, putative | transcript_product=Papain family cysteine protease, putative | locatio
	LAMA_000623800.1	Glycoprotease family	7.49463e-07	-7.08922	25.1174	25.3048	24.8455	18	18	18	3	3	3	13.7	13.7	13.7	39.806	2	2	3	0	0	0	LAMA_000623800.1-p1	>LAMA_000623800.1-p1 | transcript=LAMA_000623800.1 | gene=LAMA_000623800 | organism=Leishmania_amazonensis_MHOM/BR/71973/M2269 | gene_product=Glycoprotease family, putative | transcript_product=Glycoprotease family, putative | location=KE390267.1:267-1361(
	LAMA_000303200.1	Cathepsin propeptide inhibitor domain (I29)/Papain family cysteine protease	1.46645e-06	-10.8853	29.3421	28.7966	28.5171	18	18	18	8	8	8	24	24	24	38.682	7	7	5	0	0	0	LAMA_000303200.1-p1	>LAMA_000303200.1-p1 | transcript=LAMA_000303200.1 | gene=LAMA_000303200 | organism=Leishmania_amazonensis_MHOM/BR/71973/M2269 | gene_product=Cathepsin propeptide inhibitor domain (I29)/Papain family cysteine protease, putative | transcript_product=Catheps
	LAMA_000031500.1	Aspartyl protease/gag-polyprotein putative aspartyl protease	4.18379e-05	-6.14414	23.5099	24.457	24.4655	18	18	18	2	2	2	10.2	10.2	10.2	40.856	1	1	1	0	0	0	LAMA_000031500.1-p1	>LAMA_000031500.1-p1 | transcript=LAMA_000031500.1 | gene=LAMA_000031500 | organism=Leishmania_amazonensis_MHOM/BR/71973/M2269 | gene_product=Aspartyl protease/gag-polyprotein putative aspartyl protease, putative | transcript_product=Aspartyl protease/gag-
	LAMA_000779100.1	Degradation arginine-rich protein for mis-folding	2.30172e-07	-9.11518	27.3521	26.9146	27.0789	18	18	18	6	6	6	30.6	30.6	30.6	24.442	5	3	4	0	0	0	LAMA_000779100.1-p1	>LAMA_000779100.1-p1 | transcript=LAMA_000779100.1 | gene=LAMA_000779100 | organism=Leishmania_amazonensis_MHOM/BR/71973/M2269 | gene_product=Degradation arginine-rich protein for mis-folding, putative | transcript_product=Degradation arginine-rich protein
	LAMA_000597400.1	Armadillo/beta-catenin-like repeat/Atypical Arm repeat	4.00598e-06	-10.7444	29.3053	28.6826	28.2453	18	18	18	9	9	9	27.8	27.8	27.8	58.046	6	7	5	0	0	0	LAMA_000597400.1-p1	>LAMA_000597400.1-p1 | transcript=LAMA_000597400.1 | gene=LAMA_000597400 | organism=Leishmania_amazonensis_MHOM/BR/71973/M2269 | gene_product=Armadillo/beta-catenin-like repeat/Atypical Arm repeat, putative | transcript_product=Armadillo/beta-catenin-like
	LAMA_000235700.1	ThiF family	0.0241083	-5.74481	27.1723	26.9796	26.6691	22.349	18	23.2376	9	9	9	34	34	34	43.094	5	6	5	1	0	2	LAMA_000235700.1-p1	>LAMA_000235700.1-p1 | transcript=LAMA_000235700.1 | gene=LAMA_000235700 | organism=Leishmania_amazonensis_MHOM/BR/71973/M2269 | gene_product=ThiF family, putative | transcript_product=ThiF family, putative | location=KE391923.1:4360-5562(-) | protein_leng
	LAMA_000595700.1	Rhomboid family	0.000108797	-2.81784	24.6533	24.3586	24.9292	21.9136	21.9139	21.6601	3	3	3	5.6	5.6	5.6	39.342	2	2	2	2	1	1	LAMA_000595700.1-p1	>LAMA_000595700.1-p1 | transcript=LAMA_000595700.1 | gene=LAMA_000595700 | organism=Leishmania_amazonensis_MHOM/BR/71973/M2269 | gene_product=Rhomboid family, putative | transcript_product=Rhomboid family, putative | location=KE390884.1:1660-2733(-) | prot
	Transporters
	LAMA_000115100.1	Clp amino terminal domain, pathogenicity island component/ATPase family associated with various cellular activitie	3.60296e-07	-11.5601	29.9177	29.4303	29.3322	18	18	18	38	38	36	52.4	52.4	50.6	97.067	27	27	23	0	0	0	LAMA_000115100.1-p1	>LAMA_000115100.1-p1 | transcript=LAMA_000115100.1 | gene=LAMA_000115100 | organism=Leishmania_amazonensis_MHOM/BR/71973/M2269 | gene_product=Clp amino terminal domain, pathogenicity island component/ATPase family associated with various cellular activitie
	LAMA_000040200.1	ATPase family associated with various cellular activities (AAA)/AAA lid domain/AAA domain (Cdc48 subfamily)/AAA do	1.17186e-08	-11.4716	29.4802	29.5993	29.3355	18	18	18	37	35	35	54	52.1	52.1	91.032	25	31	22	0	0	0	LAMA_000040200.1-p1	>LAMA_000040200.1-p1 | transcript=LAMA_000040200.1 | gene=LAMA_000040200 | organism=Leishmania_amazonensis_MHOM/BR/71973/M2269 | gene_product=ATPase family associated with various cellular activities (AAA)/AAA lid domain/AAA domain (Cdc48 subfamily)/AAA do
	LAMA_000411500.1	V-ATPase subunit H	2.09983e-08	-9.15439	27.1578	27.2746	27.0308	18	18	18	10	10	10	28.6	28.6	28.6	54.124	7	8	6	0	0	0	LAMA_000411500.1-p1	>LAMA_000411500.1-p1 | transcript=LAMA_000411500.1 | gene=LAMA_000411500 | organism=Leishmania_amazonensis_MHOM/BR/71973/M2269 | gene_product=V-ATPase subunit H, putative | transcript_product=V-ATPase subunit H, putative | location=KE391088.1:76893-78344(-
	LAMA_000094200.1	Cation transporter/ATPase, N-terminus/E1-E2 ATPase/haloacid dehalogenase-like hydrolase/Cation transport ATPase (P	0.0132482	-4.16911	27.1395	27.4892	27.5609	24.1385	21.2802	24.2636	15	15	15	25.6	25.6	25.6	88.577	5	8	7	2	1	3	LAMA_000094200.1-p1	>LAMA_000094200.1-p1 | transcript=LAMA_000094200.1 | gene=LAMA_000094200 | organism=Leishmania_amazonensis_MHOM/BR/71973/M2269 | gene_product=Cation transporter/ATPase, N-terminus/E1-E2 ATPase/haloacid dehalogenase-like hydrolase/Cation transport ATPase (P
	LAMA_000149000.1	Phospholipid-translocating ATPase N-terminal/Phospholipid-translocating P-type ATPase C-terminal	7.56628e-05	-5.31853	23.3483	23.8553	22.752	18	18	18	4	4	4	2.5	2.5	2.5	271.24	3	2	2	0	0	0	LAMA_000149000.1-p1	>LAMA_000149000.1-p1 | transcript=LAMA_000149000.1 | gene=LAMA_000149000 | organism=Leishmania_amazonensis_MHOM/BR/71973/M2269 | gene_product=Phospholipid-translocating ATPase N-terminal/Phospholipid-translocating P-type ATPase C-terminal, putative | trans
	LAMA_000050300.1	Cation transporter/ATPase, N-terminus/E1-E2 ATPase/haloacid dehalogenase-like hydrolase/Cation transport ATPase (P	7.24719e-07	-9.5054	27.8418	27.2401	27.4343	18	18	18	16	16	16	17.7	17.7	17.7	110.48	9	10	10	0	0	0	LAMA_000050300.1-p1	>LAMA_000050300.1-p1 | transcript=LAMA_000050300.1 | gene=LAMA_000050300 | organism=Leishmania_amazonensis_MHOM/BR/71973/M2269 | gene_product=Cation transporter/ATPase, N-terminus/E1-E2 ATPase/haloacid dehalogenase-like hydrolase/Cation transport ATPase (P
	LAMA_000304800.1	ATPase family associated with various cellular activities (AAA)/Peptidase family M41	1.02659e-07	-8.98281	26.8369	27.1811	26.9304	18	18	18	5	5	5	11	11	11	64.532	3	4	3	0	0	0	LAMA_000304800.1-p1	>LAMA_000304800.1-p1 | transcript=LAMA_000304800.1 | gene=LAMA_000304800 | organism=Leishmania_amazonensis_MHOM/BR/71973/M2269 | gene_product=ATPase family associated with various cellular activities (AAA)/Peptidase family M41, putative | transcript_produc
	LAMA_000098300.1	E1-E2 ATPase	0.00715754	-3.67801	27.4504	27.6549	26.5749	24.4114	22.2838	23.951	12	12	12	11.1	11.1	11.1	139.57	9	8	5	3	1	2	LAMA_000098300.1-p1	>LAMA_000098300.1-p1 | transcript=LAMA_000098300.1 | gene=LAMA_000098300 | organism=Leishmania_amazonensis_MHOM/BR/71973/M2269 | gene_product=E1-E2 ATPase, putative | transcript_product=E1-E2 ATPase, putative | location=KE391099.1:23616-27350(+) | protein_
	LAMA_000707600.1	AAA domain (dynein-related subfamily)/ATPase family associated with various cellular activities (AAA)	1.38098e-05	-6.17642	24.6579	23.9098	23.9616	18	18	18	3	3	3	5.8	5.8	5.8	73.159	3	2	2	0	0	0	LAMA_000707600.1-p1	>LAMA_000707600.1-p1 | transcript=LAMA_000707600.1 | gene=LAMA_000707600 | organism=Leishmania_amazonensis_MHOM/BR/71973/M2269 | gene_product=AAA domain (dynein-related subfamily)/ATPase family associated with various cellular activities (AAA), putative |
	LAMA_000226200.1	AAA domain (dynein-related subfamily)/AAA domain (Cdc48 subfamily)/ATPase family associated with variou	8.06552e-06	-9.54846	28.1278	27.5169	27.0007	18	18	18	11	11	11	30.6	30.6	30.6	49.842	11	7	6	0	0	0	LAMA_000226200.1-p1	>LAMA_000226200.1-p1 | transcript=LAMA_000226200.1 | gene=LAMA_000226200:pseudogene | organism=Leishmania_amazonensis_MHOM/BR/71973/M2269 | gene_product=AAA domain (dynein-related subfamily)/AAA domain (Cdc48 subfamily)/ATPase family associated with variou
	LAMA_000739300.1	ATPase family associated with various cellular activities (AAA)/AAA+ lid domain/Peptidase family M41	2.4011e-05	-7.01917	24.744	25.6475	24.666	18	18	18	7	7	7	9.8	9.8	9.8	69.282	3	6	3	0	0	0	LAMA_000739300.1-p1	>LAMA_000739300.1-p1 | transcript=LAMA_000739300.1 | gene=LAMA_000739300 | organism=Leishmania_amazonensis_MHOM/BR/71973/M2269 | gene_product=ATPase family associated with various cellular activities (AAA)/AAA+ lid domain/Peptidase family M41, putative | t
	LAMA_000141900.1	AAA domain (dynein-related subfamily)/AAA domain (Cdc48 subfamily)/ATPase family associated with various cellular	4.09055e-06	-8.51533	26.5551	26.9184	26.0724	18	18	18	5	5	5	15.1	15.1	15.1	55.71	2	4	3	0	0	0	LAMA_000141900.1-p1	>LAMA_000141900.1-p1 | transcript=LAMA_000141900.1 | gene=LAMA_000141900 | organism=Leishmania_amazonensis_MHOM/BR/71973/M2269 | gene_product=AAA domain (dynein-related subfamily)/AAA domain (Cdc48 subfamily)/ATPase family associated with various cellular
	LAMA_000539800.1	AAA domain/ATPase family associated with various cellular activities (AAA)	0.000109699	-6.55024	25.4385	24.0685	24.6504	18	18	18.5067	10	10	10	11.4	11.4	11.4	107.58	5	3	6	0	0	1	LAMA_000539800.1-p1	>LAMA_000539800.1-p1 | transcript=LAMA_000539800.1 | gene=LAMA_000539800 | organism=Leishmania_amazonensis_MHOM/BR/71973/M2269 | gene_product=AAA domain/ATPase family associated with various cellular activities (AAA), putative | transcript_product=AAA doma
	LAMA_000385400.1	ATPase family associated with various cellular activities (AAA)/AAA+ lid domain containing protein	0.000527561	-9.35784	28.4802	28.2615	28.0708	20.739	18	18	19	19	18	30.1	30.1	28.5	81.158	13	12	12	1	0	0	LAMA_000385400.1-p1	>LAMA_000385400.1-p1 | transcript=LAMA_000385400.1 | gene=LAMA_000385400 | organism=Leishmania_amazonensis_MHOM/BR/71973/M2269 | gene_product=ATPase family associated with various cellular activities (AAA)/AAA+ lid domain containing protein, putative | tra
	LAMA_000013000.1	ATPase family associated with various cellular activities (AAA)/Peptidase family M41	0.00639186	-6.39905	26.7131	26.9942	26.5344	20.9699	18	22.0746	15	15	15	23.4	23.4	23.4	78.219	9	8	7	1	0	1	LAMA_000013000.1-p1	>LAMA_000013000.1-p1 | transcript=LAMA_000013000.1 | gene=LAMA_000013000 | organism=Leishmania_amazonensis_MHOM/BR/71973/M2269 | gene_product=ATPase family associated with various cellular activities (AAA)/Peptidase family M41, putative | transcript_produc
	LAMA_000279300.1	ATPase family associated with various cellular activities (AAA)/Peptidase family M41	0.0224229	-6.0495	25.6099	26.1818	25.3165	22.9597	18	18	5	5	5	10.5	10.5	10.5	65.006	2	3	1	2	0	0	LAMA_000279300.1-p1	>LAMA_000279300.1-p1 | transcript=LAMA_000279300.1 | gene=LAMA_000279300 | organism=Leishmania_amazonensis_MHOM/BR/71973/M2269 | gene_product=ATPase family associated with various cellular activities (AAA)/Peptidase family M41, putative | transcript_produc
	LAMA_000278500.1	V-ATPase subunit C	0.018728	-6.48129	28.0079	28.0552	27.4143	23.341	18	22.6926	12	12	12	42.1	42.1	42.1	43.469	9	9	7	2	0	2	LAMA_000278500.1-p1	>LAMA_000278500.1-p1 | transcript=LAMA_000278500.1 | gene=LAMA_000278500 | organism=Leishmania_amazonensis_MHOM/BR/71973/M2269 | gene_product=V-ATPase subunit C, putative | transcript_product=V-ATPase subunit C, putative | location=KE389697.1:7059-8201(-)
	LAMA_000453300.1	V-type ATPase 116kDa subunit family	0.000208137	-7.52878	26.4364	24.4396	25.7104	18	18	18	9	9	9	17.9	17.9	17.9	87.582	5	3	4	0	0	0	LAMA_000453300.1-p1	>LAMA_000453300.1-p1 | transcript=LAMA_000453300.1 | gene=LAMA_000453300 | organism=Leishmania_amazonensis_MHOM/BR/71973/M2269 | gene_product=V-type ATPase 116kDa subunit family, putative | transcript_product=V-type ATPase 116kDa subunit family, putative |
	LAMA_000687800.1	AAA ATPase domain containing protein	0.000140893	-7.62433	25.7367	26.4898	24.6465	18	18	18	5	5	5	14.1	14.1	14.1	47.141	2	2	2	0	0	0	LAMA_000687800.1-p1	>LAMA_000687800.1-p1 | transcript=LAMA_000687800.1 | gene=LAMA_000687800 | organism=Leishmania_amazonensis_MHOM/BR/71973/M2269 | gene_product=AAA ATPase domain containing protein, putative | transcript_product=AAA ATPase domain containing protein, putative
	LAMA_000177100.1	Anion-transporting ATPase/AAA domain containing protein	0.00424646	-7.13008	25.9083	26.5119	26.5681	18	18	21.5981	6	6	6	30.8	30.8	30.8	43.877	3	4	4	0	0	1	LAMA_000177100.1-p1	>LAMA_000177100.1-p1 | transcript=LAMA_000177100.1 | gene=LAMA_000177100 | organism=Leishmania_amazonensis_MHOM/BR/71973/M2269 | gene_product=Anion-transporting ATPase/AAA domain containing protein, putative | transcript_product=Anion-transporting ATPase/A
	LAMA_000437900.1	Vacuolar (H+)-ATPase G subunit	0.045364	-6.52742	29.0991	28.6465	29.2672	24.1163	18	25.3142	6	6	6	58.3	58.3	58.3	12.404	6	6	5	2	0	3	LAMA_000437900.1-p1	>LAMA_000437900.1-p1 | transcript=LAMA_000437900.1 | gene=LAMA_000437900 | organism=Leishmania_amazonensis_MHOM/BR/71973/M2269 | gene_product=Vacuolar (H+)-ATPase G subunit, putative | transcript_product=Vacuolar (H+)-ATPase G subunit, putative | location=
	LAMA_000629700.1	ATPase family associated with various cellular activities (AAA)/AAA+ lid domain/Peptidase family M41	4.25571e-05	-8.03229	26.4701	26.4268	25.1999	18	18	18	8	8	8	12.8	12.8	12.8	96.958	5	5	4	0	0	0	LAMA_000629700.1-p1	>LAMA_000629700.1-p1 | transcript=LAMA_000629700.1 | gene=LAMA_000629700 | organism=Leishmania_amazonensis_MHOM/BR/71973/M2269 | gene_product=ATPase family associated with various cellular activities (AAA)/AAA+ lid domain/Peptidase family M41, putative | t
	LAMA_000506700.1	NUBPL iron-transfer P-loop NTPase/Anion-transporting ATPase/CobQ/CobB/MinD/ParA nucleotide binding domain containi	1.32817e-06	-7.96329	26.1339	25.6176	26.1384	18	18	18	5	5	5	27.9	27.9	27.9	32.018	3	4	3	0	0	0	LAMA_000506700.1-p1	>LAMA_000506700.1-p1 | transcript=LAMA_000506700.1 | gene=LAMA_000506700 | organism=Leishmania_amazonensis_MHOM/BR/71973/M2269 | gene_product=NUBPL iron-transfer P-loop NTPase/Anion-transporting ATPase/CobQ/CobB/MinD/ParA nucleotide binding domain containi
	LAMA_000423400.1	Proteasomal ATPase OB C-terminal domain/ATPase family associated with various cellular activities (AAA)/AAA+ lid d	0.0461851	-3.20506	28.9406	28.6138	28.497	27.4741	23.619	25.3431	20	20	20	53.4	53.4	53.4	49.469	15	13	13	5	1	5	LAMA_000423400.1-p1	>LAMA_000423400.1-p1 | transcript=LAMA_000423400.1 | gene=LAMA_000423400 | organism=Leishmania_amazonensis_MHOM/BR/71973/M2269 | gene_product=Proteasomal ATPase OB C-terminal domain/ATPase family associated with various cellular activities (AAA)/AAA+ lid d
	LAMA_000422900.1	AAA domain (dynein-related subfamily)/AAA domain (Cdc48 subfamily)/ATPase family associated with various cellular	0.00112376	-3.55123	27.673	28.1127	27.7154	25.079	23.9719	23.7964	19	18	18	45.8	45.8	45.8	49.006	9	13	10	5	1	2	LAMA_000422900.1-p1	>LAMA_000422900.1-p1 | transcript=LAMA_000422900.1 | gene=LAMA_000422900 | organism=Leishmania_amazonensis_MHOM/BR/71973/M2269 | gene_product=AAA domain (dynein-related subfamily)/AAA domain (Cdc48 subfamily)/ATPase family associated with various cellular
	LAMA_000747800.1	Guanine nucleotide exchange factor in Golgi transport N-terminal/Sec7 domain containing protein	7.81525e-07	-4.91658	22.7958	23.1005	22.8534	18	18	18	3	3	3	2.7	2.7	2.7	200.57	1	2	1	0	0	0	LAMA_000747800.1-p1	>LAMA_000747800.1-p1 | transcript=LAMA_000747800.1 | gene=LAMA_000747800 | organism=Leishmania_amazonensis_MHOM/BR/71973/M2269 | gene_product=Guanine nucleotide exchange factor in Golgi transport N-terminal/Sec7 domain containing protein, putative | transc
	LAMA_000489400.1	CorA-like Mg2+ transporter protein	3.17108e-07	-9.78888	28.0045	27.8579	27.5042	18	18	18	13	13	13	35.7	35.7	35.7	45.699	9	10	7	0	0	0	LAMA_000489400.1-p1	>LAMA_000489400.1-p1 | transcript=LAMA_000489400.1 | gene=LAMA_000489400 | organism=Leishmania_amazonensis_MHOM/BR/71973/M2269 | gene_product=CorA-like Mg2+ transporter protein, putative | transcript_product=CorA-like Mg2+ transporter protein, putative | l
	LAMA_000297600.1	ABC transporter	1.45607e-06	-10.181	28.5009	28.2979	27.7441	18	18	18	11	11	11	28.4	28.4	28.4	68.58	7	8	7	0	0	0	LAMA_000297600.1-p1	>LAMA_000297600.1-p1 | transcript=LAMA_000297600.1 | gene=LAMA_000297600 | organism=Leishmania_amazonensis_MHOM/BR/71973/M2269 | gene_product=ABC transporter, putative | transcript_product=ABC transporter, putative | location=KE391134.1:23576-25414(+) | pr
	LAMA_000731600.1	Intraflagellar transport 81 calponin homology domain containing protein	2.70493e-09	-8.76304	26.8241	26.7783	26.6867	18	18	18	11	11	11	19.1	19.1	19.1	81.945	6	7	6	0	0	0	LAMA_000731600.1-p1	>LAMA_000731600.1-p1 | transcript=LAMA_000731600.1 | gene=LAMA_000731600 | organism=Leishmania_amazonensis_MHOM/BR/71973/M2269 | gene_product=Intraflagellar transport 81 calponin homology domain containing protein, putative | transcript_product=Intraflagel
	LAMA_000255600.1	Transport protein particle (TRAPP) component	4.19286e-07	-6.91632	24.7286	25.1176	24.9027	18	18	18	2	2	2	16.8	16.8	16.8	21.53	1	2	1	0	0	0	LAMA_000255600.1-p1	>LAMA_000255600.1-p1 | transcript=LAMA_000255600.1 | gene=LAMA_000255600 | organism=Leishmania_amazonensis_MHOM/BR/71973/M2269 | gene_product=Transport protein particle (TRAPP) component, putative | transcript_product=Transport protein particle (TRAPP) com
	LAMA_000068200.1	COG4 transport protein	2.06817e-05	-6.05296	24.3484	23.5312	24.2792	18	18	18	3	3	3	5.7	5.7	5.7	97.404	2	1	2	0	0	0	LAMA_000068200.1-p1	>LAMA_000068200.1-p1 | transcript=LAMA_000068200.1 | gene=LAMA_000068200 | organism=Leishmania_amazonensis_MHOM/BR/71973/M2269 | gene_product=COG4 transport protein, putative | transcript_product=COG4 transport protein, putative | location=KE391427.1:835-3
	LAMA_000483600.1	ABC transporter transmembrane region/ABC transporter	0.000396928	-5.50329	22.517	24.1694	23.8235	18	18	18	4	4	4	7.2	7.2	7.2	71.616	1	3	3	0	0	0	LAMA_000483600.1-p1	>LAMA_000483600.1-p1 | transcript=LAMA_000483600.1 | gene=LAMA_000483600 | organism=Leishmania_amazonensis_MHOM/BR/71973/M2269 | gene_product=ABC transporter transmembrane region/ABC transporter, putative | transcript_product=ABC transporter transmembrane
	LAMA_000297200.1	Membrane transport protein	0.00951467	-3.76823	22.4299	21.7763	23.1872	20.0887	18	18	2	2	2	6.9	6.9	6.9	53.569	1	2	1	1	0	0	LAMA_000297200.1-p1	>LAMA_000297200.1-p1 | transcript=LAMA_000297200.1 | gene=LAMA_000297200 | organism=Leishmania_amazonensis_MHOM/BR/71973/M2269 | gene_product=Membrane transport protein, putative | transcript_product=Membrane transport protein, putative | location=KE391134
	LAMA_000508500.1	OST3 / OST6 family, transporter family/Thioredoxin/Thioredoxin-like domain/Endoplasmic reticulum protein ERp29, C-	0.0031746	-5.61626	30.84	30.4284	30.3854	26.1836	23.2506	25.3708	22	22	22	65.2	65.2	65.2	41.091	20	18	15	4	2	2	LAMA_000508500.1-p1	>LAMA_000508500.1-p1 | transcript=LAMA_000508500.1 | gene=LAMA_000508500 | organism=Leishmania_amazonensis_MHOM/BR/71973/M2269 | gene_product=OST3 / OST6 family, transporter family/Thioredoxin/Thioredoxin-like domain/Endoplasmic reticulum protein ERp29, C-
	LAMA_000326100.1	Nucleoside transporter	8.58729e-05	-6.29852	23.5192	24.7095	24.6669	18	18	18	3	3	3	6.8	6.8	6.8	54.221	1	2	2	0	0	0	LAMA_000326100.1-p1	>LAMA_000326100.1-p1 | transcript=LAMA_000326100.1 | gene=LAMA_000326100 | organism=Leishmania_amazonensis_MHOM/BR/71973/M2269 | gene_product=Nucleoside transporter, putative | transcript_product=Nucleoside transporter, putative | location=KE391543.1:3329-
	LAMA_000649500.1	Endoplasmic Reticulum-Golgi Intermediate Compartment (ERGIC)/Endoplasmic reticulum vesicle transporter	0.000161725	-6.53299	24.9114	23.5894	25.0982	18	18	18	3	3	3	12.3	12.3	12.3	44.844	2	1	1	0	0	0	LAMA_000649500.1-p1	>LAMA_000649500.1-p1 | transcript=LAMA_000649500.1 | gene=LAMA_000649500 | organism=Leishmania_amazonensis_MHOM/BR/71973/M2269 | gene_product=Endoplasmic Reticulum-Golgi Intermediate Compartment (ERGIC)/Endoplasmic reticulum vesicle transporter, putative |
	LAMA_000701500.1	Intra-flagellar transport protein 57	0.000180738	-7.25512	25.6745	25.912	24.1789	18	18	18	4	4	4	21.2	21.2	21.2	33.828	3	2	1	0	0	0	LAMA_000701500.1-p1	>LAMA_000701500.1-p1 | transcript=LAMA_000701500.1 | gene=LAMA_000701500 | organism=Leishmania_amazonensis_MHOM/BR/71973/M2269 | gene_product=Intra-flagellar transport protein 57, putative | transcript_product=Intra-flagellar transport protein 57, putative
	LAMA_000042000.1	ABC transporter	1.18658e-05	-7.53344	26.0821	25.1375	25.3808	18	18	18	9	9	9	14.4	14.4	14.4	82.373	5	4	6	0	0	0	LAMA_000042000.1-p1	>LAMA_000042000.1-p1 | transcript=LAMA_000042000.1 | gene=LAMA_000042000 | organism=Leishmania_amazonensis_MHOM/BR/71973/M2269 | gene_product=ABC transporter, putative | transcript_product=ABC transporter, putative | location=KE391186.1:12839-15013(+) | pr
	LAMA_000715400.1	Phosphate transport (Pho88)	7.27913e-05	-7.52174	26.3933	24.9174	25.2545	18	18	18	3	3	3	23.8	23.8	23.8	21.614	3	1	1	0	0	0	LAMA_000715400.1-p1	>LAMA_000715400.1-p1 | transcript=LAMA_000715400.1 | gene=LAMA_000715400 | organism=Leishmania_amazonensis_MHOM/BR/71973/M2269 | gene_product=Phosphate transport (Pho88), putative | transcript_product=Phosphate transport (Pho88), putative | location=KE3909
	LAMA_000329300.1	50S ribosome-binding GTPase/Ferrous iron transport protein B/C-terminal region of MMR_HSR1 domain/TGS domain conta	0.0032423	-7.40026	27.9211	27.2132	27.9099	21.1557	18	21.6877	14	14	14	44.8	44.8	44.8	41.032	12	6	9	1	0	1	LAMA_000329300.1-p1	>LAMA_000329300.1-p1 | transcript=LAMA_000329300.1 | gene=LAMA_000329300 | organism=Leishmania_amazonensis_MHOM/BR/71973/M2269 | gene_product=50S ribosome-binding GTPase/Ferrous iron transport protein B/C-terminal region of MMR_HSR1 domain/TGS domain conta
	LAMA_000698500.1	ABC transporter	0.00828542	-4.48746	28.2106	28.0185	27.8138	24.0381	21.7469	24.7955	11	11	11	18.3	18.3	18.3	74.807	7	8	5	2	1	3	LAMA_000698500.1-p1	>LAMA_000698500.1-p1 | transcript=LAMA_000698500.1 | gene=LAMA_000698500 | organism=Leishmania_amazonensis_MHOM/BR/71973/M2269 | gene_product=ABC transporter, putative | transcript_product=ABC transporter, putative | location=KE390692.1:3383-5389(-) | prot
	LAMA_000400200.1	Vacuolar protein sorting-associated protein 35	0.000251999	-5.46203	24.3457	22.9356	23.1048	18	18	18	3	3	3	3.6	3.6	3.6	111.82	2	1	1	0	0	0	LAMA_000400200.1-p1	>LAMA_000400200.1-p1 | transcript=LAMA_000400200.1 | gene=LAMA_000400200 | organism=Leishmania_amazonensis_MHOM/BR/71973/M2269 | gene_product=Vacuolar protein sorting-associated protein 35, putative | transcript_product=Vacuolar protein sorting-associated
	LAMA_000249400.1	N-terminal region of Chorein or VPS13/Vacuolar sorting-associated protein 13, N-terminal/Repeating coiled region o	0.010808	-5.20079	23.9954	24.79	24.2087	18	18	21.3918	7	7	7	2	2	2	606.94	2	5	4	0	0	1	LAMA_000249400.1-p1	>LAMA_000249400.1-p1 | transcript=LAMA_000249400.1 | gene=LAMA_000249400 | organism=Leishmania_amazonensis_MHOM/BR/71973/M2269 | gene_product=N-terminal region of Chorein or VPS13/Vacuolar sorting-associated protein 13, N-terminal/Repeating coiled region o
	LAMA_000011700.1	Clathrin adaptor complex small chain	0.000146252	-6.37591	25.0225	23.5062	24.5991	18	18	18	2	2	2	15.1	15.1	15.1	19.034	1	1	1	0	0	0	LAMA_000011700.1-p1	>LAMA_000011700.1-p1 | transcript=LAMA_000011700.1 | gene=LAMA_000011700 | organism=Leishmania_amazonensis_MHOM/BR/71973/M2269 | gene_product=Clathrin adaptor complex small chain, putative | transcript_product=Clathrin adaptor complex small chain, putative
	LAMA_000429000.1	Adaptor complexes medium subunit family	0.000744947	-6.37006	25.2016	23.0109	24.8977	18	18	18	3	3	3	9.9	9.9	9.9	49.062	2	2	2	0	0	0	LAMA_000429000.1-p1	>LAMA_000429000.1-p1 | transcript=LAMA_000429000.1 | gene=LAMA_000429000 | organism=Leishmania_amazonensis_MHOM/BR/71973/M2269 | gene_product=Adaptor complexes medium subunit family, putative | transcript_product=Adaptor complexes medium subunit family, pu
	LAMA_000769000.1	Clathrin adaptor complex small chain	0.0128649	-5.52352	24.0898	25.8924	23.9882	18	18	21.3998	4	4	4	22.3	22.3	22.3	20.165	2	3	2	0	0	1	LAMA_000769000.1-p1	>LAMA_000769000.1-p1 | transcript=LAMA_000769000.1 | gene=LAMA_000769000 | organism=Leishmania_amazonensis_MHOM/BR/71973/M2269 | gene_product=Clathrin adaptor complex small chain, putative | transcript_product=Clathrin adaptor complex small chain, putative
	LAMA_000763300.1	Adaptin N terminal region/Adaptin C-terminal domain containing protein	0.00491088	-6.33905	25.8633	24.595	25.7184	21.1595	18	18	7	7	7	12	12	12	91.373	4	4	4	1	0	1	LAMA_000763300.1-p1	>LAMA_000763300.1-p1 | transcript=LAMA_000763300.1 | gene=LAMA_000763300 | organism=Leishmania_amazonensis_MHOM/BR/71973/M2269 | gene_product=Adaptin N terminal region/Adaptin C-terminal domain containing protein, putative | transcript_product=Adaptin N te
	LAMA_000375400.1	Adaptin N terminal region/HEAT repeats/non-SMC mitotic condensation complex subunit 1	2.60166e-06	-8.08647	26.4872	25.7912	25.9809	18	18	18	7	7	7	12.6	12.6	12.6	82.618	4	3	5	0	0	0	LAMA_000375400.1-p1	>LAMA_000375400.1-p1 | transcript=LAMA_000375400.1 | gene=LAMA_000375400 | organism=Leishmania_amazonensis_MHOM/BR/71973/M2269 | gene_product=Adaptin N terminal region/HEAT repeats/non-SMC mitotic condensation complex subunit 1, putative | transcript_produ
	LAMA_000581500.1	Adaptin N terminal region/Coatomer gamma subunit appendage platform subdomain/Coatomer subunit gamma-1 C-terminal	0.00136488	-8.28704	28.2464	28.6214	27.8051	21.4439	18	20.3679	22	22	22	31.8	31.8	31.8	95.771	9	19	12	1	0	1	LAMA_000581500.1-p1	>LAMA_000581500.1-p1 | transcript=LAMA_000581500.1 | gene=LAMA_000581500 | organism=Leishmania_amazonensis_MHOM/BR/71973/M2269 | gene_product=Adaptin N terminal region/Coatomer gamma subunit appendage platform subdomain/Coatomer subunit gamma-1 C-terminal
	LAMA_000253400.1	Adaptor complexes medium subunit family	0.00800124	-4.87249	28.1193	28.1786	27.8839	24.3119	21.217	24.0355	11	11	11	27.6	27.6	27.6	58.157	9	8	8	1	1	2	LAMA_000253400.1-p1	>LAMA_000253400.1-p1 | transcript=LAMA_000253400.1 | gene=LAMA_000253400 | organism=Leishmania_amazonensis_MHOM/BR/71973/M2269 | gene_product=Adaptor complexes medium subunit family, putative | transcript_product=Adaptor complexes medium subunit family, pu
	LAMA_000391000.1	Adaptin N terminal region/Coatomer beta C-terminal region/Coatomer beta subunit appendage platform	1.38743e-07	-8.63911	26.8	26.6798	26.4376	18	18	18	11	11	11	15.9	15.9	15.9	109.61	5	5	7	0	0	0	LAMA_000391000.1-p1	>LAMA_000391000.1-p1 | transcript=LAMA_000391000.1 | gene=LAMA_000391000 | organism=Leishmania_amazonensis_MHOM/BR/71973/M2269 | gene_product=Adaptin N terminal region/Coatomer beta C-terminal region/Coatomer beta subunit appendage platform, putative | tra
	LAMA_000322700.1	Clathrin, heavy-chain linker/Clathrin-H-link/Region in Clathrin and VPS	0.00606334	-8.52973	30.0052	29.624	29.2626	22.0157	18	23.2869	44	44	44	28.5	28.5	28.5	191.31	32	27	25	3	0	4	LAMA_000322700.1-p1	>LAMA_000322700.1-p1 | transcript=LAMA_000322700.1 | gene=LAMA_000322700 | organism=Leishmania_amazonensis_MHOM/BR/71973/M2269 | gene_product=Clathrin, heavy-chain linker/Clathrin-H-link/Region in Clathrin and VPS, putative | transcript_product=Clathrin, h
	LAMA_000290800.1	Clathrin light chain	0.00414633	-8.27075	27.7035	27.4782	27.8297	18	18	22.199	6	6	6	38.6	38.6	38.6	15.669	5	4	4	0	0	1	LAMA_000290800.1-p1	>LAMA_000290800.1-p1 | transcript=LAMA_000290800.1 | gene=LAMA_000290800 | organism=Leishmania_amazonensis_MHOM/BR/71973/M2269 | gene_product=Clathrin light chain, putative | transcript_product=Clathrin light chain, putative | location=KE389795.1:21854-222
	LAMA_000810600.1	Snf7	1.7549e-05	-6.93821	24.4585	24.9027	25.4534	18	18	18	2	2	2	11.7	11.7	11.7	23.531	1	2	1	0	0	0	LAMA_000810600.1-p1	>LAMA_000810600.1-p1 | transcript=LAMA_000810600.1 | gene=LAMA_000810600 | organism=Leishmania_amazonensis_MHOM/BR/71973/M2269 | gene_product=Snf7, putative | transcript_product=Snf7, putative | location=KE390048.1:50301-50921(+) | protein_length=206 | seq
	LAMA_000250900.1	Snf7	3.85817e-05	-8.6957	27.381	25.8756	26.8305	18	18	18	6	6	6	30	30	30	24.972	5	4	4	1	0	0	LAMA_000250900.1-p1	>LAMA_000250900.1-p1 | transcript=LAMA_000250900.1 | gene=LAMA_000250900 | organism=Leishmania_amazonensis_MHOM/BR/71973/M2269 | gene_product=Snf7, putative | transcript_product=Snf7, putative | location=KE390775.1:6154-6816(+) | protein_length=220 | seque
	LAMA_000030800.1	Tricarboxylate carrier	8.53207e-05	-8.09403	27.0943	25.5787	25.6091	18	18	18	5	5	5	19.9	19.9	19.9	35.858	4	1	3	0	0	0	LAMA_000030800.1-p1	>LAMA_000030800.1-p1 | transcript=LAMA_000030800.1 | gene=LAMA_000030800 | organism=Leishmania_amazonensis_MHOM/BR/71973/M2269 | gene_product=Tricarboxylate carrier, putative | transcript_product=Tricarboxylate carrier, putative | location=KE391130.1:2058-
	LAMA_000328300.1	emp24/gp25L/p24 family/GOLD	2.02942e-07	-8.14854	26.2846	25.9296	26.2314	18	18	18	3	3	3	16.4	16.4	16.4	30.146	3	2	3	0	0	0	LAMA_000328300.1-p1	>LAMA_000328300.1-p1 | transcript=LAMA_000328300.1 | gene=LAMA_000328300 | organism=Leishmania_amazonensis_MHOM/BR/71973/M2269 | gene_product=emp24/gp25L/p24 family/GOLD, putative | transcript_product=emp24/gp25L/p24 family/GOLD, putative | location=KE3902
	LAMA_000633400.1	emp24/gp25L/p24 family/GOLD	2.0593e-05	-8.10132	25.4722	26.6808	26.1509	18	18	18	2	2	2	14.4	14.4	14.4	24.111	1	2	2	0	0	0	LAMA_000633400.1-p1	>LAMA_000633400.1-p1 | transcript=LAMA_000633400.1 | gene=LAMA_000633400 | organism=Leishmania_amazonensis_MHOM/BR/71973/M2269 | gene_product=emp24/gp25L/p24 family/GOLD, putative | transcript_product=emp24/gp25L/p24 family/GOLD, putative | location=KE3917
	LAMA_000068900.1	Tricarboxylate carrier	3.6742e-05	-7.48194	25.9336	25.772	24.7403	18	18	18	3	3	3	12.7	12.7	12.7	37.772	3	2	2	0	0	0	LAMA_000068900.1-p1	>LAMA_000068900.1-p1 | transcript=LAMA_000068900.1 | gene=LAMA_000068900 | organism=Leishmania_amazonensis_MHOM/BR/71973/M2269 | gene_product=Tricarboxylate carrier, putative | transcript_product=Tricarboxylate carrier, putative | location=KE391419.1:19506
	LAMA_000676000.1	Importin repeat	0.00227976	-10.0666	29.6841	29.8117	28.9973	18	18	22.2931	21	21	21	21.7	21.7	21.7	117.51	16	18	13	0	0	1	LAMA_000676000.1-p1	>LAMA_000676000.1-p1 | transcript=LAMA_000676000.1 | gene=LAMA_000676000 | organism=Leishmania_amazonensis_MHOM/BR/71973/M2269 | gene_product=Importin repeat, putative | transcript_product=Importin repeat, putative | location=KE391226.1:609-3857(-) | prote
	LAMA_000530700.1	VIT family	0.00134416	-4.86084	26.6466	26.4156	25.4664	20.7263	20.9281	22.2918	8	8	8	24.6	24.6	24.6	30.989	5	4	4	1	1	1	LAMA_000530700.1-p1	>LAMA_000530700.1-p1 | transcript=LAMA_000530700.1 | gene=LAMA_000530700 | organism=Leishmania_amazonensis_MHOM/BR/71973/M2269 | gene_product=VIT family, putative | transcript_product=VIT family, putative | location=KE390725.1:7559-8428(-) | protein_length
	LAMA_000106800.1	GDP dissociation inhibitor	6.17281e-08	-11.6615	29.8851	29.4873	29.6121	18	18	18	17	17	17	48.5	48.5	48.5	49.773	13	10	13	1	0	0	LAMA_000106800.1-p1	>LAMA_000106800.1-p1 | transcript=LAMA_000106800.1 | gene=LAMA_000106800 | organism=Leishmania_amazonensis_MHOM/BR/71973/M2269 | gene_product=GDP dissociation inhibitor, putative | transcript_product=GDP dissociation inhibitor, putative | location=KE390181
	LAMA_000393500.1	Soluble NSF attachment protein, SNAP	0.0205709	-6.91008	26.5757	26.9584	21.1962	18	18	18	5	5	5	18.4	18.4	18.4	32.05	3	5	2	0	0	0	LAMA_000393500.1-p1	>LAMA_000393500.1-p1 | transcript=LAMA_000393500.1 | gene=LAMA_000393500 | organism=Leishmania_amazonensis_MHOM/BR/71973/M2269 | gene_product=Soluble NSF attachment protein, SNAP, putative | transcript_product=Soluble NSF attachment protein, SNAP, putative
	LAMA_000684100.1	Soluble NSF attachment protein, SNAP	1.37424e-06	-8.77735	26.7073	26.4851	27.1397	18	18	18	4	4	3	16.5	16.5	14.1	32.966	3	3	4	0	0	0	LAMA_000684100.1-p1	>LAMA_000684100.1-p1 | transcript=LAMA_000684100.1 | gene=LAMA_000684100 | organism=Leishmania_amazonensis_MHOM/BR/71973/M2269 | gene_product=Soluble NSF attachment protein, SNAP, putative | transcript_product=Soluble NSF attachment protein, SNAP, putative
	LAMA_000308700.1	ESCRT-II complex subunit	0.000256162	-7.47208	24.2516	26.1224	26.0422	18	18	18	4	4	4	23.5	23.5	23.5	25.441	1	3	3	0	0	0	LAMA_000308700.1-p1	>LAMA_000308700.1-p1 | transcript=LAMA_000308700.1 | gene=LAMA_000308700 | organism=Leishmania_amazonensis_MHOM/BR/71973/M2269 | gene_product=ESCRT-II complex subunit, putative | transcript_product=ESCRT-II complex subunit, putative | location=KE389879.1:1
	LAMA_000423000.1	Rer1 family	0.000304996	-6.9345	24.52	26.1034	24.1802	18	18	18	3	3	3	20.8	20.8	20.8	21.021	1	3	2	0	0	0	LAMA_000423000.1-p1	>LAMA_000423000.1-p1 | transcript=LAMA_000423000.1 | gene=LAMA_000423000 | organism=Leishmania_amazonensis_MHOM/BR/71973/M2269 | gene_product=Rer1 family, putative | transcript_product=Rer1 family, putative | location=KE391031.1:29162-29713(-) | protein_le
	LAMA_000358000.1	VPS28 protein	0.0210534	-4.33856	23.499	23.2317	23.7818	21.4968	18	18	2	2	2	13.9	13.9	13.9	24.044	1	1	1	1	0	0	LAMA_000358000.1-p1	>LAMA_000358000.1-p1 | transcript=LAMA_000358000.1 | gene=LAMA_000358000 | organism=Leishmania_amazonensis_MHOM/BR/71973/M2269 | gene_product=VPS28 protein, putative | transcript_product=VPS28 protein, putative | location=KE391855.1:30573-31202(-) | protei
	Metabollic proteins
	LAMA_000341500.1	2-oxoglutarate dehydrogenase N-terminus/Dehydrogenase E1 component/Transketolase, pyrimidine binding domain/2-oxog	0.0406818	-4.5407	30.3507	30.2887	29.9824	27.5315	22.6577	26.8104	33	33	33	47.1	47.1	47.1	114.78	25	26	24	6	2	5	LAMA_000341500.1-p1	>LAMA_000341500.1-p1 | transcript=LAMA_000341500.1 | gene=LAMA_000341500 | organism=Leishmania_amazonensis_MHOM/BR/71973/M2269 | gene_product=2-oxoglutarate dehydrogenase N-terminus/Dehydrogenase E1 component/Transketolase, pyrimidine binding domain/2-oxog
	LAMA_000711700.1	KR domain/short chain dehydrogenase/Enoyl-(Acyl carrier protein) reductase	1.60355e-07	-11.6972	29.8609	29.8322	29.3984	18	18	18	13	13	13	47.2	47.2	47.2	36.036	8	12	10	0	0	0	LAMA_000711700.1-p1	>LAMA_000711700.1-p1 | transcript=LAMA_000711700.1 | gene=LAMA_000711700 | organism=Leishmania_amazonensis_MHOM/BR/71973/M2269 | gene_product=KR domain/short chain dehydrogenase/Enoyl-(Acyl carrier protein) reductase, putative | transcript_product=KR domai
	LAMA_000754800.1	NmrA-like family/NAD dependent epimerase/dehydratase family/3-beta hydroxysteroid dehydrogenase/isomerase family/N	0.0141023	-3.84992	26.4711	26.551	25.8561	23.6936	20.7007	22.934	6	6	6	14.1	14.1	14.1	55.505	4	4	4	2	1	1	LAMA_000754800.1-p1	>LAMA_000754800.1-p1 | transcript=LAMA_000754800.1 | gene=LAMA_000754800 | organism=Leishmania_amazonensis_MHOM/BR/71973/M2269 | gene_product=NmrA-like family/NAD dependent epimerase/dehydratase family/3-beta hydroxysteroid dehydrogenase/isomerase family/N
	LAMA_000778800.1	ApbE family/Alanine dehydrogenase/PNT, C-terminal domain/Pyridine nucleotide-disulphide oxidoreductase/FAD depende	0.00212279	-6.93298	30.2189	29.7853	29.7485	24.3051	21.0929	23.5558	33	33	29	38.9	38.9	34.5	123.11	28	23	24	4	1	2	LAMA_000778800.1-p1;LAMA_000208200.1-p1	>LAMA_000778800.1-p1 | transcript=LAMA_000778800.1 | gene=LAMA_000778800 | organism=Leishmania_amazonensis_MHOM/BR/71973/M2269 | gene_product=ApbE family/Alanine dehydrogenase/PNT, C-terminal domain/Pyridine nucleotide-disulphide oxidoreductase/FAD depende
	LAMA_000013900.1	D-isomer specific 2-hydroxyacid dehydrogenase, NAD binding domain/Acetohydroxy acid isomeroreductase, NADPH-bindin	4.88725e-08	-11.5959	29.5877	29.7907	29.4092	18	18	18	13	13	13	57.2	57.2	57.2	30.13	12	10	11	0	0	0	LAMA_000013900.1-p1	>LAMA_000013900.1-p1 | transcript=LAMA_000013900.1 | gene=LAMA_000013900 | organism=Leishmania_amazonensis_MHOM/BR/71973/M2269 | gene_product=D-isomer specific 2-hydroxyacid dehydrogenase, NAD binding domain/Acetohydroxy acid isomeroreductase, NADPH-bindin
	LAMA_000063800.1	Biotin-requiring enzyme/e3 binding domain/2-oxoacid dehydrogenases acyltransferase (catalytic domain)	3.10651e-08	-13.6003	31.4834	31.831	31.4864	18	18	18	17	17	17	39.2	39.2	39.2	50.123	12	15	15	0	0	0	LAMA_000063800.1-p1	>LAMA_000063800.1-p1 | transcript=LAMA_000063800.1 | gene=LAMA_000063800 | organism=Leishmania_amazonensis_MHOM/BR/71973/M2269 | gene_product=Biotin-requiring enzyme/e3 binding domain/2-oxoacid dehydrogenases acyltransferase (catalytic domain), putative |
	LAMA_000584200.1	Glu/Leu/Phe/Val dehydrogenase, dimerisation domain/Glutamate/Leucine/Phenylalanine/Valine dehydrogenase	1.77234e-06	-10.4819	28.9269	28.4351	28.0835	18	18	18	16	16	16	42.9	42.9	42.9	49.1	13	12	11	0	0	0	LAMA_000584200.1-p1	>LAMA_000584200.1-p1 | transcript=LAMA_000584200.1 | gene=LAMA_000584200 | organism=Leishmania_amazonensis_MHOM/BR/71973/M2269 | gene_product=Glu/Leu/Phe/Val dehydrogenase, dimerisation domain/Glutamate/Leucine/Phenylalanine/Valine dehydrogenase, putative
	LAMA_000358100.1	Aldehyde dehydrogenase family	2.16521e-07	-10.1731	28.0847	28.4479	27.9868	18	18	18	14	14	14	31.4	31.4	31.4	57.802	9	9	10	0	0	0	LAMA_000358100.1-p1	>LAMA_000358100.1-p1 | transcript=LAMA_000358100.1 | gene=LAMA_000358100 | organism=Leishmania_amazonensis_MHOM/BR/71973/M2269 | gene_product=Aldehyde dehydrogenase family, putative | transcript_product=Aldehyde dehydrogenase family, putative | location=KE
	LAMA_000286600.1	Dehydrogenase E1 component	0.00676036	-6.34308	31.1016	30.7427	30.2923	26.1078	22.0419	24.9577	25	25	25	58.5	58.5	58.5	42.7	22	17	12	5	2	3	LAMA_000286600.1-p1	>LAMA_000286600.1-p1 | transcript=LAMA_000286600.1 | gene=LAMA_000286600 | organism=Leishmania_amazonensis_MHOM/BR/71973/M2269 | gene_product=Dehydrogenase E1 component, putative | transcript_product=Dehydrogenase E1 component, putative | location=KE391766
	LAMA_000564700.1	short chain dehydrogenase/Enoyl-(Acyl carrier protein) reductase	9.00372e-05	-5.37459	22.8662	24.0112	23.2463	18	18	18	2	2	2	2.5	2.5	2.5	106.18	1	2	1	0	0	0	LAMA_000564700.1-p1	>LAMA_000564700.1-p1 | transcript=LAMA_000564700.1 | gene=LAMA_000564700 | organism=Leishmania_amazonensis_MHOM/BR/71973/M2269 | gene_product=short chain dehydrogenase/Enoyl-(Acyl carrier protein) reductase, putative | transcript_product=short chain dehydr
	LAMA_000558400.1	Saccharopine dehydrogenase NADP binding domain containing protein	2.24115e-06	-10.1235	27.9989	28.6061	27.7655	18	18	18	6	6	6	23.7	23.7	23.7	41.87	5	5	5	0	0	0	LAMA_000558400.1-p1	>LAMA_000558400.1-p1 | transcript=LAMA_000558400.1 | gene=LAMA_000558400 | organism=Leishmania_amazonensis_MHOM/BR/71973/M2269 | gene_product=Saccharopine dehydrogenase NADP binding domain containing protein, putative | transcript_product=Saccharopine dehy
	LAMA_000779200.1	short chain dehydrogenase/KR domain/NAD dependent epimerase/dehydratase family/Enoyl-(Acyl carrier protein) reduct	3.05522e-06	-9.61326	28.1099	27.2496	27.4802	18	18	18	9	9	9	57.5	57.5	57.5	24.906	8	7	6	0	0	0	LAMA_000779200.1-p1	>LAMA_000779200.1-p1 | transcript=LAMA_000779200.1 | gene=LAMA_000779200 | organism=Leishmania_amazonensis_MHOM/BR/71973/M2269 | gene_product=short chain dehydrogenase/KR domain/NAD dependent epimerase/dehydratase family/Enoyl-(Acyl carrier protein) reduct
	LAMA_000517100.1	Enoyl-CoA hydratase/isomerase/NAD binding domain of 6-phosphogluconate dehydrogenase/3-hydroxyacyl-CoA dehydrogena	2.51331e-06	-9.79008	27.7064	27.4062	28.2576	18	18	18	20	20	20	32.5	32.5	32.5	79.541	8	9	14	0	0	0	LAMA_000517100.1-p1	>LAMA_000517100.1-p1 | transcript=LAMA_000517100.1 | gene=LAMA_000517100 | organism=Leishmania_amazonensis_MHOM/BR/71973/M2269 | gene_product=Enoyl-CoA hydratase/isomerase/NAD binding domain of 6-phosphogluconate dehydrogenase/3-hydroxyacyl-CoA dehydrogena
	LAMA_000523500.1	NAD dependent epimerase/dehydratase family/Male sterility protein/3-beta hydroxysteroid dehydrogenase/isomerase fa	0.000484766	-5.83526	24.1289	24.6275	22.7494	18	18	18	3	3	3	9.5	9.5	9.5	47.63	2	2	1	0	0	0	LAMA_000523500.1-p1	>LAMA_000523500.1-p1 | transcript=LAMA_000523500.1 | gene=LAMA_000523500 | organism=Leishmania_amazonensis_MHOM/BR/71973/M2269 | gene_product=NAD dependent epimerase/dehydratase family/Male sterility protein/3-beta hydroxysteroid dehydrogenase/isomerase fa
	LAMA_000775500.1	ApbE family/Alanine dehydrogenase/PNT, C-terminal domain/Pyridine nucleotide-disulphide oxidoreductase/FAD depende	7.57076e-05	-6.17798	23.4538	24.6751	24.4051	18	18	18	8	5	5	8.7	6.3	6.3	129.66	3	3	3	0	0	0	LAMA_000775500.1-p1	>LAMA_000775500.1-p1 | transcript=LAMA_000775500.1 | gene=LAMA_000775500 | organism=Leishmania_amazonensis_MHOM/BR/71973/M2269 | gene_product=ApbE family/Alanine dehydrogenase/PNT, C-terminal domain/Pyridine nucleotide-disulphide oxidoreductase/FAD depende
	LAMA_000579300.1	Biotin-requiring enzyme/2-oxoacid dehydrogenases acyltransferase (catalytic domain)	0.00187592	-6.90317	31.5881	31.3102	31.31	25.7058	22.6441	25.1489	22	22	22	52.2	52.2	52.2	41.709	18	17	20	2	1	2	LAMA_000579300.1-p1	>LAMA_000579300.1-p1 | transcript=LAMA_000579300.1 | gene=LAMA_000579300 | organism=Leishmania_amazonensis_MHOM/BR/71973/M2269 | gene_product=Biotin-requiring enzyme/2-oxoacid dehydrogenases acyltransferase (catalytic domain), putative | transcript_product
	LAMA_000496000.1	3-oxo-5-alpha-steroid 4-dehydrogenase/Protein of unknown function (DUF1295)	0.00880468	-4.21772	31.8175	31.6219	31.7844	28.5352	25.7681	28.2673	20	20	20	43.8	43.8	43.8	34.15	12	15	13	6	5	7	LAMA_000496000.1-p1	>LAMA_000496000.1-p1 | transcript=LAMA_000496000.1 | gene=LAMA_000496000 | organism=Leishmania_amazonensis_MHOM/BR/71973/M2269 | gene_product=3-oxo-5-alpha-steroid 4-dehydrogenase/Protein of unknown function (DUF1295), putative | transcript_product=3-oxo-5
	LAMA_000517700.1	Proline dehydrogenase	1.18926e-05	-9.1906	27.7907	26.5933	27.1877	18	18	18	12	12	12	22.5	22.5	22.5	63.633	10	4	7	0	0	0	LAMA_000517700.1-p1	>LAMA_000517700.1-p1 | transcript=LAMA_000517700.1 | gene=LAMA_000517700 | organism=Leishmania_amazonensis_MHOM/BR/71973/M2269 | gene_product=Proline dehydrogenase, putative | transcript_product=Proline dehydrogenase, putative | location=KE389837.1:426-211
	LAMA_000730800.1	lactate/malate dehydrogenase, NAD binding domain/lactate/malate dehydrogenase, alpha/beta C-terminal domain contai	2.84644e-06	-6.99475	25.1195	24.633	25.2318	18	18	18	8	3	3	24.9	12.3	12.3	34.121	2	1	3	0	0	0	LAMA_000730800.1-p1	>LAMA_000730800.1-p1 | transcript=LAMA_000730800.1 | gene=LAMA_000730800 | organism=Leishmania_amazonensis_MHOM/BR/71973/M2269 | gene_product=lactate/malate dehydrogenase, NAD binding domain/lactate/malate dehydrogenase, alpha/beta C-terminal domain contai
	LAMA_000330300.1	Glyceraldehyde 3-phosphate dehydrogenase, NAD binding domain/Glyceraldehyde 3-phosphate dehydrogenase,	4.72576e-05	-9.34123	27.7574	27.9153	26.351	18	18	18	10	9	9	28.9	26.5	26.5	35.846	5	8	5	0	0	0	LAMA_000330300.1-p1	>LAMA_000330300.1-p1 | transcript=LAMA_000330300.1 | gene=LAMA_000330300:pseudogene | organism=Leishmania_amazonensis_MHOM/BR/71973/M2269 | gene_product=Glyceraldehyde 3-phosphate dehydrogenase, NAD binding domain/Glyceraldehyde 3-phosphate dehydrogenase,
	LAMA_000735400.1	Nitronate monooxygenase/Thiazole biosynthesis protein ThiG/FMN-dependent dehydrogenase/Dihydroorotate dehydrogenas	0.0239642	-4.30622	24.2379	23.0444	23.0902	21.4538	18	18	2	2	2	9.5	9.5	9.5	33.785	1	1	1	1	0	0	LAMA_000735400.1-p1	>LAMA_000735400.1-p1 | transcript=LAMA_000735400.1 | gene=LAMA_000735400 | organism=Leishmania_amazonensis_MHOM/BR/71973/M2269 | gene_product=Nitronate monooxygenase/Thiazole biosynthesis protein ThiG/FMN-dependent dehydrogenase/Dihydroorotate dehydrogenas
	LAMA_000686800.1	Aldehyde dehydrogenase family	0.00165118	-5.7411	22.7508	25.2364	23.2361	18	18	18	5	5	5	16.3	16.3	16.3	48.579	3	3	2	0	0	0	LAMA_000686800.1-p1	>LAMA_000686800.1-p1 | transcript=LAMA_000686800.1 | gene=LAMA_000686800 | organism=Leishmania_amazonensis_MHOM/BR/71973/M2269 | gene_product=Aldehyde dehydrogenase family, putative | transcript_product=Aldehyde dehydrogenase family, putative | location=KE
	LAMA_000236100.1	Bacterial NAD-glutamate dehydrogenase/Glutamate/Leucine/Phenylalanine/Valine dehydrogenase	0.00201871	-8.14899	32.6969	32.6187	32.1988	25.9202	22.1651	24.982	69	69	69	63.1	63.1	63.1	114.7	61	62	57	5	2	3	LAMA_000236100.1-p1	>LAMA_000236100.1-p1 | transcript=LAMA_000236100.1 | gene=LAMA_000236100 | organism=Leishmania_amazonensis_MHOM/BR/71973/M2269 | gene_product=Bacterial NAD-glutamate dehydrogenase/Glutamate/Leucine/Phenylalanine/Valine dehydrogenase, putative | transcript_
	LAMA_000615100.1	Glyceraldehyde 3-phosphate dehydrogenase, NAD binding domain/Glyceraldehyde 3-phosphate dehydrogenase, C-terminal	0.00339225	-7.5295	33.9273	33.6761	33.4875	27.9264	23.8665	26.7095	37	37	36	84.5	84.5	84.5	39.072	29	32	31	8	3	7	LAMA_000615100.1-p1	>LAMA_000615100.1-p1 | transcript=LAMA_000615100.1 | gene=LAMA_000615100 | organism=Leishmania_amazonensis_MHOM/BR/71973/M2269 | gene_product=Glyceraldehyde 3-phosphate dehydrogenase, NAD binding domain/Glyceraldehyde 3-phosphate dehydrogenase, C-terminal
	LAMA_000437200.1	short chain dehydrogenase/Enoyl-(Acyl carrier protein) reductase	2.29158e-07	-8.34125	26.1594	26.5587	26.3056	18	18	18	5	5	5	23.6	23.6	23.6	30.379	4	4	3	0	0	0	LAMA_000437200.1-p1	>LAMA_000437200.1-p1 | transcript=LAMA_000437200.1 | gene=LAMA_000437200 | organism=Leishmania_amazonensis_MHOM/BR/71973/M2269 | gene_product=short chain dehydrogenase/Enoyl-(Acyl carrier protein) reductase, putative | transcript_product=short chain dehydr
	LAMA_000040800.1	D-isomer specific 2-hydroxyacid dehydrogenase, catalytic domain/D-isomer specific 2-hydroxyacid dehydrogenase, NAD	3.20995e-06	-8.43736	26.8942	26.2151	26.2027	18	18	18	6	6	6	22.9	22.9	22.9	43.799	6	4	4	0	0	0	LAMA_000040800.1-p1	>LAMA_000040800.1-p1 | transcript=LAMA_000040800.1 | gene=LAMA_000040800 | organism=Leishmania_amazonensis_MHOM/BR/71973/M2269 | gene_product=D-isomer specific 2-hydroxyacid dehydrogenase, catalytic domain/D-isomer specific 2-hydroxyacid dehydrogenase, NAD
	LAMA_000474700.1	NAD dependent epimerase/dehydratase family/short chain dehydrogenase/KR domain/Enoyl-(Acyl carrier protein) reduct	0.0480985	-4.85541	25.1198	25.3516	26.1628	23.8241	20.2439	18	6	6	6	41.3	41.3	41.3	27.082	2	3	4	2	1	1	LAMA_000474700.1-p1	>LAMA_000474700.1-p1 | transcript=LAMA_000474700.1 | gene=LAMA_000474700 | organism=Leishmania_amazonensis_MHOM/BR/71973/M2269 | gene_product=NAD dependent epimerase/dehydratase family/short chain dehydrogenase/KR domain/Enoyl-(Acyl carrier protein) reduct
	LAMA_000721700.1	Isocitrate/isopropylmalate dehydrogenase	0.000668031	-9.86281	29.1192	28.915	28.6174	21.0631	18	18	17	17	17	44.2	44.2	44.2	46.492	13	12	14	1	0	0	LAMA_000721700.1-p1	>LAMA_000721700.1-p1 | transcript=LAMA_000721700.1 | gene=LAMA_000721700 | organism=Leishmania_amazonensis_MHOM/BR/71973/M2269 | gene_product=Isocitrate/isopropylmalate dehydrogenase, putative | transcript_product=Isocitrate/isopropylmalate dehydrogenase,
	LAMA_000779300.1	short chain dehydrogenase/KR domain/NAD dependent epimerase/dehydratase family/Enoyl-(Acyl carrier protein) reduct	0.00168143	-10.525	31.1473	31.2591	31.1522	22.7501	18	21.2336	15	15	15	62.6	62.6	62.6	28.076	11	11	13	2	0	1	LAMA_000779300.1-p1	>LAMA_000779300.1-p1 | transcript=LAMA_000779300.1 | gene=LAMA_000779300 | organism=Leishmania_amazonensis_MHOM/BR/71973/M2269 | gene_product=short chain dehydrogenase/KR domain/NAD dependent epimerase/dehydratase family/Enoyl-(Acyl carrier protein) reduct
	LAMA_000505600.1	Tetrahydrofolate dehydrogenase/cyclohydrolase, catalytic domain/Tetrahydrofolate dehydrogenase/cyclohydrolase, NAD	0.00105693	-10.4592	29.8272	29.8657	29.3479	18	18	21.6634	14	14	14	54.7	54.7	54.7	31.866	12	9	11	0	0	2	LAMA_000505600.1-p1	>LAMA_000505600.1-p1 | transcript=LAMA_000505600.1 | gene=LAMA_000505600 | organism=Leishmania_amazonensis_MHOM/BR/71973/M2269 | gene_product=Tetrahydrofolate dehydrogenase/cyclohydrolase, catalytic domain/Tetrahydrofolate dehydrogenase/cyclohydrolase, NAD
	LAMA_000304500.1	IMP dehydrogenase / GMP reductase domain/CBS domain/FMN-dependent dehydrogenase	0.00168974	-10.1398	30.7661	30.6309	30.537	22.6306	18	20.8838	28	28	28	64	64	64	55.913	20	19	22	2	0	1	LAMA_000304500.1-p1	>LAMA_000304500.1-p1 | transcript=LAMA_000304500.1 | gene=LAMA_000304500 | organism=Leishmania_amazonensis_MHOM/BR/71973/M2269 | gene_product=IMP dehydrogenase / GMP reductase domain/CBS domain/FMN-dependent dehydrogenase, putative | transcript_product=IMP
	LAMA_000583700.1	lactate/malate dehydrogenase, NAD binding domain/lactate/malate dehydrogenase, alpha/beta C-terminal domain contai	0.00205774	-10.0678	29.7139	29.3707	29.3463	22.2276	18	18	16	16	16	61.9	61.9	61.9	34.35	12	12	12	1	0	0	LAMA_000583700.1-p1	>LAMA_000583700.1-p1 | transcript=LAMA_000583700.1 | gene=LAMA_000583700 | organism=Leishmania_amazonensis_MHOM/BR/71973/M2269 | gene_product=lactate/malate dehydrogenase, NAD binding domain/lactate/malate dehydrogenase, alpha/beta C-terminal domain contai
	LAMA_000016600.1	Acyl-CoA dehydrogenase, N-terminal domain/Acyl-CoA dehydrogenase, middle domain/Acyl-CoA dehydrogenase, C-terminal	6.32199e-08	-8.10145	26.2656	26.0213	26.0175	18	18	18	8	8	8	26.2	26.2	26.2	45.243	4	5	6	0	0	0	LAMA_000016600.1-p1	>LAMA_000016600.1-p1 | transcript=LAMA_000016600.1 | gene=LAMA_000016600 | organism=Leishmania_amazonensis_MHOM/BR/71973/M2269 | gene_product=Acyl-CoA dehydrogenase, N-terminal domain/Acyl-CoA dehydrogenase, middle domain/Acyl-CoA dehydrogenase, C-terminal
	LAMA_000296700.1	lactate/malate dehydrogenase, NAD binding domain/lactate/malate dehydrogenase, alpha/beta C-terminal domain contai	4.77454e-06	-6.82379	31.5867	31.6301	31.5472	24.8642	25.0545	24.374	22	22	22	73.6	73.6	73.6	33.713	18	17	18	1	2	2	LAMA_000296700.1-p1	>LAMA_000296700.1-p1 | transcript=LAMA_000296700.1 | gene=LAMA_000296700 | organism=Leishmania_amazonensis_MHOM/BR/71973/M2269 | gene_product=lactate/malate dehydrogenase, NAD binding domain/lactate/malate dehydrogenase, alpha/beta C-terminal domain contai
	LAMA_000042400.1	Aldehyde dehydrogenase family	0.00226422	-9.52505	30.4911	30.2728	29.9404	22.3247	18	21.8044	23	23	23	47.8	47.8	47.8	59.453	19	19	17	1	0	1	LAMA_000042400.1-p1	>LAMA_000042400.1-p1 | transcript=LAMA_000042400.1 | gene=LAMA_000042400 | organism=Leishmania_amazonensis_MHOM/BR/71973/M2269 | gene_product=Aldehyde dehydrogenase family, putative | transcript_product=Aldehyde dehydrogenase family, putative | location=KE
	LAMA_000537600.1	Dehydrogenase E1 component/Transketolase, pyrimidine binding domain/2-oxoglutarate dehydrogenase C-terminal, putat	0.00261766	-9.47289	30.5261	29.9878	30.2408	21.746	18	22.59	29	29	29	38.4	38.4	38.4	112.81	23	24	22	1	0	2	LAMA_000537600.1-p1	>LAMA_000537600.1-p1 | transcript=LAMA_000537600.1 | gene=LAMA_000537600 | organism=Leishmania_amazonensis_MHOM/BR/71973/M2269 | gene_product=Dehydrogenase E1 component/Transketolase, pyrimidine binding domain/2-oxoglutarate dehydrogenase C-terminal, putat
	LAMA_000719600.1	Polysaccharide biosynthesis protein/NAD dependent epimerase/dehydratase family/3-beta hydroxysteroid dehydrogenase	0.00269239	-9.51991	29.3871	28.5272	28.8909	18	18	22.2455	12	12	12	34	34	34	43.546	10	6	8	0	0	1	LAMA_000719600.1-p1	>LAMA_000719600.1-p1 | transcript=LAMA_000719600.1 | gene=LAMA_000719600 | organism=Leishmania_amazonensis_MHOM/BR/71973/M2269 | gene_product=Polysaccharide biosynthesis protein/NAD dependent epimerase/dehydratase family/3-beta hydroxysteroid dehydrogenase
	LAMA_000209700.1	NADP oxidoreductase coenzyme F420-dependent/NAD binding domain of 6-phosphogluconate dehydrogenase/Pyrroline-5-car	0.00224749	-9.08154	28.5476	28.6262	27.9334	21.8626	18	18	11	11	11	62.1	62.1	62.1	28.965	7	8	9	1	0	0	LAMA_000209700.1-p1	>LAMA_000209700.1-p1 | transcript=LAMA_000209700.1 | gene=LAMA_000209700 | organism=Leishmania_amazonensis_MHOM/BR/71973/M2269 | gene_product=NADP oxidoreductase coenzyme F420-dependent/NAD binding domain of 6-phosphogluconate dehydrogenase/Pyrroline-5-car
	LAMA_000788100.1	short chain dehydrogenase	0.00369177	-9.22927	28.7043	28.8238	28.7099	22.5502	18	18	12	12	12	39.3	39.3	39.3	48.185	9	8	9	1	0	0	LAMA_000788100.1-p1	>LAMA_000788100.1-p1 | transcript=LAMA_000788100.1 | gene=LAMA_000788100 | organism=Leishmania_amazonensis_MHOM/BR/71973/M2269 | gene_product=short chain dehydrogenase, putative | transcript_product=short chain dehydrogenase, putative | location=KE391043.1
	LAMA_000159700.1	Isocitrate/isopropylmalate dehydrogenase	0.0214034	-7.17016	31.3007	31.3842	31.1867	26.1044	20.2141	26.0426	33	33	33	77	77	77	48.487	26	27	24	5	1	6	LAMA_000159700.1-p1	>LAMA_000159700.1-p1 | transcript=LAMA_000159700.1 | gene=LAMA_000159700 | organism=Leishmania_amazonensis_MHOM/BR/71973/M2269 | gene_product=Isocitrate/isopropylmalate dehydrogenase, putative | transcript_product=Isocitrate/isopropylmalate dehydrogenase,
	LAMA_000340900.1	KR domain/short chain dehydrogenase/Enoyl-(Acyl carrier protein) reductase	0.00521858	-6.76375	22.8135	27.0166	24.4611	18	18	18	5	5	5	15.6	15.6	15.6	41.074	2	5	3	0	0	0	LAMA_000340900.1-p1	>LAMA_000340900.1-p1 | transcript=LAMA_000340900.1 | gene=LAMA_000340900 | organism=Leishmania_amazonensis_MHOM/BR/71973/M2269 | gene_product=KR domain/short chain dehydrogenase/Enoyl-(Acyl carrier protein) reductase, putative | transcript_product=KR domai
	LAMA_000078700.1	3-beta hydroxysteroid dehydrogenase/isomerase family/NAD(P)H-binding/NAD dependent epimerase/dehydratase family/Ma	0.00399275	-7.03772	25.0469	27.0803	22.9859	18	18	18	5	5	5	15.7	15.7	15.7	41.235	3	4	1	0	0	0	LAMA_000078700.1-p1	>LAMA_000078700.1-p1 | transcript=LAMA_000078700.1 | gene=LAMA_000078700 | organism=Leishmania_amazonensis_MHOM/BR/71973/M2269 | gene_product=3-beta hydroxysteroid dehydrogenase/isomerase family/NAD(P)H-binding/NAD dependent epimerase/dehydratase family/Ma
	LAMA_000412200.1	Dehydrogenase E1 component	0.0117234	-9.26615	31.4305	31.3131	31.2694	25.0488	18	23.1657	19	19	19	47.2	47.2	47.2	53.119	17	19	17	3	0	1	LAMA_000412200.1-p1	>LAMA_000412200.1-p1 | transcript=LAMA_000412200.1 | gene=LAMA_000412200 | organism=Leishmania_amazonensis_MHOM/BR/71973/M2269 | gene_product=Dehydrogenase E1 component, putative | transcript_product=Dehydrogenase E1 component, putative | location=KE389887
	LAMA_000348900.1	Alcohol dehydrogenase GroES-like domain/Zinc-binding dehydrogenase	0.0107455	-9.17636	31.3298	31.3142	30.9518	24.5271	18	23.5395	20	20	20	72.4	72.4	72.4	36.147	18	17	16	2	0	1	LAMA_000348900.1-p1	>LAMA_000348900.1-p1 | transcript=LAMA_000348900.1 | gene=LAMA_000348900 | organism=Leishmania_amazonensis_MHOM/BR/71973/M2269 | gene_product=Alcohol dehydrogenase GroES-like domain/Zinc-binding dehydrogenase, putative | transcript_product=Alcohol dehydrog
	LAMA_000332600.1	Biotin-requiring enzyme/e3 binding domain/2-oxoacid dehydrogenases acyltransferase (catalytic domain)	0.00563492	-8.92522	30.2054	30.2021	30.2546	23.0019	18	22.8845	14	14	14	39.6	39.6	39.6	48.525	11	10	10	1	0	1	LAMA_000332600.1-p1	>LAMA_000332600.1-p1 | transcript=LAMA_000332600.1 | gene=LAMA_000332600 | organism=Leishmania_amazonensis_MHOM/BR/71973/M2269 | gene_product=Biotin-requiring enzyme/e3 binding domain/2-oxoacid dehydrogenases acyltransferase (catalytic domain), putative |
	LAMA_000324100.1	Aldehyde dehydrogenase family	8.13082e-07	-8.09189	26.3598	25.8216	26.0943	18	18	18	9	9	9	23.4	23.4	23.4	54.475	7	5	6	0	0	0	LAMA_000324100.1-p1	>LAMA_000324100.1-p1 | transcript=LAMA_000324100.1 | gene=LAMA_000324100 | organism=Leishmania_amazonensis_MHOM/BR/71973/M2269 | gene_product=Aldehyde dehydrogenase family, putative | transcript_product=Aldehyde dehydrogenase family, putative | location=KE
	LAMA_000730600.1	lactate/malate dehydrogenase, NAD binding domain/lactate/malate dehydrogenase, alpha/beta C-terminal domain contai	0.000345168	-8.52516	31.9694	32.4701	31.7346	24.741	22.2501	23.6076	21	21	16	66.1	66.1	53.8	33.615	17	19	18	3	1	3	LAMA_000730600.1-p1	>LAMA_000730600.1-p1 | transcript=LAMA_000730600.1 | gene=LAMA_000730600 | organism=Leishmania_amazonensis_MHOM/BR/71973/M2269 | gene_product=lactate/malate dehydrogenase, NAD binding domain/lactate/malate dehydrogenase, alpha/beta C-terminal domain contai
	LAMA_000489700.1	Aldehyde dehydrogenase family	0.019624	-9.00406	31.788	31.5462	31.6287	25.9184	18	24.0324	35	35	35	58.7	58.7	58.7	54.314	31	27	30	3	0	4	LAMA_000489700.1-p1	>LAMA_000489700.1-p1 | transcript=LAMA_000489700.1 | gene=LAMA_000489700 | organism=Leishmania_amazonensis_MHOM/BR/71973/M2269 | gene_product=Aldehyde dehydrogenase family, putative | transcript_product=Aldehyde dehydrogenase family, putative | location=KE
	LAMA_000800100.1	Shikimate / quinate 5-dehydrogenase/3-hydroxyacyl-CoA dehydrogenase, NAD binding domain/NADP oxidoreductase coenzy	0.0167854	-8.7749	31.1951	31.3803	30.844	25.1987	18	23.896	20	20	20	52.2	52.2	52.2	52.256	17	17	14	3	0	2	LAMA_000800100.1-p1	>LAMA_000800100.1-p1 | transcript=LAMA_000800100.1 | gene=LAMA_000800100 | organism=Leishmania_amazonensis_MHOM/BR/71973/M2269 | gene_product=Shikimate / quinate 5-dehydrogenase/3-hydroxyacyl-CoA dehydrogenase, NAD binding domain/NADP oxidoreductase coenzy
	LAMA_000246800.1	Dihydroorotate dehydrogenase	0.0469891	-6.72946	29.7686	29.5509	28.9863	25.3796	18	24.7378	17	17	17	42.8	42.8	42.8	33.827	10	12	9	2	0	1	LAMA_000246800.1-p1	>LAMA_000246800.1-p1 | transcript=LAMA_000246800.1 | gene=LAMA_000246800 | organism=Leishmania_amazonensis_MHOM/BR/71973/M2269 | gene_product=Dihydroorotate dehydrogenase, putative | transcript_product=Dihydroorotate dehydrogenase, putative | location=KE39
	LAMA_000538200.1	Acyl-CoA dehydrogenase, N-terminal domain/Acyl-CoA dehydrogenase, middle domain/Acyl-CoA dehydrogenase, C-terminal	0.00353339	-8.45254	29.4041	29.3002	28.8207	22.0662	18	22.1012	15	15	15	48.3	48.3	48.3	44.602	12	12	7	1	0	2	LAMA_000538200.1-p1	>LAMA_000538200.1-p1 | transcript=LAMA_000538200.1 | gene=LAMA_000538200 | organism=Leishmania_amazonensis_MHOM/BR/71973/M2269 | gene_product=Acyl-CoA dehydrogenase, N-terminal domain/Acyl-CoA dehydrogenase, middle domain/Acyl-CoA dehydrogenase, C-terminal
	LAMA_000729900.1	Glucose-6-phosphate dehydrogenase, NAD binding domain/Glucose-6-phosphate dehydrogenase, C-terminal domain contain	0.0117049	-8.69018	28.8913	28.4367	28.6567	18	18	23.9141	18	18	18	35.4	35.4	35.4	63.631	10	11	11	0	0	1	LAMA_000729900.1-p1	>LAMA_000729900.1-p1 | transcript=LAMA_000729900.1 | gene=LAMA_000729900 | organism=Leishmania_amazonensis_MHOM/BR/71973/M2269 | gene_product=Glucose-6-phosphate dehydrogenase, NAD binding domain/Glucose-6-phosphate dehydrogenase, C-terminal domain contain
	LAMA_000266300.1	IMP dehydrogenase / GMP reductase domain/CBS domain/FMN-dependent dehydrogenase	0.0198646	-7.60434	29.696	29.8103	29.4155	24.2664	18	23.8424	30	30	30	69.9	69.9	69.9	51.968	21	20	20	1	0	1	LAMA_000266300.1-p1	>LAMA_000266300.1-p1 | transcript=LAMA_000266300.1 | gene=LAMA_000266300 | organism=Leishmania_amazonensis_MHOM/BR/71973/M2269 | gene_product=IMP dehydrogenase / GMP reductase domain/CBS domain/FMN-dependent dehydrogenase, putative | transcript_product=IMP
	LAMA_000317200.1	3-hydroxyacyl-CoA dehydrogenase, NAD binding domain/3-hydroxyacyl-CoA dehydrogenase, C-terminal domain containing	0.0130404	-7.79425	29.4272	29.5748	29.345	23.41	18	23.5543	13	13	13	41.3	41.3	41.3	33.157	9	10	12	1	0	1	LAMA_000317200.1-p1	>LAMA_000317200.1-p1 | transcript=LAMA_000317200.1 | gene=LAMA_000317200 | organism=Leishmania_amazonensis_MHOM/BR/71973/M2269 | gene_product=3-hydroxyacyl-CoA dehydrogenase, NAD binding domain/3-hydroxyacyl-CoA dehydrogenase, C-terminal domain containing
	LAMA_000729200.1	short chain dehydrogenase/Enoyl-(Acyl carrier protein) reductase	0.0396741	-4.01353	29.8457	29.7172	29.7915	26.9369	23.1095	27.2674	13	13	13	43.8	43.8	43.8	33.523	7	7	9	4	1	4	LAMA_000729200.1-p1	>LAMA_000729200.1-p1 | transcript=LAMA_000729200.1 | gene=LAMA_000729200 | organism=Leishmania_amazonensis_MHOM/BR/71973/M2269 | gene_product=short chain dehydrogenase/Enoyl-(Acyl carrier protein) reductase, putative | transcript_product=short chain dehydr
	LAMA_000438300.1	Alcohol dehydrogenase GroES-like domain/D-isomer specific 2-hydroxyacid dehydrogenase, NAD binding domain/Alanine	0.0217408	-5.45367	31.3293	31.2756	30.8394	27.0413	22.7278	27.3142	15	15	15	54.5	54.5	54.5	38.483	14	13	13	4	1	2	LAMA_000438300.1-p1	>LAMA_000438300.1-p1 | transcript=LAMA_000438300.1 | gene=LAMA_000438300 | organism=Leishmania_amazonensis_MHOM/BR/71973/M2269 | gene_product=Alcohol dehydrogenase GroES-like domain/D-isomer specific 2-hydroxyacid dehydrogenase, NAD binding domain/Alanine
	LAMA_000771300.1	KR domain/short chain dehydrogenase/Enoyl-(Acyl carrier protein) reductase	0.00814167	-3.62191	27.3325	27.0564	26.9949	24.6767	22.1525	23.6889	7	7	7	32.5	32.5	32.5	35.902	4	5	6	1	1	1	LAMA_000771300.1-p1	>LAMA_000771300.1-p1 | transcript=LAMA_000771300.1 | gene=LAMA_000771300 | organism=Leishmania_amazonensis_MHOM/BR/71973/M2269 | gene_product=KR domain/short chain dehydrogenase/Enoyl-(Acyl carrier protein) reductase, putative | transcript_product=KR domai
	LAMA_000587400.1	NAD binding domain of 6-phosphogluconate dehydrogenase/NAD-binding of NADP-dependent 3-hydroxyisobutyrate dehydrog	0.00600918	-4.32952	28.2944	29.3528	28.1772	25.2008	22.8529	24.782	8	8	8	33.8	33.8	33.8	31.068	4	7	5	1	1	1	LAMA_000587400.1-p1	>LAMA_000587400.1-p1 | transcript=LAMA_000587400.1 | gene=LAMA_000587400 | organism=Leishmania_amazonensis_MHOM/BR/71973/M2269 | gene_product=NAD binding domain of 6-phosphogluconate dehydrogenase/NAD-binding of NADP-dependent 3-hydroxyisobutyrate dehydrog
	LAMA_000161500.1	NAD-dependent glycerol-3-phosphate dehydrogenase N-terminus/NAD-dependent glycerol-3-phosphate dehydrogenase C-ter	0.0456655	-5.11648	26.431	24.9684	27.6046	23.0534	18	22.6012	5	5	5	17.4	17.4	17.4	39.18	2	1	4	1	0	1	LAMA_000161500.1-p1	>LAMA_000161500.1-p1 | transcript=LAMA_000161500.1 | gene=LAMA_000161500 | organism=Leishmania_amazonensis_MHOM/BR/71973/M2269 | gene_product=NAD-dependent glycerol-3-phosphate dehydrogenase N-terminus/NAD-dependent glycerol-3-phosphate dehydrogenase C-ter
	LAMA_000617400.1	Hydroxymethylglutaryl-coenzyme A reductase	0.000826401	-9.82234	28.7972	29.1438	28.7618	18	18	21.2358	12	12	12	32	32	32	45.81	7	10	9	0	0	1	LAMA_000617400.1-p1	>LAMA_000617400.1-p1 | transcript=LAMA_000617400.1 | gene=LAMA_000617400 | organism=Leishmania_amazonensis_MHOM/BR/71973/M2269 | gene_product=Hydroxymethylglutaryl-coenzyme A reductase, putative | transcript_product=Hydroxymethylglutaryl-coenzyme A reducta
	LAMA_000678100.1	Oxidoreductase FAD-binding domain/Oxidoreductase NAD-binding domain containing protein	0.00672616	-6.18944	26.3192	26.8397	26.549	21.6741	18	21.4653	11	11	11	26.6	26.6	26.6	37.332	5	9	7	1	0	1	LAMA_000678100.1-p1	>LAMA_000678100.1-p1 | transcript=LAMA_000678100.1 | gene=LAMA_000678100 | organism=Leishmania_amazonensis_MHOM/BR/71973/M2269 | gene_product=Oxidoreductase FAD-binding domain/Oxidoreductase NAD-binding domain containing protein, putative | transcript_prod
	LAMA_000549400.1	Ribonucleotide reductase, small chain	0.00346451	-10.0308	29.8218	29.6933	29.427	18	18	22.8498	13	13	13	37.7	37.7	37.7	39.541	11	10	10	0	0	1	LAMA_000549400.1-p1	>LAMA_000549400.1-p1 | transcript=LAMA_000549400.1 | gene=LAMA_000549400 | organism=Leishmania_amazonensis_MHOM/BR/71973/M2269 | gene_product=Ribonucleotide reductase, small chain, putative | transcript_product=Ribonucleotide reductase, small chain, putati
	LAMA_000557000.1	FAD dependent oxidoreductase/C-terminal domain of alpha-glycerophosphate oxidase	0.015322	-6.18258	26.169	25.6118	25.264	22.497	18	18	7	7	7	12.7	12.7	12.7	66.505	3	5	3	1	0	0	LAMA_000557000.1-p1	>LAMA_000557000.1-p1 | transcript=LAMA_000557000.1 | gene=LAMA_000557000 | organism=Leishmania_amazonensis_MHOM/BR/71973/M2269 | gene_product=FAD dependent oxidoreductase/C-terminal domain of alpha-glycerophosphate oxidase, putative | transcript_product=FA
	LAMA_000688600.1	Pyridine nucleotide-disulphide oxidoreductase/FAD binding domain/FAD dependent oxidoreductase/Glucose inhibited di	0.00305952	-10.7873	32.0297	31.5021	31.6816	18	21.0403	23.8113	38	38	38	64.1	64.1	64.1	50.507	31	27	28	0	1	3	LAMA_000688600.1-p1	>LAMA_000688600.1-p1 | transcript=LAMA_000688600.1 | gene=LAMA_000688600 | organism=Leishmania_amazonensis_MHOM/BR/71973/M2269 | gene_product=Pyridine nucleotide-disulphide oxidoreductase/FAD binding domain/FAD dependent oxidoreductase/Glucose inhibited di
	LAMA_000360200.1	Pyridine nucleotide-disulphide oxidoreductase	0.02099	-6.6137	27.3361	27.8827	27.8446	24.1759	18	21.0463	15	15	15	35.5	35.5	35.5	57.337	7	9	7	2	0	2	LAMA_000360200.1-p1	>LAMA_000360200.1-p1 | transcript=LAMA_000360200.1 | gene=LAMA_000360200 | organism=Leishmania_amazonensis_MHOM/BR/71973/M2269 | gene_product=Pyridine nucleotide-disulphide oxidoreductase, putative | transcript_product=Pyridine nucleotide-disulphide oxidor
	LAMA_000568000.1	Flavodoxin/FAD binding domain/Oxidoreductase NAD-binding domain containing protein	0.00450924	-7.20319	25.5177	27.1846	26.3706	18	18	21.4633	10	10	10	13	13	13	72.503	2	9	4	0	0	1	LAMA_000568000.1-p1	>LAMA_000568000.1-p1 | transcript=LAMA_000568000.1 | gene=LAMA_000568000 | organism=Leishmania_amazonensis_MHOM/BR/71973/M2269 | gene_product=Flavodoxin/FAD binding domain/Oxidoreductase NAD-binding domain containing protein, putative | transcript_product=
	LAMA_000290200.1	Aldo/keto reductase family	0.00870961	-7.71918	27.2916	27.5814	27.1006	18	18	22.816	10	10	10	35.4	35.4	35.4	32.007	6	8	6	0	0	1	LAMA_000290200.1-p1	>LAMA_000290200.1-p1 | transcript=LAMA_000290200.1 | gene=LAMA_000290200 | organism=Leishmania_amazonensis_MHOM/BR/71973/M2269 | gene_product=Aldo/keto reductase family, putative | transcript_product=Aldo/keto reductase family, putative | location=KE389795
	LAMA_000564200.1	ATP cone domain/Ribonucleotide reductase, all-alpha domain/Ribonucleotide reductase, barrel domain containing prot	0.0290344	-7.58265	30.1501	29.9636	29.9245	25.5377	18	23.7526	33	33	33	42.7	42.7	42.7	90.915	26	22	24	2	0	2	LAMA_000564200.1-p1	>LAMA_000564200.1-p1 | transcript=LAMA_000564200.1 | gene=LAMA_000564200 | organism=Leishmania_amazonensis_MHOM/BR/71973/M2269 | gene_product=ATP cone domain/Ribonucleotide reductase, all-alpha domain/Ribonucleotide reductase, barrel domain containing prot
	LAMA_000191500.1	NADH:flavin oxidoreductase / NADH oxidase family	0.0206062	-4.04715	29.3259	29.1921	28.9631	26.5579	22.9888	25.793	18	18	18	54.9	54.9	54.9	41.414	14	13	12	3	1	3	LAMA_000191500.1-p1	>LAMA_000191500.1-p1 | transcript=LAMA_000191500.1 | gene=LAMA_000191500 | organism=Leishmania_amazonensis_MHOM/BR/71973/M2269 | gene_product=NADH:flavin oxidoreductase / NADH oxidase family, putative | transcript_product=NADH:flavin oxidoreductase / NADH
	LAMA_000096200.1	Pyridine nucleotide-disulphide oxidoreductase/FAD dependent oxidoreductase/FAD binding domain/NAD(P)-binding Rossm	0.0291529	-7.36059	28.3417	26.8757	27.3721	24.5077	18	18	16	16	16	32.1	32.1	32.1	70.977	10	9	8	2	0	0	LAMA_000096200.1-p1	>LAMA_000096200.1-p1 | transcript=LAMA_000096200.1 | gene=LAMA_000096200 | organism=Leishmania_amazonensis_MHOM/BR/71973/M2269 | gene_product=Pyridine nucleotide-disulphide oxidoreductase/FAD dependent oxidoreductase/FAD binding domain/NAD(P)-binding Rossm
	LAMA_000510000.1	Aspartate-ammonia ligase	0.00555618	-9.3388	30.1845	31.4365	29.9909	22.0466	18	23.5489	16	16	16	41.4	41.4	41.4	39.778	12	7	12	2	0	1	LAMA_000510000.1-p1	>LAMA_000510000.1-p1 | transcript=LAMA_000510000.1 | gene=LAMA_000510000 | organism=Leishmania_amazonensis_MHOM/BR/71973/M2269 | gene_product=Aspartate-ammonia ligase, putative | transcript_product=Aspartate-ammonia ligase, putative | location=KE391150.1:2
	LAMA_000611000.1	Formate--tetrahydrofolate ligase	0.0069447	-7.13728	28.0349	28.148	27.5299	22.0663	18	22.2346	14	14	14	28.6	28.6	28.6	66.617	10	11	8	1	0	1	LAMA_000611000.1-p1	>LAMA_000611000.1-p1 | transcript=LAMA_000611000.1 | gene=LAMA_000611000 | organism=Leishmania_amazonensis_MHOM/BR/71973/M2269 | gene_product=Formate--tetrahydrofolate ligase, putative | transcript_product=Formate--tetrahydrofolate ligase, putative | locat
	LAMA_000652000.1	Biotin carboxylase, N-terminal domain/Carbamoyl-phosphate synthase L chain, ATP binding domain/D-ala D-ala ligase	0.00998561	-7.4254	33.6826	33.5241	33.2904	27.9792	22.8771	27.3646	133	133	133	64	64	64	241.29	110	98	99	20	3	15	LAMA_000652000.1-p1	>LAMA_000652000.1-p1 | transcript=LAMA_000652000.1 | gene=LAMA_000652000 | organism=Leishmania_amazonensis_MHOM/BR/71973/M2269 | gene_product=Biotin carboxylase, N-terminal domain/Carbamoyl-phosphate synthase L chain, ATP binding domain/D-ala D-ala ligase
	LAMA_000299000.1	AMP-binding enzyme/AMP-binding enzyme C-terminal domain containing protein	0.0368526	-5.26135	26.0546	27.1778	26.5514	23.3031	18	22.6966	12	10	10	21.4	18.4	18.4	72.193	4	6	5	1	0	1	LAMA_000299000.1-p1	>LAMA_000299000.1-p1 | transcript=LAMA_000299000.1 | gene=LAMA_000299000 | organism=Leishmania_amazonensis_MHOM/BR/71973/M2269 | gene_product=AMP-binding enzyme/AMP-binding enzyme C-terminal domain containing protein, putative | transcript_product=AMP-bind
	LAMA_000807500.1	HD containing hydrolase-like enzyme/HD domain containing protein	0.0167394	-5.73882	25.2868	25.0691	25.2088	18	18	22.3482	5	5	5	22.3	22.3	22.3	23.293	2	2	3	0	0	1	LAMA_000807500.1-p1	>LAMA_000807500.1-p1 | transcript=LAMA_000807500.1 | gene=LAMA_000807500 | organism=Leishmania_amazonensis_MHOM/BR/71973/M2269 | gene_product=HD containing hydrolase-like enzyme/HD domain containing protein, putative | transcript_product=HD containing hydr
	LAMA_000440100.1	AMP-binding enzyme/AMP-binding enzyme C-terminal domain containing protein	0.00430054	-10.0663	30.6444	30.901	30.2751	23.8083	18	19.8132	14	14	14	46.1	46.1	46.1	37.305	13	12	14	2	0	1	LAMA_000440100.1-p1	>LAMA_000440100.1-p1 | transcript=LAMA_000440100.1 | gene=LAMA_000440100 | organism=Leishmania_amazonensis_MHOM/BR/71973/M2269 | gene_product=AMP-binding enzyme/AMP-binding enzyme C-terminal domain containing protein, putative | transcript_product=AMP-bind
	LAMA_000461500.1	Malic enzyme, N-terminal domain/Malic enzyme, NAD binding domain containing protein	0.00862088	-10.0899	30.1775	30.3394	30.0483	24.2954	18	18	29	28	28	64.2	61.1	61.1	63.393	22	22	22	2	0	0	LAMA_000461500.1-p1	>LAMA_000461500.1-p1 | transcript=LAMA_000461500.1 | gene=LAMA_000461500 | organism=Leishmania_amazonensis_MHOM/BR/71973/M2269 | gene_product=Malic enzyme, N-terminal domain/Malic enzyme, NAD binding domain containing protein, putative | transcript_product
	LAMA_000401200.1	Biotin-requiring enzyme	0.00240711	-9.11848	28.665	28.4024	28.2804	21.9924	18	18	10	10	10	34.2	34.2	34.2	54.853	8	9	9	1	0	0	LAMA_000401200.1-p1	>LAMA_000401200.1-p1 | transcript=LAMA_000401200.1 | gene=LAMA_000401200 | organism=Leishmania_amazonensis_MHOM/BR/71973/M2269 | gene_product=Biotin-requiring enzyme, putative | transcript_product=Biotin-requiring enzyme, putative | location=KE389615.1:118
	LAMA_000047100.1	DEAD/DEAH box helicase/Type III restriction enzyme, res subunit	0.0060183	-6.68924	26.3219	25.8095	25.6628	21.7265	18	18	11	11	11	7.3	7.3	7.3	230.95	7	5	7	1	0	0	LAMA_000047100.1-p1	>LAMA_000047100.1-p1 | transcript=LAMA_000047100.1 | gene=LAMA_000047100 | organism=Leishmania_amazonensis_MHOM/BR/71973/M2269 | gene_product=DEAD/DEAH box helicase/Type III restriction enzyme, res subunit, putative | transcript_product=DEAD/DEAH box helic
	LAMA_000592000.1	AMP-binding enzyme	0.0365864	-6.03758	26.4706	25.9447	25.499	23.8015	18	18	6	6	6	14.8	14.8	14.8	54.148	4	3	2	1	0	0	LAMA_000592000.1-p1	>LAMA_000592000.1-p1 | transcript=LAMA_000592000.1 | gene=LAMA_000592000 | organism=Leishmania_amazonensis_MHOM/BR/71973/M2269 | gene_product=AMP-binding enzyme, putative | transcript_product=AMP-binding enzyme, putative | location=KE390876.1:41401-42840(-
	LAMA_000030200.1	AMP-binding enzyme	0.00757494	-6.90066	27.5318	28.1604	27.0774	22.21	18	21.8576	16	12	12	26	21	21	77.446	7	11	5	1	0	1	LAMA_000030200.1-p1	>LAMA_000030200.1-p1 | transcript=LAMA_000030200.1 | gene=LAMA_000030200 | organism=Leishmania_amazonensis_MHOM/BR/71973/M2269 | gene_product=AMP-binding enzyme, putative | transcript_product=AMP-binding enzyme, putative | location=KE391928.1:269-2359(+) |
	LAMA_000118100.1	DinB superfamily/Sulfatase-modifying factor enzyme 1	0.010043	-8.79953	30.9538	30.5807	30.1197	24.1315	18	23.1241	29	29	29	42.1	42.1	42.1	86.872	23	24	21	2	0	2	LAMA_000118100.1-p1	>LAMA_000118100.1-p1 | transcript=LAMA_000118100.1 | gene=LAMA_000118100 | organism=Leishmania_amazonensis_MHOM/BR/71973/M2269 | gene_product=DinB superfamily/Sulfatase-modifying factor enzyme 1, putative | transcript_product=DinB superfamily/Sulfatase-mod
	LAMA_000523600.1	Aminotransferase class-V/Cys/Met metabolism PLP-dependent enzyme	0.00147331	-7.52476	27.5014	25.548	25.7535	18	18	20.2287	9	9	9	29.9	29.9	29.9	50.658	5	4	5	0	0	1	LAMA_000523600.1-p1	>LAMA_000523600.1-p1 | transcript=LAMA_000523600.1 | gene=LAMA_000523600 | organism=Leishmania_amazonensis_MHOM/BR/71973/M2269 | gene_product=Aminotransferase class-V/Cys/Met metabolism PLP-dependent enzyme, putative | transcript_product=Aminotransferase c
	LAMA_000242600.1	Phosphotransferase enzyme family	0.00599822	-8.31857	29.3336	29.2487	29.677	22.9075	18	22.3961	18	18	18	22	22	22	94.579	13	12	12	2	0	1	LAMA_000242600.1-p1	>LAMA_000242600.1-p1 | transcript=LAMA_000242600.1 | gene=LAMA_000242600 | organism=Leishmania_amazonensis_MHOM/BR/71973/M2269 | gene_product=Phosphotransferase enzyme family, putative | transcript_product=Phosphotransferase enzyme family, putative | locat
	LAMA_000042700.1	AMP-binding enzyme	0.0102123	-7.47603	28.5379	28.8401	28.4418	23.4788	18	21.9129	17	17	17	33.5	33.5	33.5	73.582	12	14	12	3	0	2	LAMA_000042700.1-p1	>LAMA_000042700.1-p1 | transcript=LAMA_000042700.1 | gene=LAMA_000042700 | organism=Leishmania_amazonensis_MHOM/BR/71973/M2269 | gene_product=AMP-binding enzyme, putative | transcript_product=AMP-binding enzyme, putative | location=KE389558.1:378-2348(+) |
	LAMA_000030400.1	AMP-binding enzyme	0.00186448	-8.26942	30.1147	29.8995	29.8757	21.6325	19.7699	23.6793	22	22	18	31.8	31.8	26.6	73.807	16	18	14	1	1	4	LAMA_000030400.1-p1	>LAMA_000030400.1-p1 | transcript=LAMA_000030400.1 | gene=LAMA_000030400:pseudogene | organism=Leishmania_amazonensis_MHOM/BR/71973/M2269 | gene_product=AMP-binding enzyme, putative | transcript_product=AMP-binding enzyme, putative | location=KE391643.1:59
	LAMA_000566800.1	haloacid dehalogenase-like hydrolase/Sucrose-6F-phosphate phosphohydrolase	5.80402e-06	-8.60519	26.066	26.8412	26.9084	18	18	18	7	7	7	38	38	38	31.718	3	5	5	0	0	0	LAMA_000566800.1-p1	>LAMA_000566800.1-p1 | transcript=LAMA_000566800.1 | gene=LAMA_000566800 | organism=Leishmania_amazonensis_MHOM/BR/71973/M2269 | gene_product=haloacid dehalogenase-like hydrolase/Sucrose-6F-phosphate phosphohydrolase, putative | transcript_product=haloacid
	LAMA_000569200.1	Sucrose-6F-phosphate phosphohydrolase/haloacid dehalogenase-like hydrolase	0.00181592	-6.52476	26.0766	23.006	24.4917	18	18	18	4	4	4	18	18	18	31.908	2	1	2	0	0	0	LAMA_000569200.1-p1	>LAMA_000569200.1-p1 | transcript=LAMA_000569200.1 | gene=LAMA_000569200 | organism=Leishmania_amazonensis_MHOM/BR/71973/M2269 | gene_product=Sucrose-6F-phosphate phosphohydrolase/haloacid dehalogenase-like hydrolase, putative | transcript_product=Sucrose-
	LAMA_000247200.1	Amidohydrolase family	0.0034854	-6.52604	22.5909	26.2272	24.76	18	18	18	4	4	4	11.6	11.6	11.6	43.748	1	4	2	0	0	0	LAMA_000247200.1-p1	>LAMA_000247200.1-p1 | transcript=LAMA_000247200.1 | gene=LAMA_000247200 | organism=Leishmania_amazonensis_MHOM/BR/71973/M2269 | gene_product=Amidohydrolase family, putative | transcript_product=Amidohydrolase family, putative | location=KE391365.1:479-169
	LAMA_000570900.1	alpha/beta hydrolase fold/Serine aminopeptidase, S33/Alpha/beta hydrolase family	0.0206094	-6.06292	26.8905	27.8466	27.0509	23.045	18	22.5543	8	8	8	26.3	26.3	26.3	38.087	4	4	5	1	0	1	LAMA_000570900.1-p1	>LAMA_000570900.1-p1 | transcript=LAMA_000570900.1 | gene=LAMA_000570900 | organism=Leishmania_amazonensis_MHOM/BR/71973/M2269 | gene_product=alpha/beta hydrolase fold/Serine aminopeptidase, S33/Alpha/beta hydrolase family, putative | transcript_product=al
	LAMA_000186000.1	Metallo-beta-lactamase superfamily/Hydroxyacylglutathione hydrolase C-terminus	1.1363e-05	-7.74261	25.3983	26.3144	25.5151	18	18	18	6	6	6	26.8	26.8	26.8	32.451	2	4	1	0	0	0	LAMA_000186000.1-p1	>LAMA_000186000.1-p1 | transcript=LAMA_000186000.1 | gene=LAMA_000186000 | organism=Leishmania_amazonensis_MHOM/BR/71973/M2269 | gene_product=Metallo-beta-lactamase superfamily/Hydroxyacylglutathione hydrolase C-terminus, putative | transcript_product=Meta
	LAMA_000119300.1	Amidohydrolase family	0.014753	-6.67668	27.6402	27.9291	27.9659	23.3549	18	22.1504	8	8	8	25.1	25.1	25.1	49.202	7	5	5	1	0	1	LAMA_000119300.1-p1	>LAMA_000119300.1-p1 | transcript=LAMA_000119300.1 | gene=LAMA_000119300 | organism=Leishmania_amazonensis_MHOM/BR/71973/M2269 | gene_product=Amidohydrolase family, putative | transcript_product=Amidohydrolase family, putative | location=KE390684.1:693-205
	LAMA_000100500.1	Inosine-uridine preferring nucleoside hydrolase	0.0145489	-6.76231	28.1755	28.5963	26.5029	22.8152	18	22.1725	11	11	11	31.2	31.2	31.2	36.341	6	9	4	4	0	1	LAMA_000100500.1-p1	>LAMA_000100500.1-p1 | transcript=LAMA_000100500.1 | gene=LAMA_000100500 | organism=Leishmania_amazonensis_MHOM/BR/71973/M2269 | gene_product=Inosine-uridine preferring nucleoside hydrolase, putative | transcript_product=Inosine-uridine preferring nucleosi
	LAMA_000283100.1	UTP--glucose-1-phosphate uridylyltransferase	6.08617e-08	-11.0048	29.2255	28.9037	28.8852	18	18	18	15	15	15	36.8	36.8	36.8	54.493	13	10	11	0	0	0	LAMA_000283100.1-p1	>LAMA_000283100.1-p1 | transcript=LAMA_000283100.1 | gene=LAMA_000283100 | organism=Leishmania_amazonensis_MHOM/BR/71973/M2269 | gene_product=UTP--glucose-1-phosphate uridylyltransferase, putative | transcript_product=UTP--glucose-1-phosphate uridylyltrans
	LAMA_000330900.1;LAMA_000330700.1	Mycolic acid cyclopropane synthetase/ubiE/COQ5 methyltransferase family/Methyltransferase domain/Sterol methyltran	1.03668e-09	-12.322	30.389	30.3398	30.2373	18	18	18	15	15	15	58.4	58.4	58.4	39.884	14	14	13	0	0	0	LAMA_000330900.1-p1;LAMA_000330700.1-p1	>LAMA_000330900.1-p1 | transcript=LAMA_000330900.1 | gene=LAMA_000330900 | organism=Leishmania_amazonensis_MHOM/BR/71973/M2269 | gene_product=Mycolic acid cyclopropane synthetase/ubiE/COQ5 methyltransferase family/Methyltransferase domain/Sterol methyltran
	LAMA_000697300.1	Glutathione S-transferase, N-terminal domain/Glutathione S-transferase, C-terminal domain containing protein, puta	5.60769e-08	-11.0059	29.1313	29.0959	28.7904	18	18	18	13	13	13	43.3	43.3	43.3	45.467	11	12	10	0	0	0	LAMA_000697300.1-p1	>LAMA_000697300.1-p1 | transcript=LAMA_000697300.1 | gene=LAMA_000697300 | organism=Leishmania_amazonensis_MHOM/BR/71973/M2269 | gene_product=Glutathione S-transferase, N-terminal domain/Glutathione S-transferase, C-terminal domain containing protein, puta
	LAMA_000251100.1	Glycosyl transferases group 1	3.23953e-07	-11.8256	30.1862	29.6446	29.6458	18	18	18	18	18	18	46.6	46.6	46.6	52.387	17	14	13	0	0	0	LAMA_000251100.1-p1	>LAMA_000251100.1-p1 | transcript=LAMA_000251100.1 | gene=LAMA_000251100 | organism=Leishmania_amazonensis_MHOM/BR/71973/M2269 | gene_product=Glycosyl transferases group 1, putative | transcript_product=Glycosyl transferases group 1, putative | location=KE
	LAMA_000775400.1	Aminotransferase class I and II	5.89236e-07	-11.2474	29.5468	29.3253	28.8701	18	18	18	19	19	18	45.4	45.4	43.4	46.228	15	16	12	0	0	0	LAMA_000775400.1-p1	>LAMA_000775400.1-p1 | transcript=LAMA_000775400.1 | gene=LAMA_000775400 | organism=Leishmania_amazonensis_MHOM/BR/71973/M2269 | gene_product=Aminotransferase class I and II, putative | transcript_product=Aminotransferase class I and II, putative | locatio
	LAMA_000454000.1	Nucleoside 2-deoxyribosyltransferase	2.30244e-08	-12.2038	30.1123	30.3958	30.1031	18	18	18	6	6	6	59.4	59.4	59.4	16.895	6	6	6	0	0	0	LAMA_000454000.1-p1	>LAMA_000454000.1-p1 | transcript=LAMA_000454000.1 | gene=LAMA_000454000 | organism=Leishmania_amazonensis_MHOM/BR/71973/M2269 | gene_product=Nucleoside 2-deoxyribosyltransferase, putative | transcript_product=Nucleoside 2-deoxyribosyltransferase, putative
	LAMA_000139600.1	Amidinotransferase	7.59817e-08	-11.4433	29.4056	29.67	29.2545	18	18	18	10	10	10	57.6	57.6	57.6	25.98	7	9	8	0	0	0	LAMA_000139600.1-p1	>LAMA_000139600.1-p1 | transcript=LAMA_000139600.1 | gene=LAMA_000139600 | organism=Leishmania_amazonensis_MHOM/BR/71973/M2269 | gene_product=Amidinotransferase, putative | transcript_product=Amidinotransferase, putative | location=KE391572.1:2734-3450(+)
	LAMA_000246900.1	Aspartate/ornithine carbamoyltransferase, carbamoyl-P binding domain/Aspartate/ornithine carbamoyltransferase, Asp	1.58729e-07	-10.6347	28.6427	28.8656	28.3958	18	18	18	13	13	13	47.7	47.7	47.7	35.458	10	9	11	0	0	0	LAMA_000246900.1-p1	>LAMA_000246900.1-p1 | transcript=LAMA_000246900.1 | gene=LAMA_000246900 | organism=Leishmania_amazonensis_MHOM/BR/71973/M2269 | gene_product=Aspartate/ornithine carbamoyltransferase, carbamoyl-P binding domain/Aspartate/ornithine carbamoyltransferase, Asp
	LAMA_000435400.1	MobA-like NTP transferase domain/Nucleotidyl transferase/Bacterial transferase hexapeptide (six repeats)	1.85008e-06	-11.9685	30.3432	30.1469	29.4154	18	18	18	20	20	20	58.6	58.6	58.6	41.497	17	19	17	1	0	0	LAMA_000435400.1-p1	>LAMA_000435400.1-p1 | transcript=LAMA_000435400.1 | gene=LAMA_000435400 | organism=Leishmania_amazonensis_MHOM/BR/71973/M2269 | gene_product=MobA-like NTP transferase domain/Nucleotidyl transferase/Bacterial transferase hexapeptide (six repeats), putative
	LAMA_000549700.1;LAMA_000549200.1	Amino-transferase class IV	3.78857e-07	-10.9494	28.9416	29.254	28.6526	18	18	18	14	14	14	41.6	41.6	41.6	43.998	13	14	12	0	0	0	LAMA_000549700.1-p1;LAMA_000549200.1-p1	>LAMA_000549700.1-p1 | transcript=LAMA_000549700.1 | gene=LAMA_000549700 | organism=Leishmania_amazonensis_MHOM/BR/71973/M2269 | gene_product=Amino-transferase class IV, putative | transcript_product=Amino-transferase class IV, putative | location=KE391840
	LAMA_000383500.1	CTP synthase N-terminus/Glutamine amidotransferase class-I/Peptidase C26	0.0115367	-5.11338	29.1313	28.7819	29.0132	25.7262	21.7542	24.1059	23	23	23	47.1	47.1	47.1	65.982	17	16	17	4	1	2	LAMA_000383500.1-p1	>LAMA_000383500.1-p1 | transcript=LAMA_000383500.1 | gene=LAMA_000383500 | organism=Leishmania_amazonensis_MHOM/BR/71973/M2269 | gene_product=CTP synthase N-terminus/Glutamine amidotransferase class-I/Peptidase C26, putative | transcript_product=CTP syntha
	LAMA_000597200.1	DREV methyltransferase/Methyltransferase domain containing protein	3.94691e-09	-6.51038	24.4507	24.5645	24.516	18	18	18	3	3	3	11.2	11.2	11.2	34.51	1	2	3	0	0	0	LAMA_000597200.1-p1	>LAMA_000597200.1-p1 | transcript=LAMA_000597200.1 | gene=LAMA_000597200 | organism=Leishmania_amazonensis_MHOM/BR/71973/M2269 | gene_product=DREV methyltransferase/Methyltransferase domain containing protein, putative | transcript_product=DREV methyltrans
	LAMA_000046200.1	Methyltransferase domain containing protein	0.00616724	-4.57051	28.4178	28.3354	27.9207	24.9079	22.0285	24.026	13	13	13	29.8	29.8	29.8	43.467	10	6	8	1	1	2	LAMA_000046200.1-p1	>LAMA_000046200.1-p1 | transcript=LAMA_000046200.1 | gene=LAMA_000046200 | organism=Leishmania_amazonensis_MHOM/BR/71973/M2269 | gene_product=Methyltransferase domain containing protein, putative | transcript_product=Methyltransferase domain containing pro
	LAMA_000720000.1	Coenzyme A transferase	0.00738922	-5.95358	30.8421	30.8639	30.818	26.6046	22.6117	25.4471	25	25	25	59.3	59.3	59.3	52.546	17	21	14	2	1	2	LAMA_000720000.1-p1	>LAMA_000720000.1-p1 | transcript=LAMA_000720000.1 | gene=LAMA_000720000 | organism=Leishmania_amazonensis_MHOM/BR/71973/M2269 | gene_product=Coenzyme A transferase, putative | transcript_product=Coenzyme A transferase, putative | location=KE391578.1:12945
	LAMA_000681400.1	Cys/Met metabolism PLP-dependent enzyme/Aminotransferase class I and II	0.0145937	-3.74284	27.2752	25.8931	26.9406	23.6751	21.3494	23.856	8	8	8	24.8	24.8	24.8	44.562	5	4	4	1	1	2	LAMA_000681400.1-p1	>LAMA_000681400.1-p1 | transcript=LAMA_000681400.1 | gene=LAMA_000681400 | organism=Leishmania_amazonensis_MHOM/BR/71973/M2269 | gene_product=Cys/Met metabolism PLP-dependent enzyme/Aminotransferase class I and II, putative | transcript_product=Cys/Met met
	LAMA_000030300.1	Beta-eliminating lyase/Aminotransferase class-V/Aminotransferase class I and II	1.56657e-06	-9.4695	27.4285	27.8593	27.1206	18	18	18	8	8	8	29.9	29.9	29.9	40.692	4	7	4	0	0	0	LAMA_000030300.1-p1	>LAMA_000030300.1-p1 | transcript=LAMA_000030300.1 | gene=LAMA_000030300 | organism=Leishmania_amazonensis_MHOM/BR/71973/M2269 | gene_product=Beta-eliminating lyase/Aminotransferase class-V/Aminotransferase class I and II, putative | transcript_product=Bet
	LAMA_000261900.1	Probable N6-adenine methyltransferase	1.27914e-09	-7.05811	25.0056	25.0951	25.0737	18	18	18	6	6	6	11.5	11.5	11.5	61.619	2	3	2	0	0	0	LAMA_000261900.1-p1	>LAMA_000261900.1-p1 | transcript=LAMA_000261900.1 | gene=LAMA_000261900 | organism=Leishmania_amazonensis_MHOM/BR/71973/M2269 | gene_product=Probable N6-adenine methyltransferase, putative | transcript_product=Probable N6-adenine methyltransferase, putati
	LAMA_000369900.1	Homocysteine S-methyltransferase	1.52536e-06	-7.36416	25.1646	25.6926	25.2352	18	18	18	4	4	4	17.2	17.2	17.2	34.327	3	2	2	0	0	0	LAMA_000369900.1-p1	>LAMA_000369900.1-p1 | transcript=LAMA_000369900.1 | gene=LAMA_000369900 | organism=Leishmania_amazonensis_MHOM/BR/71973/M2269 | gene_product=Homocysteine S-methyltransferase, putative | transcript_product=Homocysteine S-methyltransferase, putative | locat
	LAMA_000267700.1	Acyltransferase	0.000188421	-6.43697	24.8516	24.9918	23.4675	18	18	18	3	3	3	6.9	6.9	6.9	54.787	2	3	1	0	0	0	LAMA_000267700.1-p1	>LAMA_000267700.1-p1 | transcript=LAMA_000267700.1 | gene=LAMA_000267700 | organism=Leishmania_amazonensis_MHOM/BR/71973/M2269 | gene_product=Acyltransferase, putative | transcript_product=Acyltransferase, putative | location=KE390071.1:5993-7426(+) | prot
	LAMA_000548500.1	FtsJ-like methyltransferase/Domain of unknown function (DUF3381)/Spb1 C-terminal domain containing protein, putati	0.0213869	-4.0458	23.3266	22.9594	19.8514	18	18	18	2	2	2	2.6	2.6	2.6	105.02	1	2	1	0	0	0	LAMA_000548500.1-p1	>LAMA_000548500.1-p1 | transcript=LAMA_000548500.1 | gene=LAMA_000548500 | organism=Leishmania_amazonensis_MHOM/BR/71973/M2269 | gene_product=FtsJ-like methyltransferase/Domain of unknown function (DUF3381)/Spb1 C-terminal domain containing protein, putati
	LAMA_000799000.1	Cys/Met metabolism PLP-dependent enzyme/DegT/DnrJ/EryC1/StrS aminotransferase family	0.000426028	-11.823	32.1696	31.9581	31.8002	20.8762	18	21.5827	16	16	16	51.5	51.5	51.5	44.487	13	15	13	1	0	1	LAMA_000799000.1-p1	>LAMA_000799000.1-p1 | transcript=LAMA_000799000.1 | gene=LAMA_000799000 | organism=Leishmania_amazonensis_MHOM/BR/71973/M2269 | gene_product=Cys/Met metabolism PLP-dependent enzyme/DegT/DnrJ/EryC1/StrS aminotransferase family, putative | transcript_produc
	LAMA_000330400.1	Aminotransferase class I and II	0.00226849	-6.00346	31.6175	31.8627	31.4085	26.4627	23.9152	26.5004	25	25	25	68.5	68.5	68.5	49.541	19	21	18	5	2	4	LAMA_000330400.1-p1	>LAMA_000330400.1-p1 | transcript=LAMA_000330400.1 | gene=LAMA_000330400 | organism=Leishmania_amazonensis_MHOM/BR/71973/M2269 | gene_product=Aminotransferase class I and II, putative | transcript_product=Aminotransferase class I and II, putative | locatio
	LAMA_000705800.1	Protein prenyltransferase alpha subunit repeat	1.18023e-06	-7.18471	25.2704	24.8903	25.3934	18	18	18	4	4	4	7.6	7.6	7.6	54.879	3	1	4	0	0	0	LAMA_000705800.1-p1	>LAMA_000705800.1-p1 | transcript=LAMA_000705800.1 | gene=LAMA_000705800 | organism=Leishmania_amazonensis_MHOM/BR/71973/M2269 | gene_product=Protein prenyltransferase alpha subunit repeat, putative | transcript_product=Protein prenyltransferase alpha subu
	LAMA_000585300.1	Acetyltransferase (GNAT) domain/Acetyltransferase (GNAT) family	0.0141137	-4.74215	23.4748	24.204	23.9056	21.358	18	18	3	3	3	23	23	23	16.187	1	1	2	1	0	0	LAMA_000585300.1-p1	>LAMA_000585300.1-p1 | transcript=LAMA_000585300.1 | gene=LAMA_000585300 | organism=Leishmania_amazonensis_MHOM/BR/71973/M2269 | gene_product=Acetyltransferase (GNAT) domain/Acetyltransferase (GNAT) family, putative | transcript_product=Acetyltransferase (
	LAMA_000149700.1	Glutathione S-transferase, N-terminal domain/Glutathione S-transferase, C-terminal domain/Elongation factor 1 gamm	0.00072409	-6.24569	32.5903	32.5819	32.3629	26.8441	24.944	27.01	25	25	24	55.9	55.9	54.2	46.158	20	20	19	6	2	6	LAMA_000149700.1-p1	>LAMA_000149700.1-p1 | transcript=LAMA_000149700.1 | gene=LAMA_000149700 | organism=Leishmania_amazonensis_MHOM/BR/71973/M2269 | gene_product=Glutathione S-transferase, N-terminal domain/Glutathione S-transferase, C-terminal domain/Elongation factor 1 gamm
	LAMA_000517000.1	Glutaredoxin/Glutathione S-transferase, N-terminal domain containing protein	0.000399207	-6.79768	26.0422	24.2025	24.1483	18	18	18	5	5	5	13.9	13.9	13.9	43.3	3	3	2	0	0	0	LAMA_000517000.1-p1	>LAMA_000517000.1-p1 | transcript=LAMA_000517000.1 | gene=LAMA_000517000 | organism=Leishmania_amazonensis_MHOM/BR/71973/M2269 | gene_product=Glutaredoxin/Glutathione S-transferase, N-terminal domain containing protein, putative | transcript_product=Glutar
	LAMA_000418500.1	Glutamine amidotransferase class-I/Peptidase C26/NAD synthase/Queuosine biosynthesis protein QueC/GMP synthase C t	0.000106902	-8.89732	27.1857	27.73	25.7762	18	18	18	9	9	9	20.7	20.7	20.7	71.228	6	8	5	0	0	0	LAMA_000418500.1-p1	>LAMA_000418500.1-p1 | transcript=LAMA_000418500.1 | gene=LAMA_000418500 | organism=Leishmania_amazonensis_MHOM/BR/71973/M2269 | gene_product=Glutamine amidotransferase class-I/Peptidase C26/NAD synthase/Queuosine biosynthesis protein QueC/GMP synthase C t
	LAMA_000655000.1	Myristoyl-CoA:protein N-myristoyltransferase, N-terminal domain/Myristoyl-CoA:protein N-myristoyltransferase, C-te	9.00836e-05	-9.13596	27.633	25.9943	27.7805	18	18	18	11	11	11	34.2	34.2	34.2	48.469	8	5	10	0	0	0	LAMA_000655000.1-p1	>LAMA_000655000.1-p1 | transcript=LAMA_000655000.1 | gene=LAMA_000655000 | organism=Leishmania_amazonensis_MHOM/BR/71973/M2269 | gene_product=Myristoyl-CoA:protein N-myristoyltransferase, N-terminal domain/Myristoyl-CoA:protein N-myristoyltransferase, C-te
	LAMA_000225200.1	Glutaredoxin/Glutathione S-transferase, N-terminal domain containing protein	0.0111712	-5.67031	21.1868	24.4365	25.3876	18	18	18	3	3	3	16.7	16.7	16.7	35.237	1	2	2	0	0	0	LAMA_000225200.1-p1	>LAMA_000225200.1-p1 | transcript=LAMA_000225200.1 | gene=LAMA_000225200 | organism=Leishmania_amazonensis_MHOM/BR/71973/M2269 | gene_product=Glutaredoxin/Glutathione S-transferase, N-terminal domain containing protein, putative | transcript_product=Glutar
	LAMA_000740000.1	Acyltransferase	0.000845255	-6.79149	24.9638	26.0044	23.4063	18	18	18	9	9	9	8.5	8.5	8.5	154.42	4	6	2	0	0	0	LAMA_000740000.1-p1	>LAMA_000740000.1-p1 | transcript=LAMA_000740000.1 | gene=LAMA_000740000 | organism=Leishmania_amazonensis_MHOM/BR/71973/M2269 | gene_product=Acyltransferase, putative | transcript_product=Acyltransferase, putative | location=KE391162.1:1418-5698(-) | prot
	LAMA_000539700.1	Aminotransferase class-V/Beta-eliminating lyase	4.49098e-05	-8.81662	25.9178	27.4609	27.0711	18	18	18	10	10	10	30	30	30	47.928	4	9	4	0	0	0	LAMA_000539700.1-p1	>LAMA_000539700.1-p1 | transcript=LAMA_000539700.1 | gene=LAMA_000539700 | organism=Leishmania_amazonensis_MHOM/BR/71973/M2269 | gene_product=Aminotransferase class-V/Beta-eliminating lyase, putative | transcript_product=Aminotransferase class-V/Beta-elimi
	LAMA_000223300.1	Serine hydroxymethyltransferase	0.0219443	-5.59976	26.6068	26.6911	26.2289	18	21.5344	23.1931	15	15	15	44.1	44.1	44.1	50.701	6	9	6	0	1	1	LAMA_000223300.1-p1	>LAMA_000223300.1-p1 | transcript=LAMA_000223300.1 | gene=LAMA_000223300 | organism=Leishmania_amazonensis_MHOM/BR/71973/M2269 | gene_product=Serine hydroxymethyltransferase, putative | transcript_product=Serine hydroxymethyltransferase, putative | locatio
	LAMA_000005200.1	Carboxyl transferase domain containing protein	0.00306419	-10.4659	31.6607	31.8083	31.679	23.1887	18	22.5616	35	35	35	75.5	75.5	75.5	58.252	30	30	29	1	0	1	LAMA_000005200.1-p1	>LAMA_000005200.1-p1 | transcript=LAMA_000005200.1 | gene=LAMA_000005200 | organism=Leishmania_amazonensis_MHOM/BR/71973/M2269 | gene_product=Carboxyl transferase domain containing protein, putative | transcript_product=Carboxyl transferase domain containi
	LAMA_000190100.1	Aminotransferase class I and II	0.00195592	-9.86777	29.4414	29.1673	29.0844	22.0898	18	18	15	15	15	34.6	34.6	34.6	55.06	13	12	11	1	0	1	LAMA_000190100.1-p1	>LAMA_000190100.1-p1 | transcript=LAMA_000190100.1 | gene=LAMA_000190100 | organism=Leishmania_amazonensis_MHOM/BR/71973/M2269 | gene_product=Aminotransferase class I and II, putative | transcript_product=Aminotransferase class I and II, putative | locatio
	LAMA_000591400.1	N-acetyltransferase B complex (NatB) non catalytic subunit	0.00176057	-6.52823	26.0933	26.3235	26.3702	20.8129	18	20.3893	9	9	9	14.1	14.1	14.1	99.299	5	6	7	1	0	1	LAMA_000591400.1-p1	>LAMA_000591400.1-p1 | transcript=LAMA_000591400.1 | gene=LAMA_000591400 | organism=Leishmania_amazonensis_MHOM/BR/71973/M2269 | gene_product=N-acetyltransferase B complex (NatB) non catalytic subunit, putative | transcript_product=N-acetyltransferase B co
	LAMA_000747500.1	Glycosyl transferases group 1	0.0265187	-5.84514	26.76	26.4523	26.5379	23.8566	20.3582	18	11	11	11	28.2	28.2	28.2	60.376	6	5	6	1	1	1	LAMA_000747500.1-p1	>LAMA_000747500.1-p1 | transcript=LAMA_000747500.1 | gene=LAMA_000747500 | organism=Leishmania_amazonensis_MHOM/BR/71973/M2269 | gene_product=Glycosyl transferases group 1, putative | transcript_product=Glycosyl transferases group 1, putative | location=KE
	LAMA_000760700.1	Aminotransferase class I and II	0.00147149	-9.5349	28.9027	29.0914	28.1948	18	18	21.5842	18	18	18	40	40	40	53.899	11	15	11	2	0	2	LAMA_000760700.1-p1	>LAMA_000760700.1-p1 | transcript=LAMA_000760700.1 | gene=LAMA_000760700 | organism=Leishmania_amazonensis_MHOM/BR/71973/M2269 | gene_product=Aminotransferase class I and II, putative | transcript_product=Aminotransferase class I and II, putative | locatio
	LAMA_000763900.1	Prenyltransferase and squalene oxidase repeat	1.09892e-06	-8.04038	26.1536	26.2548	25.7126	18	18	18	2	2	2	5.8	5.8	5.8	36.523	2	1	1	0	0	0	LAMA_000763900.1-p1	>LAMA_000763900.1-p1 | transcript=LAMA_000763900.1 | gene=LAMA_000763900 | organism=Leishmania_amazonensis_MHOM/BR/71973/M2269 | gene_product=Prenyltransferase and squalene oxidase repeat, putative | transcript_product=Prenyltransferase and squalene oxidas
	LAMA_000114700.1	Choline/Carnitine o-acyltransferase	0.00270035	-9.29908	30.1793	30.0937	30.0103	21.9644	18	22.4216	25	25	25	51.2	51.2	51.2	68.55	22	21	21	1	0	1	LAMA_000114700.1-p1	>LAMA_000114700.1-p1 | transcript=LAMA_000114700.1 | gene=LAMA_000114700 | organism=Leishmania_amazonensis_MHOM/BR/71973/M2269 | gene_product=Choline/Carnitine o-acyltransferase, putative | transcript_product=Choline/Carnitine o-acyltransferase, putative |
	LAMA_000663100.1	Cytidylyltransferase-like	2.1035e-05	-8.22925	26.7915	26.3297	25.5665	18	18	18	6	6	6	22.6	22.6	22.6	45.274	5	4	2	0	0	0	LAMA_000663100.1-p1	>LAMA_000663100.1-p1 | transcript=LAMA_000663100.1 | gene=LAMA_000663100 | organism=Leishmania_amazonensis_MHOM/BR/71973/M2269 | gene_product=Cytidylyltransferase-like, putative | transcript_product=Cytidylyltransferase-like, putative | location=KE390280.1
	LAMA_000457300.1	Aminotransferase class I and II	0.0250069	-6.21901	28.0835	27.6009	27.6043	23.2741	18	23.3576	15	15	15	39	39	39	47.713	12	7	9	1	0	1	LAMA_000457300.1-p1	>LAMA_000457300.1-p1 | transcript=LAMA_000457300.1 | gene=LAMA_000457300 | organism=Leishmania_amazonensis_MHOM/BR/71973/M2269 | gene_product=Aminotransferase class I and II, putative | transcript_product=Aminotransferase class I and II, putative | locatio
	LAMA_000268400.1	Mak10 subunit, NatC N(alpha)-terminal acetyltransferase	0.00214604	-8.87409	28.3962	28.1151	27.8646	18	18	21.7535	15	15	15	24.6	24.6	24.6	83.153	10	12	8	0	0	1	LAMA_000268400.1-p1	>LAMA_000268400.1-p1 | transcript=LAMA_000268400.1 | gene=LAMA_000268400 | organism=Leishmania_amazonensis_MHOM/BR/71973/M2269 | gene_product=Mak10 subunit, NatC N(alpha)-terminal acetyltransferase, putative | transcript_product=Mak10 subunit, NatC N(alpha
	LAMA_000234100.1	Lysine methyltransferase/GDP dissociation inhibitor	3.88384e-05	-8.22697	25.3959	26.6975	26.5875	18	18	18	8	8	8	13.6	13.6	13.6	112.92	2	6	5	0	0	0	LAMA_000234100.1-p1	>LAMA_000234100.1-p1 | transcript=LAMA_000234100.1 | gene=LAMA_000234100 | organism=Leishmania_amazonensis_MHOM/BR/71973/M2269 | gene_product=Lysine methyltransferase/GDP dissociation inhibitor, putative | transcript_product=Lysine methyltransferase/GDP di
	LAMA_000247000.1	Orotidine 5-phosphate decarboxylase / HUMPS family/Phosphoribosyl transferase domain containing protein	0.0101435	-8.86602	30.7407	30.7515	30.6725	23.5268	18	24.0398	27	27	27	61.3	61.3	61.3	49.621	23	24	22	2	0	3	LAMA_000247000.1-p1	>LAMA_000247000.1-p1 | transcript=LAMA_000247000.1 | gene=LAMA_000247000 | organism=Leishmania_amazonensis_MHOM/BR/71973/M2269 | gene_product=Orotidine 5-phosphate decarboxylase / HUMPS family/Phosphoribosyl transferase domain containing protein, putative
	LAMA_000709200.1	Aminotransferase class I and II/DegT/DnrJ/EryC1/StrS aminotransferase family/Aminotransferase class-V/Cys/Met meta	0.00394973	-8.51291	28.2841	27.9312	27.5526	22.2292	18	18	17	17	17	54.3	54.3	54.3	46.171	13	13	10	1	0	0	LAMA_000709200.1-p1	>LAMA_000709200.1-p1 | transcript=LAMA_000709200.1 | gene=LAMA_000709200 | organism=Leishmania_amazonensis_MHOM/BR/71973/M2269 | gene_product=Aminotransferase class I and II/DegT/DnrJ/EryC1/StrS aminotransferase family/Aminotransferase class-V/Cys/Met meta
	LAMA_000608900.1	Pyridoxal-dependent decarboxylase conserved domain/Aminotransferase class-V	3.37853e-05	-8.15225	26.8271	25.447	26.1826	18	18	18	9	9	9	16.9	16.9	16.9	59.19	6	4	6	0	0	0	LAMA_000608900.1-p1	>LAMA_000608900.1-p1 | transcript=LAMA_000608900.1 | gene=LAMA_000608900 | organism=Leishmania_amazonensis_MHOM/BR/71973/M2269 | gene_product=Pyridoxal-dependent decarboxylase conserved domain/Aminotransferase class-V, putative | transcript_product=Pyridox
	LAMA_000247300.1	Carbamoyl-phosphate synthase small chain, CPSase domain/Glutamine amidotransferase class-I/Peptidase C26/Carbamoyl	0.0199578	-8.49404	31.1347	30.9906	30.8786	25.1402	18	24.3816	63	63	63	41.5	41.5	41.5	206.01	49	48	42	4	0	2	LAMA_000247300.1-p1	>LAMA_000247300.1-p1 | transcript=LAMA_000247300.1 | gene=LAMA_000247300 | organism=Leishmania_amazonensis_MHOM/BR/71973/M2269 | gene_product=Carbamoyl-phosphate synthase small chain, CPSase domain/Glutamine amidotransferase class-I/Peptidase C26/Carbamoyl
	LAMA_000559600.1	Carboxyl transferase domain containing protein	0.00322261	-7.61912	28.4084	27.5777	27.9423	21.3576	18	21.7136	15	15	15	29.3	29.3	29.3	57.026	8	7	8	1	0	1	LAMA_000559600.1-p1	>LAMA_000559600.1-p1 | transcript=LAMA_000559600.1 | gene=LAMA_000559600 | organism=Leishmania_amazonensis_MHOM/BR/71973/M2269 | gene_product=Carboxyl transferase domain containing protein, putative | transcript_product=Carboxyl transferase domain containi
	LAMA_000673900.1	Acyltransferase	0.000337883	-7.83253	25.9737	24.5781	26.9458	18	18	18	6	6	6	24.6	24.6	24.6	33.048	3	2	3	0	0	0	LAMA_000673900.1-p1	>LAMA_000673900.1-p1 | transcript=LAMA_000673900.1 | gene=LAMA_000673900 | organism=Leishmania_amazonensis_MHOM/BR/71973/M2269 | gene_product=Acyltransferase, putative | transcript_product=Acyltransferase, putative | location=KE390638.1:14410-15291(-) | pr
	LAMA_000270400.1	UTP--glucose-1-phosphate uridylyltransferase	7.19811e-05	-7.8863	24.9926	26.5672	26.0991	18	18	18	6	6	6	15.1	15.1	15.1	68.701	3	4	5	0	0	0	LAMA_000270400.1-p1	>LAMA_000270400.1-p1 | transcript=LAMA_000270400.1 | gene=LAMA_000270400 | organism=Leishmania_amazonensis_MHOM/BR/71973/M2269 | gene_product=UTP--glucose-1-phosphate uridylyltransferase, putative | transcript_product=UTP--glucose-1-phosphate uridylyltrans
	LAMA_000359900.1	ubiE/COQ5 methyltransferase family/Methyltransferase domain containing protein	0.00690999	-7.8964	27.7098	27.244	27.3472	22.6119	18	18	6	6	6	25	25	25	31.965	6	3	4	1	0	0	LAMA_000359900.1-p1	>LAMA_000359900.1-p1 | transcript=LAMA_000359900.1 | gene=LAMA_000359900 | organism=Leishmania_amazonensis_MHOM/BR/71973/M2269 | gene_product=ubiE/COQ5 methyltransferase family/Methyltransferase domain containing protein, putative | transcript_product=ubiE
	LAMA_000405100.1	Phosphoribosyl transferase domain containing protein	0.00511036	-7.76998	28.1973	28.9557	28.2019	22.5389	18	21.5061	11	11	11	60.5	60.5	60.5	26.619	8	8	9	1	0	1	LAMA_000405100.1-p1	>LAMA_000405100.1-p1 | transcript=LAMA_000405100.1 | gene=LAMA_000405100 | organism=Leishmania_amazonensis_MHOM/BR/71973/M2269 | gene_product=Phosphoribosyl transferase domain containing protein, putative | transcript_product=Phosphoribosyl transferase dom
	LAMA_000421900.1	Acetyltransferase (GNAT) family/Acetyltransferase (GNAT) domain containing protein	0.0126473	-7.8406	27.8483	27.9142	27.1849	23.4256	18	18	5	5	5	27.9	27.9	27.9	32.49	5	5	4	1	0	0	LAMA_000421900.1-p1	>LAMA_000421900.1-p1 | transcript=LAMA_000421900.1 | gene=LAMA_000421900 | organism=Leishmania_amazonensis_MHOM/BR/71973/M2269 | gene_product=Acetyltransferase (GNAT) family/Acetyltransferase (GNAT) domain containing protein, putative | transcript_product=
	LAMA_000107300.1	Thioredoxin-like domain/UDP-glucose:Glycoprotein Glucosyltransferase/Glucosyltransferase 24/Glycosyl transferase f	0.00969848	-4.25922	28.1586	28.2045	27.4644	25.0688	22.0362	23.9449	18	18	18	15.2	15.2	15.2	192.97	14	13	11	4	2	3	LAMA_000107300.1-p1	>LAMA_000107300.1-p1 | transcript=LAMA_000107300.1 | gene=LAMA_000107300 | organism=Leishmania_amazonensis_MHOM/BR/71973/M2269 | gene_product=Thioredoxin-like domain/UDP-glucose:Glycoprotein Glucosyltransferase/Glucosyltransferase 24/Glycosyl transferase f
	LAMA_000405000.1	Phosphoribosyl transferase domain containing protein	0.0220282	-3.51315	28.8366	28.3206	28.382	26.3698	23.1692	25.4606	8	8	8	42.2	42.2	42.2	23.6	6	6	4	3	1	3	LAMA_000405000.1-p1	>LAMA_000405000.1-p1 | transcript=LAMA_000405000.1 | gene=LAMA_000405000 | organism=Leishmania_amazonensis_MHOM/BR/71973/M2269 | gene_product=Phosphoribosyl transferase domain containing protein, putative | transcript_product=Phosphoribosyl transferase dom
	LAMA_000521400.1	Methyltransferase domain containing protein	0.00293902	-5.23208	29.4434	29.3818	28.8395	24.4756	22.4527	25.0402	16	16	16	39.4	39.4	39.4	39.18	12	13	10	2	2	4	LAMA_000521400.1-p1	>LAMA_000521400.1-p1 | transcript=LAMA_000521400.1 | gene=LAMA_000521400 | organism=Leishmania_amazonensis_MHOM/BR/71973/M2269 | gene_product=Methyltransferase domain containing protein, putative | transcript_product=Methyltransferase domain containing pro
	LAMA_000306400.1	Leucine carboxyl methyltransferase	0.00802499	-3.11323	28.111	27.8904	28.0381	26.0678	23.8991	24.7329	7	7	7	29.1	29.1	29.1	33.523	4	5	5	2	1	1	LAMA_000306400.1-p1	>LAMA_000306400.1-p1 | transcript=LAMA_000306400.1 | gene=LAMA_000306400 | organism=Leishmania_amazonensis_MHOM/BR/71973/M2269 | gene_product=Leucine carboxyl methyltransferase, putative | transcript_product=Leucine carboxyl methyltransferase, putative | l
	LAMA_000620700.1	S-adenosylmethionine synthetase, N-terminal domain/S-adenosylmethionine synthetase, central domain/S-adenosylmethi	0.00642847	-12.0568	32.5698	32.3837	32.1362	24.9193	18	18	27	27	27	63.8	63.8	63.8	43.075	23	27	24	1	0	0	LAMA_000620700.1-p1	>LAMA_000620700.1-p1 | transcript=LAMA_000620700.1 | gene=LAMA_000620700 | organism=Leishmania_amazonensis_MHOM/BR/71973/M2269 | gene_product=S-adenosylmethionine synthetase, N-terminal domain/S-adenosylmethionine synthetase, central domain/S-adenosylmethi
	LAMA_000623000.1	Cobalamin-independent synthase, N-terminal domain/Cobalamin-independent synthase, Catalytic domain containing prot	0.00296677	-11.1399	32.6802	32.6377	32.4341	23.3189	18	23.0134	41	41	41	47	47	47	86.226	36	39	31	2	0	2	LAMA_000623000.1-p1	>LAMA_000623000.1-p1 | transcript=LAMA_000623000.1 | gene=LAMA_000623000 | organism=Leishmania_amazonensis_MHOM/BR/71973/M2269 | gene_product=Cobalamin-independent synthase, N-terminal domain/Cobalamin-independent synthase, Catalytic domain containing prot
	LAMA_000337300.1	ATP synthase (E/31 kDa) subunit	0.0127991	-6.59748	29.6807	29.6888	29.3601	24.5946	19.9086	24.434	20	20	20	87	87	87	25.231	11	13	10	4	1	5	LAMA_000337300.1-p1	>LAMA_000337300.1-p1 | transcript=LAMA_000337300.1 | gene=LAMA_000337300 | organism=Leishmania_amazonensis_MHOM/BR/71973/M2269 | gene_product=ATP synthase (E/31 kDa) subunit, putative | transcript_product=ATP synthase (E/31 kDa) subunit, putative | locatio
	LAMA_000223800.1	Myo-inositol-1-phosphate synthase	0.00237343	-10.405	29.9859	29.897	29.886	22.554	18	18	19	19	19	44.1	44.1	44.1	58.202	13	13	14	2	0	0	LAMA_000223800.1-p1	>LAMA_000223800.1-p1 | transcript=LAMA_000223800.1 | gene=LAMA_000223800:pseudogene | organism=Leishmania_amazonensis_MHOM/BR/71973/M2269 | gene_product=Myo-inositol-1-phosphate synthase, putative | transcript_product=Myo-inositol-1-phosphate synthase, put
	LAMA_000189100.1	ATP synthase (F/14-kDa) subunit	1.83661e-06	-8.1353	26.4186	26.2169	25.7704	18	18	18	2	2	2	21.9	21.9	21.9	15.143	2	1	2	0	0	0	LAMA_000189100.1-p1	>LAMA_000189100.1-p1 | transcript=LAMA_000189100.1 | gene=LAMA_000189100 | organism=Leishmania_amazonensis_MHOM/BR/71973/M2269 | gene_product=ATP synthase (F/14-kDa) subunit, putative | transcript_product=ATP synthase (F/14-kDa) subunit, putative | locatio
	LAMA_000213400.1	Threonine synthase N terminus	0.0275933	-5.50686	25.3814	24.8194	25.1718	22.852	18	18	7	7	7	16.7	16.7	16.7	73.928	3	4	3	2	0	0	LAMA_000213400.1-p1	>LAMA_000213400.1-p1 | transcript=LAMA_000213400.1 | gene=LAMA_000213400 | organism=Leishmania_amazonensis_MHOM/BR/71973/M2269 | gene_product=Threonine synthase N terminus, putative | transcript_product=Threonine synthase N terminus, putative | location=KE
	LAMA_000547400.1	CHAP domain/Glutathionylspermidine synthase preATP-grasp	0.00227145	-9.9592	29.5945	29.5527	29.001	18	18	22.2706	22	22	22	36.7	36.7	36.7	74.344	15	13	12	0	0	1	LAMA_000547400.1-p1	>LAMA_000547400.1-p1 | transcript=LAMA_000547400.1 | gene=LAMA_000547400 | organism=Leishmania_amazonensis_MHOM/BR/71973/M2269 | gene_product=CHAP domain/Glutathionylspermidine synthase preATP-grasp, putative | transcript_product=CHAP domain/Glutathionylsp
	LAMA_000266400.1	Antibiotic biosynthesis monooxygenase/SLOG cluster4 family/Possible lysine decarboxylase	0.00353947	-10.1475	30.1132	29.6372	29.6157	18	18	22.9235	17	17	17	56.8	56.8	56.8	35.367	15	15	15	0	0	1	LAMA_000266400.1-p1	>LAMA_000266400.1-p1 | transcript=LAMA_000266400.1 | gene=LAMA_000266400 | organism=Leishmania_amazonensis_MHOM/BR/71973/M2269 | gene_product=Antibiotic biosynthesis monooxygenase/SLOG cluster4 family/Possible lysine decarboxylase, putative | transcript_pr
	LAMA_000055800.1	Spermidine synthase tetramerisation domain/Spermine/spermidine synthase domain containing protein	0.0327669	-6.91332	29.3026	28.7659	28.727	25.3506	22.7049	18	9	9	9	49.8	49.8	49.8	31.043	7	7	6	1	1	0	LAMA_000055800.1-p1	>LAMA_000055800.1-p1 | transcript=LAMA_000055800.1 | gene=LAMA_000055800 | organism=Leishmania_amazonensis_MHOM/BR/71973/M2269 | gene_product=Spermidine synthase tetramerisation domain/Spermine/spermidine synthase domain containing protein, putative | tran
	LAMA_000653700.1	Biotin carboxylase, N-terminal domain/Carbamoyl-phosphate synthase L chain, ATP binding domain/ATP-grasp domain/D-	0.0124856	-8.94249	31.1894	31.2431	30.7843	24.3499	18	24.0393	28	28	28	57.4	57.4	57.4	75.406	26	25	24	1	1	1	LAMA_000653700.1-p1	>LAMA_000653700.1-p1 | transcript=LAMA_000653700.1 | gene=LAMA_000653700 | organism=Leishmania_amazonensis_MHOM/BR/71973/M2269 | gene_product=Biotin carboxylase, N-terminal domain/Carbamoyl-phosphate synthase L chain, ATP binding domain/ATP-grasp domain/D-
	LAMA_000026300.1	Biotin carboxylase, N-terminal domain/Carbamoyl-phosphate synthase L chain, ATP binding domain/ATP-grasp domain/D-	0.0319244	-6.72963	28.851	28.9627	28.8024	24.578	18	23.8492	28	28	28	47.5	47.5	47.5	73.959	16	16	16	4	0	4	LAMA_000026300.1-p1	>LAMA_000026300.1-p1 | transcript=LAMA_000026300.1 | gene=LAMA_000026300 | organism=Leishmania_amazonensis_MHOM/BR/71973/M2269 | gene_product=Biotin carboxylase, N-terminal domain/Carbamoyl-phosphate synthase L chain, ATP binding domain/ATP-grasp domain/D-
	LAMA_000416700.1	ATP synthase	0.0168556	-8.63683	30.7816	31.2795	30.9092	24.8163	18	24.2436	21	21	21	58.7	58.7	58.7	34.408	13	16	14	1	0	2	LAMA_000416700.1-p1	>LAMA_000416700.1-p1 | transcript=LAMA_000416700.1 | gene=LAMA_000416700 | organism=Leishmania_amazonensis_MHOM/BR/71973/M2269 | gene_product=ATP synthase, putative | transcript_product=ATP synthase, putative | location=KE390420.1:541-1452(+) | protein_len
	LAMA_000219000.1	Eukaryotic glutathione synthase, ATP binding domain/Eukaryotic glutathione synthase	1.0414e-08	-8.00233	26.0833	25.9063	26.0174	18	18	18	6	6	6	15.1	15.1	15.1	67.437	5	4	4	0	1	0	LAMA_000219000.1-p1	>LAMA_000219000.1-p1 | transcript=LAMA_000219000.1 | gene=LAMA_000219000 | organism=Leishmania_amazonensis_MHOM/BR/71973/M2269 | gene_product=Eukaryotic glutathione synthase, ATP binding domain/Eukaryotic glutathione synthase, putative | transcript_product
	LAMA_000443600.1	Thiolase, N-terminal domain/Beta-ketoacyl synthase, N-terminal domain/Thiolase, C-terminal domain containing prote	0.0058063	-4.16525	29.9924	30.1106	29.168	26.7423	24.276	25.7569	19	19	19	57.6	57.6	57.6	47.299	13	16	11	3	1	3	LAMA_000443600.1-p1	>LAMA_000443600.1-p1 | transcript=LAMA_000443600.1 | gene=LAMA_000443600 | organism=Leishmania_amazonensis_MHOM/BR/71973/M2269 | gene_product=Thiolase, N-terminal domain/Beta-ketoacyl synthase, N-terminal domain/Thiolase, C-terminal domain containing prote
	LAMA_000067000.1	ATP synthase alpha/beta family, nucleotide-binding domain/ATP synthase alpha/beta chain, C terminal domain contain	0.0023429	-5.60439	32.8541	32.8566	32.4477	28.1223	25.5269	27.6961	28	28	28	46.3	46.3	46.3	62.599	22	25	25	5	1	4	LAMA_000067000.1-p1	>LAMA_000067000.1-p1 | transcript=LAMA_000067000.1 | gene=LAMA_000067000 | organism=Leishmania_amazonensis_MHOM/BR/71973/M2269 | gene_product=ATP synthase alpha/beta family, nucleotide-binding domain/ATP synthase alpha/beta chain, C terminal domain contain
	LAMA_000186600.1	Pyridoxal-dependent decarboxylase, pyridoxal binding domain/Pyridoxal-dependent decarboxylase, C-terminal sheet do	0.00387955	-5.94584	25.4526	23.9621	25.0748	20.652	18	18	3	3	3	6.8	6.8	6.8	78.414	1	1	2	1	0	0	LAMA_000186600.1-p1	>LAMA_000186600.1-p1 | transcript=LAMA_000186600.1 | gene=LAMA_000186600 | organism=Leishmania_amazonensis_MHOM/BR/71973/M2269 | gene_product=Pyridoxal-dependent decarboxylase, pyridoxal binding domain/Pyridoxal-dependent decarboxylase, C-terminal sheet do
	LAMA_000225700.1	SLOG cluster4 family/Possible lysine decarboxylase	0.0180938	-7.53724	29.4251	29.4177	29.4673	23.9625	18	23.7359	17	17	17	56	56	56	37.882	9	11	15	2	0	3	LAMA_000225700.1-p1	>LAMA_000225700.1-p1 | transcript=LAMA_000225700.1 | gene=LAMA_000225700 | organism=Leishmania_amazonensis_MHOM/BR/71973/M2269 | gene_product=SLOG cluster4 family/Possible lysine decarboxylase, putative | transcript_product=SLOG cluster4 family/Possible ly
	LAMA_000616600.1	Adenosylmethionine decarboxylase	2.03053e-07	-7.64099	25.7939	25.6857	25.4433	18	18	18	4	4	4	14.1	14.1	14.1	42.937	4	3	4	0	0	0	LAMA_000616600.1-p1	>LAMA_000616600.1-p1 | transcript=LAMA_000616600.1 | gene=LAMA_000616600 | organism=Leishmania_amazonensis_MHOM/BR/71973/M2269 | gene_product=Adenosylmethionine decarboxylase, putative | transcript_product=Adenosylmethionine decarboxylase, putative | locat
	LAMA_000084800.1	2OG-Fe(II) oxygenase superfamily	0.000503424	-5.72423	23.2114	24.8359	23.1254	18	18	18	3	3	3	13.2	13.2	13.2	36.167	1	3	1	0	0	0	LAMA_000084800.1-p1	>LAMA_000084800.1-p1 | transcript=LAMA_000084800.1 | gene=LAMA_000084800 | organism=Leishmania_amazonensis_MHOM/BR/71973/M2269 | gene_product=2OG-Fe(II) oxygenase superfamily, putative | transcript_product=2OG-Fe(II) oxygenase superfamily, putative | locat
	LAMA_000126200.1	non-haem dioxygenase in morphine synthesis N-terminal/2OG-Fe(II) oxygenase superfamily	8.64932e-06	-7.30363	25.5962	25.5161	24.7986	18	18	18	4	4	4	14.1	14.1	14.1	36.499	3	2	2	0	0	0	LAMA_000126200.1-p1	>LAMA_000126200.1-p1 | transcript=LAMA_000126200.1 | gene=LAMA_000126200 | organism=Leishmania_amazonensis_MHOM/BR/71973/M2269 | gene_product=non-haem dioxygenase in morphine synthesis N-terminal/2OG-Fe(II) oxygenase superfamily, putative | transcript_prod
	LAMA_000796700.1	Glyoxalase/Bleomycin resistance protein/Dioxygenase superfamily	0.000932518	-6.42912	25.8511	23.4081	24.0282	18	18	18	3	3	3	18.4	18.4	18.4	16.377	2	2	3	0	0	0	LAMA_000796700.1-p1	>LAMA_000796700.1-p1 | transcript=LAMA_000796700.1 | gene=LAMA_000796700 | organism=Leishmania_amazonensis_MHOM/BR/71973/M2269 | gene_product=Glyoxalase/Bleomycin resistance protein/Dioxygenase superfamily, putative | transcript_product=Glyoxalase/Bleomyci
	LAMA_000691700.1	Enoyl-CoA hydratase/isomerase	3.35584e-05	-5.35035	23.6183	23.6048	22.828	18	18	18	3	3	3	12.7	12.7	12.7	40.215	2	2	1	0	0	0	LAMA_000691700.1-p1	>LAMA_000691700.1-p1 | transcript=LAMA_000691700.1 | gene=LAMA_000691700 | organism=Leishmania_amazonensis_MHOM/BR/71973/M2269 | gene_product=Enoyl-CoA hydratase/isomerase, putative | transcript_product=Enoyl-CoA hydratase/isomerase, putative | location=KE
	LAMA_000092000.1	N-terminal half of MaoC dehydratase/MaoC like domain containing protein	7.03786e-07	-9.32142	27.1805	27.6648	27.1189	18	18	18	6	6	6	61.1	61.1	61.1	16.919	3	6	3	0	0	0	LAMA_000092000.1-p1	>LAMA_000092000.1-p1 | transcript=LAMA_000092000.1 | gene=LAMA_000092000 | organism=Leishmania_amazonensis_MHOM/BR/71973/M2269 | gene_product=N-terminal half of MaoC dehydratase/MaoC like domain containing protein, putative | transcript_product=N-terminal
	LAMA_000559400.1	Eukaryotic-type carbonic anhydrase	2.20599e-07	-8.45013	26.6186	26.2251	26.5066	18	18	18	6	6	6	12.2	12.2	12.2	65.886	5	2	5	0	0	0	LAMA_000559400.1-p1	>LAMA_000559400.1-p1 | transcript=LAMA_000559400.1 | gene=LAMA_000559400 | organism=Leishmania_amazonensis_MHOM/BR/71973/M2269 | gene_product=Eukaryotic-type carbonic anhydrase, putative | transcript_product=Eukaryotic-type carbonic anhydrase, putative | l
	LAMA_000278000.1	Aconitase family (aconitate hydratase)/Aconitase C-terminal domain containing protein	0.00323158	-11.445	33.1542	32.9907	32.9356	22.8785	18	23.867	56	56	56	66.1	66.1	66.1	97.412	47	47	51	1	0	3	LAMA_000278000.1-p1	>LAMA_000278000.1-p1 | transcript=LAMA_000278000.1 | gene=LAMA_000278000 | organism=Leishmania_amazonensis_MHOM/BR/71973/M2269 | gene_product=Aconitase family (aconitate hydratase)/Aconitase C-terminal domain containing protein, putative | transcript_produ
	LAMA_000278700.1	Enoyl-CoA hydratase/isomerase	1.40186e-07	-8.24201	26.4154	26.0624	26.2482	18	18	18	6	6	6	21.4	21.4	21.4	34.076	4	4	5	0	0	0	LAMA_000278700.1-p1	>LAMA_000278700.1-p1 | transcript=LAMA_000278700.1 | gene=LAMA_000278700 | organism=Leishmania_amazonensis_MHOM/BR/71973/M2269 | gene_product=Enoyl-CoA hydratase/isomerase, putative | transcript_product=Enoyl-CoA hydratase/isomerase, putative | location=KE
	LAMA_000456800.1	Fumarate hydratase (Fumerase)/Fumarase C-terminus	0.00117352	-9.13875	28.4334	28.5183	27.6895	21.2249	18	18	17	17	17	43	43	43	60.702	13	12	12	1	0	0	LAMA_000456800.1-p1	>LAMA_000456800.1-p1 | transcript=LAMA_000456800.1 | gene=LAMA_000456800 | organism=Leishmania_amazonensis_MHOM/BR/71973/M2269 | gene_product=Fumarate hydratase (Fumerase)/Fumarase C-terminus, putative | transcript_product=Fumarate hydratase (Fumerase)/Fum
	LAMA_000771600.1	Enoyl-CoA hydratase/isomerase	0.030627	-5.9073	27.3585	27.7967	27.0765	23.9034	18	22.6064	9	9	9	47.8	47.8	47.8	31.041	6	9	5	2	0	2	LAMA_000771600.1-p1	>LAMA_000771600.1-p1 | transcript=LAMA_000771600.1 | gene=LAMA_000771600 | organism=Leishmania_amazonensis_MHOM/BR/71973/M2269 | gene_product=Enoyl-CoA hydratase/isomerase, putative | transcript_product=Enoyl-CoA hydratase/isomerase, putative | location=KE
	LAMA_000109000.1	Fumarate hydratase (Fumerase)/Fumarase C-terminus	0.0122694	-9.67264	30.0917	29.8806	29.7269	24.6813	18	18	24	24	24	49.6	49.6	49.6	62.635	17	19	17	2	0	0	LAMA_000109000.1-p1	>LAMA_000109000.1-p1 | transcript=LAMA_000109000.1 | gene=LAMA_000109000 | organism=Leishmania_amazonensis_MHOM/BR/71973/M2269 | gene_product=Fumarate hydratase (Fumerase)/Fumarase C-terminus, putative | transcript_product=Fumarate hydratase (Fumerase)/Fum
	LAMA_000105300.1	Enoyl-CoA hydratase/isomerase	0.00572629	-8.12722	27.8571	27.7664	27.2444	22.4862	18	18	7	7	7	36	36	36	29.037	5	6	5	1	0	0	LAMA_000105300.1-p1	>LAMA_000105300.1-p1 | transcript=LAMA_000105300.1 | gene=LAMA_000105300 | organism=Leishmania_amazonensis_MHOM/BR/71973/M2269 | gene_product=Enoyl-CoA hydratase/isomerase, putative | transcript_product=Enoyl-CoA hydratase/isomerase, putative | location=KE
	LAMA_000437100.1	Arginosuccinate synthase	1.05687e-09	-10.5322	28.6089	28.4907	28.4971	18	18	18	15	15	15	38.7	38.7	38.7	46.507	10	9	10	0	0	0	LAMA_000437100.1-p1	>LAMA_000437100.1-p1 | transcript=LAMA_000437100.1 | gene=LAMA_000437100 | organism=Leishmania_amazonensis_MHOM/BR/71973/M2269 | gene_product=Arginosuccinate synthase, putative | transcript_product=Arginosuccinate synthase, putative | location=KE390162.1:1
	LAMA_000054500.1	Lyase/Adenylosuccinate lyase C-terminal	2.68219e-07	-8.60057	26.7698	26.6756	26.3563	18	18	18	7	7	7	19	19	19	53.939	6	7	5	0	0	0	LAMA_000054500.1-p1	>LAMA_000054500.1-p1 | transcript=LAMA_000054500.1 | gene=LAMA_000054500 | organism=Leishmania_amazonensis_MHOM/BR/71973/M2269 | gene_product=Lyase/Adenylosuccinate lyase C-terminal, putative | transcript_product=Lyase/Adenylosuccinate lyase C-terminal, pu
	LAMA_000204500.1	Adenylosuccinate synthetase	6.6663e-08	-8.31377	26.4514	26.1574	26.3325	18	18	18	9	9	9	18.5	18.5	18.5	78.253	6	5	4	0	0	0	LAMA_000204500.1-p1	>LAMA_000204500.1-p1 | transcript=LAMA_000204500.1 | gene=LAMA_000204500 | organism=Leishmania_amazonensis_MHOM/BR/71973/M2269 | gene_product=Adenylosuccinate synthetase, putative | transcript_product=Adenylosuccinate synthetase, putative | location=KE3909
	LAMA_000453000.1	Alanine racemase, N-terminal domain containing protein	4.25461e-09	-12.7549	30.7106	30.8845	30.6697	18	18	18	20	20	20	79.6	79.6	79.6	27.254	19	18	17	0	0	0	LAMA_000453000.1-p1	>LAMA_000453000.1-p1 | transcript=LAMA_000453000.1 | gene=LAMA_000453000 | organism=Leishmania_amazonensis_MHOM/BR/71973/M2269 | gene_product=Alanine racemase, N-terminal domain containing protein, putative | transcript_product=Alanine racemase, N-terminal
	LAMA_000438900.1	Aldose 1-epimerase	1.1129e-10	-9.62006	27.581	27.6469	27.6322	18	18	18	8	8	8	32.6	32.6	32.6	44.018	7	5	6	0	0	0	LAMA_000438900.1-p1	>LAMA_000438900.1-p1 | transcript=LAMA_000438900.1 | gene=LAMA_000438900 | organism=Leishmania_amazonensis_MHOM/BR/71973/M2269 | gene_product=Aldose 1-epimerase, putative | transcript_product=Aldose 1-epimerase, putative | location=KE390574.1:27912-29138(+
	LAMA_000776900.1	Aldose 1-epimerase	6.31049e-05	-5.7232	23.5447	24.3586	23.2663	18	18	18	8	3	3	34	15.6	15.6	41.323	1	2	1	0	0	0	LAMA_000776900.1-p1	>LAMA_000776900.1-p1 | transcript=LAMA_000776900.1 | gene=LAMA_000776900 | organism=Leishmania_amazonensis_MHOM/BR/71973/M2269 | gene_product=Aldose 1-epimerase, putative | transcript_product=Aldose 1-epimerase, putative | location=KE391911.1:4377-5492(+)
	LAMA_000777000.1	Aldose 1-epimerase	0.00420737	-9.09016	28.3599	28.9919	28.53	18	18	22.6114	12	12	7	38.2	38.2	20.2	41.953	6	8	8	0	0	1	LAMA_000777000.1-p1	>LAMA_000777000.1-p1 | transcript=LAMA_000777000.1 | gene=LAMA_000777000 | organism=Leishmania_amazonensis_MHOM/BR/71973/M2269 | gene_product=Aldose 1-epimerase, putative | transcript_product=Aldose 1-epimerase, putative | location=KE389785.1:1225-2358(+)
	LAMA_000711400.1	Ribulose-phosphate 3 epimerase family	2.27002e-05	-8.20264	26.8072	25.5524	26.2483	18	18	18	3	3	3	12.9	12.9	12.9	27.371	3	2	2	0	0	0	LAMA_000711400.1-p1	>LAMA_000711400.1-p1 | transcript=LAMA_000711400.1 | gene=LAMA_000711400 | organism=Leishmania_amazonensis_MHOM/BR/71973/M2269 | gene_product=Ribulose-phosphate 3 epimerase family, putative | transcript_product=Ribulose-phosphate 3 epimerase family, putati
	LAMA_000499500.1	CoA binding domain/Succinyl-CoA ligase like flavodoxin domain/CoA-ligase	0.00414164	-7.01423	31.8612	31.5292	31.6001	26.2938	22.3477	25.3064	23	23	23	63.5	63.5	63.5	30.944	18	18	20	4	2	5	LAMA_000499500.1-p1	>LAMA_000499500.1-p1 | transcript=LAMA_000499500.1 | gene=LAMA_000499500 | organism=Leishmania_amazonensis_MHOM/BR/71973/M2269 | gene_product=CoA binding domain/Succinyl-CoA ligase like flavodoxin domain/CoA-ligase, putative | transcript_product=CoA bindin
	LAMA_000264200.1;LAMA_000264000.1	Acyl CoA binding protein	1.67312e-05	-11.2673	29.7466	30.0096	29.2681	19.2226	18	18	7	7	7	83.3	83.3	83.3	10.72	6	6	7	1	0	0	LAMA_000264200.1-p1;LAMA_000264000.1-p1	>LAMA_000264200.1-p1 | transcript=LAMA_000264200.1 | gene=LAMA_000264200 | organism=Leishmania_amazonensis_MHOM/BR/71973/M2269 | gene_product=Acyl CoA binding protein, putative | transcript_product=Acyl CoA binding protein, putative | location=KE391901.1:1
	LAMA_000335700.1	ATP-grasp domain/CoA-ligase	0.0401825	-2.42645	32.1966	32.3004	31.9863	30.8967	28.1882	30.1192	27	27	27	63	63	63	44.097	23	22	21	7	2	7	LAMA_000335700.1-p1	>LAMA_000335700.1-p1 | transcript=LAMA_000335700.1 | gene=LAMA_000335700 | organism=Leishmania_amazonensis_MHOM/BR/71973/M2269 | gene_product=ATP-grasp domain/CoA-ligase, putative | transcript_product=ATP-grasp domain/CoA-ligase, putative | location=KE3909
	LAMA_000531500.1	Methylmalonyl-CoA mutase/B12 binding domain containing protein	8.02659e-06	-8.05173	26.538	26.0287	25.5885	18	18	18	8	8	8	13.6	13.6	13.6	79.522	5	5	4	0	0	0	LAMA_000531500.1-p1	>LAMA_000531500.1-p1 | transcript=LAMA_000531500.1 | gene=LAMA_000531500 | organism=Leishmania_amazonensis_MHOM/BR/71973/M2269 | gene_product=Methylmalonyl-CoA mutase/B12 binding domain containing protein, putative | transcript_product=Methylmalonyl-CoA mu
	LAMA_000402000.1	Phosphoglucomutase/phosphomannomutase, alpha/beta/alpha domain I/Phosphoglucomutase/phosphomannomutase, alpha/beta	5.96693e-08	-10.864	29.0581	28.6829	28.8509	18	18	18	22	22	22	56.5	56.5	56.5	63.808	13	16	18	0	0	0	LAMA_000402000.1-p1	>LAMA_000402000.1-p1 | transcript=LAMA_000402000.1 | gene=LAMA_000402000 | organism=Leishmania_amazonensis_MHOM/BR/71973/M2269 | gene_product=Phosphoglucomutase/phosphomannomutase, alpha/beta/alpha domain I/Phosphoglucomutase/phosphomannomutase, alpha/beta
	LAMA_000326400.1	haloacid dehalogenase-like hydrolase/Eukaryotic phosphomannomutase	1.48354e-07	-10.9933	29.179	28.7239	29.077	18	18	18	8	8	8	29.6	29.6	29.6	28.093	7	3	6	0	0	0	LAMA_000326400.1-p1	>LAMA_000326400.1-p1 | transcript=LAMA_000326400.1 | gene=LAMA_000326400 | organism=Leishmania_amazonensis_MHOM/BR/71973/M2269 | gene_product=haloacid dehalogenase-like hydrolase/Eukaryotic phosphomannomutase, putative | transcript_product=haloacid dehalog
	LAMA_000436400.1	YjgF/chorismate_mutase-like endoribonuclease/Endoribonuclease L-PSP	0.00548556	-11.4547	33.5945	33.6781	33.6105	24.6622	18	23.8567	10	10	10	55.8	55.8	55.8	16.82	10	9	9	1	0	1	LAMA_000436400.1-p1	>LAMA_000436400.1-p1 | transcript=LAMA_000436400.1 | gene=LAMA_000436400 | organism=Leishmania_amazonensis_MHOM/BR/71973/M2269 | gene_product=YjgF/chorismate_mutase-like, putative endoribonuclease/Endoribonuclease L-PSP, putative | transcript_product=YjgF/
	LAMA_000131700.1	Iron/manganese superoxide dismutases, alpha-hairpin domain/Iron/manganese superoxide dismutases, C-terminal domain	0.00642822	-9.33101	30.9219	31.1269	30.6357	23.3422	18	23.3494	9	9	9	35.2	35.2	35.2	26.601	8	9	8	1	0	1	LAMA_000131700.1-p1	>LAMA_000131700.1-p1 | transcript=LAMA_000131700.1 | gene=LAMA_000131700 | organism=Leishmania_amazonensis_MHOM/BR/71973/M2269 | gene_product=Iron/manganese superoxide dismutases, alpha-hairpin domain/Iron/manganese superoxide dismutases, C-terminal domain
	LAMA_000761200.1	Phosphoglucomutase/phosphomannomutase, alpha/beta/alpha domain I/Phosphoglucomutase/phosphomannomutase, alpha/beta	8.10055e-07	-8.04554	25.8909	26.3542	25.8916	18	18	18	8	8	8	20.9	20.9	20.9	65.063	4	4	6	0	0	0	LAMA_000761200.1-p1	>LAMA_000761200.1-p1 | transcript=LAMA_000761200.1 | gene=LAMA_000761200 | organism=Leishmania_amazonensis_MHOM/BR/71973/M2269 | gene_product=Phosphoglucomutase/phosphomannomutase, alpha/beta/alpha domain I/Phosphoglucomutase/phosphomannomutase, alpha/beta
	LAMA_000214200.1	Pyridine nucleotide-disulphide oxidoreductase	1.01333e-06	-5.51132	23.3184	23.7057	23.5099	18	18	18	3	3	3	8.4	8.4	8.4	61.832	1	2	2	0	0	0	LAMA_000214200.1-p1	>LAMA_000214200.1-p1 | transcript=LAMA_000214200.1 | gene=LAMA_000214200 | organism=Leishmania_amazonensis_MHOM/BR/71973/M2269 | gene_product=Pyridine nucleotide-disulphide oxidoreductase, putative | transcript_product=Pyridine nucleotide-disulphide oxidor
	LAMA_000065400.1	Pyridine nucleotide-disulphide oxidoreductase/Pyridine nucleotide-disulphide oxidoreductase, dimerisation domain c	0.00381121	-7.82127	31.5383	31.7946	31.4998	25.4976	21.2525	24.6187	31	31	31	78.4	78.4	78.4	53.104	24	23	22	5	2	2	LAMA_000065400.1-p1	>LAMA_000065400.1-p1 | transcript=LAMA_000065400.1 | gene=LAMA_000065400 | organism=Leishmania_amazonensis_MHOM/BR/71973/M2269 | gene_product=Pyridine nucleotide-disulphide oxidoreductase/Pyridine nucleotide-disulphide oxidoreductase, dimerisation domain c
	LAMA_000703600.1	NADH:flavin oxidoreductase / NADH oxidase family/Pyridine nucleotide-disulphide oxidoreductase/Glucose inhibited d	1.00208e-06	-8.37071	26.7025	26.1461	26.2635	18	18	18	8	8	8	15.5	15.5	15.5	78.794	4	5	5	0	0	0	LAMA_000703600.1-p1	>LAMA_000703600.1-p1 | transcript=LAMA_000703600.1 | gene=LAMA_000703600 | organism=Leishmania_amazonensis_MHOM/BR/71973/M2269 | gene_product=NADH:flavin oxidoreductase / NADH oxidase family/Pyridine nucleotide-disulphide oxidoreductase/Glucose inhibited d
	LAMA_000425200.1	Oxidoreductase FAD-binding domain/Oxidoreductase NAD-binding domain containing protein	1.69218e-08	-12.2423	30.3144	30.3475	30.0648	18	18	18	21	21	21	71.6	71.6	71.6	31.878	19	17	14	0	0	0	LAMA_000425200.1-p1	>LAMA_000425200.1-p1 | transcript=LAMA_000425200.1 | gene=LAMA_000425200 | organism=Leishmania_amazonensis_MHOM/BR/71973/M2269 | gene_product=Oxidoreductase FAD-binding domain/Oxidoreductase NAD-binding domain containing protein, putative | transcript_prod
	LAMA_000203200.1	Oxidoreductase FAD-binding domain/Oxidoreductase NAD-binding domain containing protein	1.70163e-08	-9.44084	27.3402	27.5727	27.4097	18	18	18	10	10	10	43.8	43.8	43.8	34.76	5	6	7	0	0	0	LAMA_000203200.1-p1	>LAMA_000203200.1-p1 | transcript=LAMA_000203200.1 | gene=LAMA_000203200 | organism=Leishmania_amazonensis_MHOM/BR/71973/M2269 | gene_product=Oxidoreductase FAD-binding domain/Oxidoreductase NAD-binding domain containing protein, putative | transcript_prod
	LAMA_000425300.1	Oxidoreductase FAD-binding domain/Ferric reductase NAD binding domain/Oxidoreductase NAD-binding domain containing	3.14699e-06	-8.97239	26.6795	27.452	26.7857	18	18	18	9	9	9	31.8	31.8	31.8	32.344	8	6	7	0	0	0	LAMA_000425300.1-p1	>LAMA_000425300.1-p1 | transcript=LAMA_000425300.1 | gene=LAMA_000425300 | organism=Leishmania_amazonensis_MHOM/BR/71973/M2269 | gene_product=Oxidoreductase FAD-binding domain/Ferric reductase NAD binding domain/Oxidoreductase NAD-binding domain containing
	LAMA_000225800.1	Oxidoreductase FAD-binding domain/Ferric reductase NAD binding domain/Oxidoreductase NAD-binding domain containing	3.30821e-07	-8.57445	26.3727	26.8213	26.5294	18	18	18	8	8	8	46.6	46.6	46.6	31.523	6	6	4	0	0	0	LAMA_000225800.1-p1	>LAMA_000225800.1-p1 | transcript=LAMA_000225800.1 | gene=LAMA_000225800 | organism=Leishmania_amazonensis_MHOM/BR/71973/M2269 | gene_product=Oxidoreductase FAD-binding domain/Ferric reductase NAD binding domain/Oxidoreductase NAD-binding domain containing
	LAMA_000256900.1	Endoplasmic Reticulum Oxidoreductin 1 (ERO1)	3.0378e-08	-8.00837	26.0725	26.0793	25.8733	18	18	18	6	6	6	20.9	20.9	20.9	48.05	4	5	4	0	0	0	LAMA_000256900.1-p1	>LAMA_000256900.1-p1 | transcript=LAMA_000256900.1 | gene=LAMA_000256900 | organism=Leishmania_amazonensis_MHOM/BR/71973/M2269 | gene_product=Endoplasmic Reticulum Oxidoreductin 1 (ERO1), putative | transcript_product=Endoplasmic Reticulum Oxidoreductin 1
	LAMA_000737300.1	Calcineurin-like phosphoesterase	2.07639e-08	-8.52157	26.6232	26.5419	26.3996	18	18	18	7	7	6	23.6	23.6	20.3	33.623	6	4	5	0	0	0	LAMA_000737300.1-p1	>LAMA_000737300.1-p1 | transcript=LAMA_000737300.1 | gene=LAMA_000737300 | organism=Leishmania_amazonensis_MHOM/BR/71973/M2269 | gene_product=Calcineurin-like phosphoesterase, putative | transcript_product=Calcineurin-like phosphoesterase, putative | locat
	LAMA_000579600.1	Putative serine esterase (DUF676)	1.24926e-08	-8.94909	26.9266	27.0632	26.8574	18	18	18	5	5	5	13.8	13.8	13.8	54.14	4	3	3	0	0	0	LAMA_000579600.1-p1	>LAMA_000579600.1-p1 | transcript=LAMA_000579600.1 | gene=LAMA_000579600 | organism=Leishmania_amazonensis_MHOM/BR/71973/M2269 | gene_product=Putative serine esterase (DUF676), putative | transcript_product=Putative serine esterase (DUF676), putative | loc
	LAMA_000284200.1	35-cyclic nucleotide phosphodiesterase	0.001656	-5.55779	22.1349	23.9362	24.6023	18	18	18	3	3	3	7.1	7.1	7.1	70.666	1	1	2	0	0	0	LAMA_000284200.1-p1	>LAMA_000284200.1-p1 | transcript=LAMA_000284200.1 | gene=LAMA_000284200 | organism=Leishmania_amazonensis_MHOM/BR/71973/M2269 | gene_product=35-cyclic nucleotide phosphodiesterase, putative | transcript_product=35-cyclic nucleotide phosphodiesterase,
	LAMA_000433400.1	Calcineurin-like phosphoesterase	0.00687664	-5.12664	23.7872	24.8731	23.4233	20.7036	18	18	3	3	3	3.6	3.6	3.6	85.564	1	2	1	1	0	0	LAMA_000433400.1-p1	>LAMA_000433400.1-p1 | transcript=LAMA_000433400.1 | gene=LAMA_000433400 | organism=Leishmania_amazonensis_MHOM/BR/71973/M2269 | gene_product=Calcineurin-like phosphoesterase, putative | transcript_product=Calcineurin-like phosphoesterase, putative | locat
	LAMA_000275200.1	Tetratricopeptide repeat/PPP5 TPR repeat region/Calcineurin-like phosphoesterase	1.7066e-05	-8.88695	27.6062	26.4095	26.6451	18	18	18	9	9	9	22.4	22.4	22.4	52.946	7	4	7	0	0	0	LAMA_000275200.1-p1	>LAMA_000275200.1-p1 | transcript=LAMA_000275200.1 | gene=LAMA_000275200 | organism=Leishmania_amazonensis_MHOM/BR/71973/M2269 | gene_product=Tetratricopeptide repeat/PPP5 TPR repeat region/Calcineurin-like phosphoesterase, putative | transcript_product=Te
	LAMA_000190400.1	Calcineurin-like phosphoesterase	0.00155314	-6.1217	25.1418	24.6748	22.5484	18	18	18	2	2	2	1.9	1.9	1.9	109.43	2	2	1	0	0	0	LAMA_000190400.1-p1	>LAMA_000190400.1-p1 | transcript=LAMA_000190400.1 | gene=LAMA_000190400 | organism=Leishmania_amazonensis_MHOM/BR/71973/M2269 | gene_product=Calcineurin-like phosphoesterase, putative | transcript_product=Calcineurin-like phosphoesterase, putative | locat
	LAMA_000520600.1	Thioesterase-like superfamily/Thioesterase superfamily	0.024741	-4.62324	24.04	23.6894	24.0778	21.9375	18	18	2	2	2	10.1	10.1	10.1	38.688	1	1	1	1	0	0	LAMA_000520600.1-p1	>LAMA_000520600.1-p1 | transcript=LAMA_000520600.1 | gene=LAMA_000520600 | organism=Leishmania_amazonensis_MHOM/BR/71973/M2269 | gene_product=Thioesterase-like superfamily/Thioesterase superfamily, putative | transcript_product=Thioesterase-like superfamil
	LAMA_000124300.1	Calcineurin-like phosphoesterase	0.00321856	-6.26605	25.0205	25.4788	22.2989	18	18	18	6	6	6	15.8	15.8	15.8	41.253	3	4	1	0	0	0	LAMA_000124300.1-p1	>LAMA_000124300.1-p1 | transcript=LAMA_000124300.1 | gene=LAMA_000124300 | organism=Leishmania_amazonensis_MHOM/BR/71973/M2269 | gene_product=Calcineurin-like phosphoesterase, putative | transcript_product=Calcineurin-like phosphoesterase, putative | locat
	LAMA_000648000.1	Serine-threonine protein phosphatase N-terminal domain/Calcineurin-like phosphoesterase	0.00794928	-5.8849	25.4003	24.8648	24.9454	18	18	21.5559	4	3	3	13.2	10.7	10.7	40.752	2	1	2	0	0	1	LAMA_000648000.1-p1	>LAMA_000648000.1-p1 | transcript=LAMA_000648000.1 | gene=LAMA_000648000 | organism=Leishmania_amazonensis_MHOM/BR/71973/M2269 | gene_product=Serine-threonine protein phosphatase N-terminal domain/Calcineurin-like phosphoesterase, putative | transcript_pro
	LAMA_000664800.1	Calcineurin-like phosphoesterase superfamily domain containing protein	1.93215e-05	-7.29312	25.0013	24.9656	25.9125	18	18	18	3	3	3	36.6	36.6	36.6	22.413	1	3	3	0	0	0	LAMA_000664800.1-p1	>LAMA_000664800.1-p1 | transcript=LAMA_000664800.1 | gene=LAMA_000664800 | organism=Leishmania_amazonensis_MHOM/BR/71973/M2269 | gene_product=Calcineurin-like phosphoesterase superfamily domain containing protein, putative | transcript_product=Calcineurin-
	LAMA_000618400.1	Calcineurin-like phosphoesterase	2.58125e-05	-7.49077	25.2455	26.167	25.0598	18	18	18	3	3	3	10.2	10.2	10.2	40.297	2	3	2	0	0	0	LAMA_000618400.1-p1	>LAMA_000618400.1-p1 | transcript=LAMA_000618400.1 | gene=LAMA_000618400 | organism=Leishmania_amazonensis_MHOM/BR/71973/M2269 | gene_product=Calcineurin-like phosphoesterase, putative | transcript_product=Calcineurin-like phosphoesterase, putative | locat
	LAMA_000472600.1	Phospholipase/Carboxylesterase	0.01744	-6.66536	28.3888	27.2466	27.1811	23.7471	21.0733	18	9	9	9	29.9	29.9	29.9	30.343	8	4	6	2	1	0	LAMA_000472600.1-p1	>LAMA_000472600.1-p1 | transcript=LAMA_000472600.1 | gene=LAMA_000472600 | organism=Leishmania_amazonensis_MHOM/BR/71973/M2269 | gene_product=Phospholipase/Carboxylesterase, putative | transcript_product=Phospholipase/Carboxylesterase, putative | location=
	LAMA_000063000.1	Plus-3 domain/Calcineurin-like phosphoesterase	0.0206514	-7.3038	29.3302	29.2775	28.873	24.4245	18	23.1449	22	22	22	38.8	38.8	38.8	71.845	13	15	10	3	0	1	LAMA_000063000.1-p1	>LAMA_000063000.1-p1 | transcript=LAMA_000063000.1 | gene=LAMA_000063000 | organism=Leishmania_amazonensis_MHOM/BR/71973/M2269 | gene_product=Plus-3 domain/Calcineurin-like phosphoesterase, putative | transcript_product=Plus-3 domain/Calcineurin-like phosp
	LAMA_000685800.1	Calcineurin-like phosphoesterase	0.0120311	-2.86044	28.3218	28.1315	27.9543	26.1543	24.0137	25.6583	12	12	12	51	51	51	34.995	8	7	8	2	1	3	LAMA_000685800.1-p1	>LAMA_000685800.1-p1 | transcript=LAMA_000685800.1 | gene=LAMA_000685800 | organism=Leishmania_amazonensis_MHOM/BR/71973/M2269 | gene_product=Calcineurin-like phosphoesterase, putative | transcript_product=Calcineurin-like phosphoesterase, putative | locat
	LAMA_000261200.1	Dihydrouridine synthase (Dus)	1.52819e-05	-4.50177	22.6899	22.6742	22.1412	18	18	18	4	4	4	9.2	9.2	9.2	63.964	1	2	1	0	0	0	LAMA_000261200.1-p1	>LAMA_000261200.1-p1 | transcript=LAMA_000261200.1 | gene=LAMA_000261200 | organism=Leishmania_amazonensis_MHOM/BR/71973/M2269 | gene_product=Dihydrouridine synthase (Dus), putative | transcript_product=Dihydrouridine synthase (Dus), putative | location=KE
	LAMA_000016400.1	Dihydrofolate reductase/Thymidylate synthase	0.000456246	-9.91265	28.9079	28.7877	28.8586	20.8162	18	18	22	22	22	46.3	46.3	46.3	58.639	12	15	18	1	0	0	LAMA_000016400.1-p1	>LAMA_000016400.1-p1 | transcript=LAMA_000016400.1 | gene=LAMA_000016400 | organism=Leishmania_amazonensis_MHOM/BR/71973/M2269 | gene_product=Dihydrofolate reductase/Thymidylate synthase, putative | transcript_product=Dihydrofolate reductase/Thymidylate sy
	LAMA_000280100.1	Citrate synthase, C-terminal domain containing protein	5.01463e-06	-10.1573	28.2419	28.6427	27.5873	18	18	18	7	7	7	44.5	44.5	44.5	13.763	4	7	4	0	0	0	LAMA_000280100.1-p1	>LAMA_000280100.1-p1 | transcript=LAMA_000280100.1 | gene=LAMA_000280100 | organism=Leishmania_amazonensis_MHOM/BR/71973/M2269 | gene_product=Citrate synthase, C-terminal domain containing protein, putative | transcript_product=Citrate synthase, C-terminal
	LAMA_000475600.1	Hydroxymethylglutaryl-coenzyme A synthase N terminal	0.00298989	-7.18785	32.5381	32.3973	32.3423	26.2015	23.0156	26.497	41	41	41	71.5	71.5	71.5	55.313	34	35	34	3	1	3	LAMA_000475600.1-p1	>LAMA_000475600.1-p1 | transcript=LAMA_000475600.1 | gene=LAMA_000475600 | organism=Leishmania_amazonensis_MHOM/BR/71973/M2269 | gene_product=Hydroxymethylglutaryl-coenzyme A synthase N terminal, putative | transcript_product=Hydroxymethylglutaryl-coenzyme
	LAMA_000568400.1	Biopterin-dependent aromatic amino acid hydroxylase	3.97133e-05	-9.02411	27.1615	27.7427	26.1681	18	18	18	10	10	10	38.1	38.1	38.1	51.47	7	8	5	0	0	0	LAMA_000568400.1-p1	>LAMA_000568400.1-p1 | transcript=LAMA_000568400.1 | gene=LAMA_000568400 | organism=Leishmania_amazonensis_MHOM/BR/71973/M2269 | gene_product=Biopterin-dependent aromatic amino acid hydroxylase, putative | transcript_product=Biopterin-dependent aromatic am
	LAMA_000569100.1	haloacid dehalogenase-like hydrolase/Sucrose-6F-phosphate phosphohydrolase	3.46584e-07	-9.64087	27.9387	27.4682	27.5157	18	18	18	9	9	9	38.4	38.4	38.4	35.323	5	6	4	0	0	0	LAMA_000569100.1-p1	>LAMA_000569100.1-p1 | transcript=LAMA_000569100.1 | gene=LAMA_000569100 | organism=Leishmania_amazonensis_MHOM/BR/71973/M2269 | gene_product=haloacid dehalogenase-like hydrolase/Sucrose-6F-phosphate phosphohydrolase, putative | transcript_product=haloacid
	LAMA_000566900.1	haloacid dehalogenase-like hydrolase/Sucrose-6F-phosphate phosphohydrolase	0.00037749	-6.32841	25.4686	23.8201	23.6966	18	18	18	4	4	4	11.7	11.7	11.7	44.389	3	1	2	0	0	0	LAMA_000566900.1-p1	>LAMA_000566900.1-p1 | transcript=LAMA_000566900.1 | gene=LAMA_000566900 | organism=Leishmania_amazonensis_MHOM/BR/71973/M2269 | gene_product=haloacid dehalogenase-like hydrolase/Sucrose-6F-phosphate phosphohydrolase, putative | transcript_product=haloacid
	LAMA_000346000.1	S-adenosyl-L-homocysteine hydrolase/S-adenosyl-L-homocysteine hydrolase, NAD binding domain/D-isomer specific 2-hy	2.95055e-08	-15.4064	33.6595	33.3232	33.2363	18	18	18	31	31	31	65.2	65.2	65.2	47.871	30	29	27	0	0	0	LAMA_000346000.1-p1	>LAMA_000346000.1-p1 | transcript=LAMA_000346000.1 | gene=LAMA_000346000 | organism=Leishmania_amazonensis_MHOM/BR/71973/M2269 | gene_product=S-adenosyl-L-homocysteine hydrolase/S-adenosyl-L-homocysteine hydrolase, NAD binding domain/D-isomer specific 2-hy
	LAMA_000768300.1	Transketolase, pyrimidine binding domain/Transketolase, C-terminal domain containing protein	2.12284e-09	-12.2963	30.4026	30.2359	30.2503	18	18	18	14	14	14	39.1	39.1	39.1	39.889	11	13	11	0	0	0	LAMA_000768300.1-p1	>LAMA_000768300.1-p1 | transcript=LAMA_000768300.1 | gene=LAMA_000768300 | organism=Leishmania_amazonensis_MHOM/BR/71973/M2269 | gene_product=Transketolase, pyrimidine binding domain/Transketolase, C-terminal domain containing protein, putative | transcrip
	LAMA_000249200.1	Transaldolase/Fructose-6-phosphate aldolase	6.61527e-09	-13.1535	31.2555	31.1997	31.0054	18	18	18	17	17	17	48.8	48.8	48.8	36.992	14	15	16	0	0	0	LAMA_000249200.1-p1	>LAMA_000249200.1-p1 | transcript=LAMA_000249200.1 | gene=LAMA_000249200 | organism=Leishmania_amazonensis_MHOM/BR/71973/M2269 | gene_product=Transaldolase/Fructose-6-phosphate aldolase, putative | transcript_product=Transaldolase/Fructose-6-phosphate aldo
	LAMA_000070400.1	Phosphorylase superfamily	9.61974e-10	-12.5087	30.4245	30.5759	30.5257	18	18	18	17	17	17	70.3	70.3	70.3	33.386	16	16	16	0	0	0	LAMA_000070400.1-p1	>LAMA_000070400.1-p1 | transcript=LAMA_000070400.1 | gene=LAMA_000070400 | organism=Leishmania_amazonensis_MHOM/BR/71973/M2269 | gene_product=Phosphorylase superfamily, putative | transcript_product=Phosphorylase superfamily, putative | location=KE391442.1
	LAMA_000638600.1	Thiolase, N-terminal domain/Thiolase, C-terminal domain containing protein	2.79795e-08	-10.478	28.6031	28.3117	28.519	18	18	18	13	13	13	41.4	41.4	41.4	37.371	8	10	11	0	0	0	LAMA_000638600.1-p1	>LAMA_000638600.1-p1 | transcript=LAMA_000638600.1 | gene=LAMA_000638600 | organism=Leishmania_amazonensis_MHOM/BR/71973/M2269 | gene_product=Thiolase, N-terminal domain/Thiolase, C-terminal domain containing protein, putative | transcript_product=Thiolase
	LAMA_000288700.1	Inosine-uridine preferring nucleoside hydrolase	7.04878e-08	-10.3401	28.5076	28.1392	28.3737	18	18	18	5	5	5	22.6	22.6	22.6	34.275	3	5	4	0	0	0	LAMA_000288700.1-p1	>LAMA_000288700.1-p1 | transcript=LAMA_000288700.1 | gene=LAMA_000288700 | organism=Leishmania_amazonensis_MHOM/BR/71973/M2269 | gene_product=Inosine-uridine preferring nucleoside hydrolase, putative | transcript_product=Inosine-uridine preferring nucleosi
	LAMA_000615200.1	Protein of unknown function (DUF2817)/Succinylglutamate desuccinylase / Aspartoacylase family	1.6565e-07	-9.24909	27.2965	27.4278	27.023	18	18	18	9	9	9	29.9	29.9	29.9	45.532	7	6	6	0	0	0	LAMA_000615200.1-p1	>LAMA_000615200.1-p1 | transcript=LAMA_000615200.1 | gene=LAMA_000615200 | organism=Leishmania_amazonensis_MHOM/BR/71973/M2269 | gene_product=Protein of unknown function (DUF2817)/Succinylglutamate desuccinylase / Aspartoacylase family, putative | transcri
	LAMA_000573100.1	Class II Aldolase and Adducin N-terminal domain containing protein	2.57693e-07	-10.4298	28.3545	28.7193	28.2157	18	18	18	9	9	9	51.1	51.1	51.1	25.632	7	8	4	0	0	0	LAMA_000573100.1-p1	>LAMA_000573100.1-p1 | transcript=LAMA_000573100.1 | gene=LAMA_000573100 | organism=Leishmania_amazonensis_MHOM/BR/71973/M2269 | gene_product=Class II Aldolase and Adducin N-terminal domain containing protein, putative | transcript_product=Class II Aldolas
	LAMA_000204000.1	Alpha/beta hydrolase family	1.37296e-07	-8.50841	26.68	26.5264	26.3188	18	18	18	8	8	8	31.5	31.5	31.5	43.517	8	6	7	0	0	0	LAMA_000204000.1-p1	>LAMA_000204000.1-p1 | transcript=LAMA_000204000.1 | gene=LAMA_000204000 | organism=Leishmania_amazonensis_MHOM/BR/71973/M2269 | gene_product=Alpha/beta hydrolase family, putative | transcript_product=Alpha/beta hydrolase family, putative | location=KE3909
	LAMA_000468900.1	HpcH/HpaI aldolase/citrate lyase family	9.95677e-05	-5.57534	23.9174	23.9496	22.859	18	18	18	2	2	2	7.9	7.9	7.9	56.557	1	1	1	0	0	0	LAMA_000468900.1-p1	>LAMA_000468900.1-p1 | transcript=LAMA_000468900.1 | gene=LAMA_000468900 | organism=Leishmania_amazonensis_MHOM/BR/71973/M2269 | gene_product=HpcH/HpaI aldolase/citrate lyase family, putative | transcript_product=HpcH/HpaI aldolase/citrate lyase family, pu
	LAMA_000211300.1	Inosine-uridine preferring nucleoside hydrolase	4.10989e-06	-9.59526	28.0487	27.6424	27.0947	18	18	18	11	11	11	42.3	42.3	42.3	39.224	7	9	7	0	0	0	LAMA_000211300.1-p1	>LAMA_000211300.1-p1 | transcript=LAMA_000211300.1 | gene=LAMA_000211300 | organism=Leishmania_amazonensis_MHOM/BR/71973/M2269 | gene_product=Inosine-uridine preferring nucleoside hydrolase, putative | transcript_product=Inosine-uridine preferring nucleosi
	LAMA_000524000.1	Carbon-nitrogen hydrolase	6.29487e-07	-6.67815	24.4957	24.6337	24.9051	18	18	18	3	3	3	12.9	12.9	12.9	31.129	2	2	2	0	0	0	LAMA_000524000.1-p1	>LAMA_000524000.1-p1 | transcript=LAMA_000524000.1 | gene=LAMA_000524000 | organism=Leishmania_amazonensis_MHOM/BR/71973/M2269 | gene_product=Carbon-nitrogen hydrolase, putative | transcript_product=Carbon-nitrogen hydrolase, putative | location=KE391870.1
	LAMA_000049700.1	Amidohydrolase family	0.000166245	-6.32183	24.6343	24.92	23.4112	18	18	18	5	5	5	10.6	10.6	10.6	76.55	4	3	2	0	0	0	LAMA_000049700.1-p1	>LAMA_000049700.1-p1 | transcript=LAMA_000049700.1 | gene=LAMA_000049700 | organism=Leishmania_amazonensis_MHOM/BR/71973/M2269 | gene_product=Amidohydrolase family, putative | transcript_product=Amidohydrolase family, putative | location=KE390133.1:198-229
	LAMA_000221800.1	Enolase, N-terminal domain/Enolase, C-terminal TIM barrel domain/Enolase C-terminal domain-like	0.0132502	-4.62719	33.3142	33.1049	33.0194	29.5607	26.3447	29.6516	39	39	39	86.9	86.9	86.9	46.086	29	31	28	8	1	11	LAMA_000221800.1-p1	>LAMA_000221800.1-p1 | transcript=LAMA_000221800.1 | gene=LAMA_000221800 | organism=Leishmania_amazonensis_MHOM/BR/71973/M2269 | gene_product=Enolase, N-terminal domain/Enolase, C-terminal TIM barrel domain/Enolase C-terminal domain-like, putative | transc
	LAMA_000498500.1	HpcH/HpaI aldolase/citrate lyase family	0.0030477	-3.54894	31.4988	31.8778	31.7857	29.0277	27.1678	28.32	14	14	14	45.5	45.5	45.5	30.37	11	13	13	3	2	2	LAMA_000498500.1-p1	>LAMA_000498500.1-p1 | transcript=LAMA_000498500.1 | gene=LAMA_000498500 | organism=Leishmania_amazonensis_MHOM/BR/71973/M2269 | gene_product=HpcH/HpaI aldolase/citrate lyase family, putative | transcript_product=HpcH/HpaI aldolase/citrate lyase family, pu
	LAMA_000505300.1	Nucleotide hydrolase	0.000178672	-6.38153	23.4974	24.519	25.1282	18	18	18	3	3	3	15.5	15.5	15.5	29.697	2	1	3	0	0	0	LAMA_000505300.1-p1	>LAMA_000505300.1-p1 | transcript=LAMA_000505300.1 | gene=LAMA_000505300 | organism=Leishmania_amazonensis_MHOM/BR/71973/M2269 | gene_product=Nucleotide hydrolase, putative | transcript_product=Nucleotide hydrolase, putative | location=KE390127.1:5245-6060
	LAMA_000155100.1	Glycosyl hydrolase family 47	4.56583e-06	-7.33484	25.7425	25.0023	25.2597	18	18	18	5	5	5	13	13	13	58.808	5	3	4	0	0	0	LAMA_000155100.1-p1	>LAMA_000155100.1-p1 | transcript=LAMA_000155100.1 | gene=LAMA_000155100 | organism=Leishmania_amazonensis_MHOM/BR/71973/M2269 | gene_product=Glycosyl hydrolase family 47, putative | transcript_product=Glycosyl hydrolase family 47, putative | location=KE39
	LAMA_000505800.1	Inosine-uridine preferring nucleoside hydrolase	0.000287182	-6.4306	25.0621	23.3537	24.876	18	18	18	3	3	3	12.9	12.9	12.9	37.853	2	1	2	0	0	0	LAMA_000505800.1-p1	>LAMA_000505800.1-p1 | transcript=LAMA_000505800.1 | gene=LAMA_000505800 | organism=Leishmania_amazonensis_MHOM/BR/71973/M2269 | gene_product=Inosine-uridine preferring nucleoside hydrolase, putative | transcript_product=Inosine-uridine preferring nucleosi
	LAMA_000638400.1	Tetrapyrrole (Corrin/Porphyrin) Methylases	0.000236083	-6.91653	24.5677	26.001	24.1809	18	18	18	4	4	4	24	24	24	29.523	2	4	1	0	0	0	LAMA_000638400.1-p1	>LAMA_000638400.1-p1 | transcript=LAMA_000638400.1 | gene=LAMA_000638400 | organism=Leishmania_amazonensis_MHOM/BR/71973/M2269 | gene_product=Tetrapyrrole (Corrin/Porphyrin) Methylases, putative | transcript_product=Tetrapyrrole (Corrin/Porphyrin) Methylas
	LAMA_000305900.1	Amidohydrolase family	7.86319e-05	-6.8469	24.7425	24.1869	25.6112	18	18	18	3	3	3	6.5	6.5	6.5	46.806	2	1	3	0	0	0	LAMA_000305900.1-p1	>LAMA_000305900.1-p1 | transcript=LAMA_000305900.1 | gene=LAMA_000305900 | organism=Leishmania_amazonensis_MHOM/BR/71973/M2269 | gene_product=Amidohydrolase family, putative | transcript_product=Amidohydrolase family, putative | location=KE391408.1:1027-23
	LAMA_000084900.1	DeoC/LacD family aldolase	0.000669592	-8.99027	28.0538	27.8894	27.8432	20.8156	18	18	10	10	10	55.2	55.2	55.2	29.546	7	7	9	1	0	0	LAMA_000084900.1-p1	>LAMA_000084900.1-p1 | transcript=LAMA_000084900.1 | gene=LAMA_000084900 | organism=Leishmania_amazonensis_MHOM/BR/71973/M2269 | gene_product=DeoC/LacD family aldolase, putative | transcript_product=DeoC/LacD family aldolase, putative | location=KE391367.1
	LAMA_000495400.1	Transketolase, pyrimidine binding domain/Transketolase, C-terminal domain containing protein	0.00247241	-9.29051	29.9766	30.3986	29.6006	21.9964	18	22.1079	16	16	16	38.9	38.9	38.9	37.873	12	14	11	1	0	1	LAMA_000495400.1-p1	>LAMA_000495400.1-p1 | transcript=LAMA_000495400.1 | gene=LAMA_000495400 | organism=Leishmania_amazonensis_MHOM/BR/71973/M2269 | gene_product=Transketolase, pyrimidine binding domain/Transketolase, C-terminal domain containing protein, putative | transcrip
	LAMA_000318400.1	Fructose-bisphosphate aldolase class-I	0.0200129	-10.1319	33.6322	33.6523	33.1545	25.3775	18	26.666	41	41	41	95.1	95.1	95.1	40.845	33	37	33	7	0	6	LAMA_000318400.1-p1	>LAMA_000318400.1-p1 | transcript=LAMA_000318400.1 | gene=LAMA_000318400 | organism=Leishmania_amazonensis_MHOM/BR/71973/M2269 | gene_product=Fructose-bisphosphate aldolase class-I, putative | transcript_product=Fructose-bisphosphate aldolase class-I, puta
	LAMA_000475100.1	Transketolase, thiamine diphosphate binding domain/Transketolase, pyrimidine binding domain/Transketolase, C-termi	0.0174254	-8.41712	30.8305	30.8246	30.4844	24.6356	18	24.2525	27	27	27	44	44	44	71.829	21	22	18	2	0	3	LAMA_000475100.1-p1	>LAMA_000475100.1-p1 | transcript=LAMA_000475100.1 | gene=LAMA_000475100 | organism=Leishmania_amazonensis_MHOM/BR/71973/M2269 | gene_product=Transketolase, thiamine diphosphate binding domain/Transketolase, pyrimidine binding domain/Transketolase, C-termi
	LAMA_000166400.1	Phosphorylase superfamily	0.00300552	-7.58221	27.5846	26.8367	25.0467	20.7213	18	18	12	12	12	43.1	43.1	43.1	36.855	9	6	4	1	0	0	LAMA_000166400.1-p1	>LAMA_000166400.1-p1 | transcript=LAMA_000166400.1 | gene=LAMA_000166400 | organism=Leishmania_amazonensis_MHOM/BR/71973/M2269 | gene_product=Phosphorylase superfamily, putative | transcript_product=Phosphorylase superfamily, putative | location=KE391269.1
	LAMA_000362300.1	Adenylate cyclase associated (CAP) N terminal/Adenylate cyclase associated (CAP) C terminal	0.0215927	-8.00445	28.4454	28.2227	27.8895	24.5443	18	18	9	9	9	50.4	50.4	50.4	29.427	7	6	6	5	0	0	LAMA_000362300.1-p1	>LAMA_000362300.1-p1 | transcript=LAMA_000362300.1 | gene=LAMA_000362300 | organism=Leishmania_amazonensis_MHOM/BR/71973/M2269 | gene_product=Adenylate cyclase associated (CAP) N terminal/Adenylate cyclase associated (CAP) C terminal, putative | transcript
	LAMA_000049900.1	Multicopper oxidase	3.3315e-07	-6.89745	24.9888	25.0173	24.6862	18	18	18	3	3	3	7.6	7.6	7.6	60.41	2	3	1	0	0	0	LAMA_000049900.1-p1	>LAMA_000049900.1-p1 | transcript=LAMA_000049900.1 | gene=LAMA_000049900 | organism=Leishmania_amazonensis_MHOM/BR/71973/M2269 | gene_product=Multicopper oxidase, putative | transcript_product=Multicopper oxidase, putative | location=KE391955.1:846-2471(-)
	LAMA_000087000.1	Coproporphyrinogen III oxidase	2.05171e-09	-11.184	29.183	29.2677	29.1011	18	18	18	9	9	9	32.6	32.6	32.6	34.349	7	7	9	0	0	0	LAMA_000087000.1-p1	>LAMA_000087000.1-p1 | transcript=LAMA_000087000.1 | gene=LAMA_000087000 | organism=Leishmania_amazonensis_MHOM/BR/71973/M2269 | gene_product=Coproporphyrinogen III oxidase, putative | transcript_product=Coproporphyrinogen III oxidase, putative | location=
	LAMA_000414400.1	Peroxidase	0.00352953	-4.71378	22.0814	24.2375	21.8225	18	18	18	2	2	2	5.3	5.3	5.3	38.112	1	1	1	0	0	0	LAMA_000414400.1-p1	>LAMA_000414400.1-p1 | transcript=LAMA_000414400.1 | gene=LAMA_000414400 | organism=Leishmania_amazonensis_MHOM/BR/71973/M2269 | gene_product=Peroxidase, putative | transcript_product=Peroxidase, putative | location=KE390310.1:12091-13116(-) | protein_leng
	LAMA_000586900.1	FAD binding domain/FAD linked oxidases, C-terminal domain containing protein	0.0282031	-5.12184	28.3615	28.6385	28.3616	25.3802	20.3629	24.253	20	20	20	39.6	39.6	39.6	69.542	13	15	12	2	1	1	LAMA_000586900.1-p1	>LAMA_000586900.1-p1 | transcript=LAMA_000586900.1 | gene=LAMA_000586900 | organism=Leishmania_amazonensis_MHOM/BR/71973/M2269 | gene_product=FAD binding domain/FAD linked oxidases, C-terminal domain containing protein, putative | transcript_product=FAD bi
	LAMA_000255100.1	Amidase	0.00965028	-7.12885	27.3352	27.1825	24.6578	18	18	21.789	8	8	8	15.5	15.5	15.5	66.026	6	7	1	0	0	1	LAMA_000255100.1-p1	>LAMA_000255100.1-p1 | transcript=LAMA_000255100.1 | gene=LAMA_000255100 | organism=Leishmania_amazonensis_MHOM/BR/71973/M2269 | gene_product=Amidase, putative | transcript_product=Amidase, putative | location=KE390569.1:28349-30148(-) | protein_length=599
	LAMA_000125900.1	FAD binding domain/FAD linked oxidases, C-terminal domain containing protein	1.96045e-05	-7.86047	26.4591	25.8226	25.2997	18	18	18	3	3	3	5.3	5.3	5.3	53.378	2	2	1	0	0	0	LAMA_000125900.1-p1	>LAMA_000125900.1-p1 | transcript=LAMA_000125900.1 | gene=LAMA_000125900 | organism=Leishmania_amazonensis_MHOM/BR/71973/M2269 | gene_product=FAD binding domain/FAD linked oxidases, C-terminal domain containing protein, putative | transcript_product=FAD bi
	LAMA_000444000.1	FAD binding domain/FAD linked oxidases, C-terminal domain containing protein	1.40922e-06	-7.91901	26.2274	25.9062	25.6234	18	18	18	5	5	5	13.9	13.9	13.9	56.954	4	3	3	0	0	0	LAMA_000444000.1-p1	>LAMA_000444000.1-p1 | transcript=LAMA_000444000.1 | gene=LAMA_000444000 | organism=Leishmania_amazonensis_MHOM/BR/71973/M2269 | gene_product=FAD binding domain/FAD linked oxidases, C-terminal domain containing protein, putative | transcript_product=FAD bi
	LAMA_000729800.1	Peroxidase	1.08347e-06	-10.3618	28.648	27.9437	28.4937	18	18	18	13	13	13	46.9	46.9	46.9	33.706	7	7	7	0	0	0	LAMA_000729800.1-p1	>LAMA_000729800.1-p1 | transcript=LAMA_000729800.1 | gene=LAMA_000729800 | organism=Leishmania_amazonensis_MHOM/BR/71973/M2269 | gene_product=Peroxidase, putative | transcript_product=Peroxidase, putative | location=KE389436.1:11399-12310(+) | protein_leng
	LAMA_000024600.1	Histidine phosphatase superfamily (branch 2)	9.54649e-06	-7.00391	25.0812	25.3918	24.5387	18	18	18	3	3	3	9	9	9	51.089	3	3	3	0	0	0	LAMA_000024600.1-p1	>LAMA_000024600.1-p1 | transcript=LAMA_000024600.1 | gene=LAMA_000024600 | organism=Leishmania_amazonensis_MHOM/BR/71973/M2269 | gene_product=Histidine phosphatase superfamily (branch 2), putative | transcript_product=Histidine phosphatase superfamily (bra
	LAMA_000634600.1	Inorganic H+ pyrophosphatase	0.00134847	-6.51352	30.6711	30.536	30.5451	24.9611	22.4389	24.8117	21	21	21	31	31	31	83.639	19	18	19	4	2	2	LAMA_000634600.1-p1	>LAMA_000634600.1-p1 | transcript=LAMA_000634600.1 | gene=LAMA_000634600 | organism=Leishmania_amazonensis_MHOM/BR/71973/M2269 | gene_product=Inorganic H+ pyrophosphatase, putative | transcript_product=Inorganic H+ pyrophosphatase, putative | location=KE39
	LAMA_000372200.1	Histidine phosphatase superfamily (branch 2)	0.000176931	-6.70419	25.5358	24.7648	23.812	18	18	18	2	2	2	6.2	6.2	6.2	48.457	2	1	1	0	0	0	LAMA_000372200.1-p1	>LAMA_000372200.1-p1 | transcript=LAMA_000372200.1 | gene=LAMA_000372200:pseudogene | organism=Leishmania_amazonensis_MHOM/BR/71973/M2269 | gene_product=Histidine phosphatase superfamily (branch 2), putative | transcript_product=Histidine phosphatase super
	LAMA_000272800.1	Inositol monophosphatase family	0.00542109	-5.16975	23.5979	24.8803	23.5432	18	18	20.5121	5	5	5	19.4	19.4	19.4	31.04	2	3	3	0	0	1	LAMA_000272800.1-p1	>LAMA_000272800.1-p1 | transcript=LAMA_000272800.1 | gene=LAMA_000272800 | organism=Leishmania_amazonensis_MHOM/BR/71973/M2269 | gene_product=Inositol monophosphatase family, putative | transcript_product=Inositol monophosphatase family, putative | locatio
	LAMA_000145400.1	Histidine phosphatase superfamily (branch 1)	0.00268714	-7.5311	26.8598	26.7089	26.4099	21.3853	18	18	6	6	6	37.4	37.4	37.4	28.845	4	4	5	1	0	0	LAMA_000145400.1-p1	>LAMA_000145400.1-p1 | transcript=LAMA_000145400.1 | gene=LAMA_000145400 | organism=Leishmania_amazonensis_MHOM/BR/71973/M2269 | gene_product=Histidine phosphatase superfamily (branch 1), putative | transcript_product=Histidine phosphatase superfamily (bra
	LAMA_000643400.1	Aldo/keto reductase family	1.23085e-09	-11.9168	29.9975	29.9113	29.8416	18	18	18	14	14	14	51.1	51.1	51.1	31.848	12	13	13	0	0	0	LAMA_000643400.1-p1	>LAMA_000643400.1-p1 | transcript=LAMA_000643400.1 | gene=LAMA_000643400 | organism=Leishmania_amazonensis_MHOM/BR/71973/M2269 | gene_product=Aldo/keto reductase family, putative | transcript_product=Aldo/keto reductase family, putative | location=KE389442
	LAMA_000557300.1	Phosphoadenosine phosphosulfate reductase family	2.31238e-06	-6.45567	24.6653	24.5626	24.1391	18	18	18	2	2	2	10.2	10.2	10.2	24.963	1	2	1	0	0	0	LAMA_000557300.1-p1	>LAMA_000557300.1-p1 | transcript=LAMA_000557300.1 | gene=LAMA_000557300 | organism=Leishmania_amazonensis_MHOM/BR/71973/M2269 | gene_product=Phosphoadenosine phosphosulfate reductase family, putative | transcript_product=Phosphoadenosine phosphosulfate re
	LAMA_000651000.1	Aldo/keto reductase family	7.43999e-07	-7.66781	25.6742	25.9139	25.4153	18	18	18	3	3	3	10.5	10.5	10.5	31.603	2	2	2	0	0	0	LAMA_000651000.1-p1	>LAMA_000651000.1-p1 | transcript=LAMA_000651000.1 | gene=LAMA_000651000 | organism=Leishmania_amazonensis_MHOM/BR/71973/M2269 | gene_product=Aldo/keto reductase family, putative | transcript_product=Aldo/keto reductase family, putative | location=KE390246
	LAMA_000099500.1	Peptide methionine sulfoxide reductase	9.93269e-06	-9.00122	27.6405	26.5946	26.7685	18	18	18	5	5	5	31.8	31.8	31.8	19.784	4	3	3	0	0	0	LAMA_000099500.1-p1	>LAMA_000099500.1-p1 | transcript=LAMA_000099500.1 | gene=LAMA_000099500 | organism=Leishmania_amazonensis_MHOM/BR/71973/M2269 | gene_product=Peptide methionine sulfoxide reductase, putative | transcript_product=Peptide methionine sulfoxide reductase, puta
	LAMA_000076000.1	Cyclophilin type peptidyl-prolyl cis-trans isomerase/CLD	9.33451e-07	-13.2216	31.6664	31.2417	30.7568	18	18	18	12	12	12	75.9	75.9	75.9	20.46	12	10	9	0	0	0	LAMA_000076000.1-p1	>LAMA_000076000.1-p1 | transcript=LAMA_000076000.1 | gene=LAMA_000076000 | organism=Leishmania_amazonensis_MHOM/BR/71973/M2269 | gene_product=Cyclophilin type peptidyl-prolyl cis-trans isomerase/CLD, putative | transcript_product=Cyclophilin type peptidyl-
	LAMA_000434800.1	Cyclophilin type peptidyl-prolyl cis-trans isomerase/CLD	1.99375e-10	-10.9216	28.8819	28.9711	28.9117	18	18	18	11	10	10	41.7	39.3	39.3	31.456	5	9	8	0	0	0	LAMA_000434800.1-p1	>LAMA_000434800.1-p1 | transcript=LAMA_000434800.1 | gene=LAMA_000434800 | organism=Leishmania_amazonensis_MHOM/BR/71973/M2269 | gene_product=Cyclophilin type peptidyl-prolyl cis-trans isomerase/CLD, putative | transcript_product=Cyclophilin type peptidyl-
	LAMA_000528500.1	Glucosamine-6-phosphate isomerases/6-phosphogluconolactonase	2.08189e-08	-9.52387	27.6697	27.4422	27.4597	18	18	18	8	8	8	43.4	43.4	43.4	28.414	6	6	6	0	0	0	LAMA_000528500.1-p1	>LAMA_000528500.1-p1 | transcript=LAMA_000528500.1 | gene=LAMA_000528500 | organism=Leishmania_amazonensis_MHOM/BR/71973/M2269 | gene_product=Glucosamine-6-phosphate isomerases/6-phosphogluconolactonase, putative | transcript_product=Glucosamine-6-phosphat
	LAMA_000165200.1	FKBP-type peptidyl-prolyl cis-trans isomerase	2.03529e-08	-11.8073	29.7206	29.7138	29.9875	18	18	18	5	5	5	40.1	40.1	40.1	16.142	4	4	5	0	0	0	LAMA_000165200.1-p1	>LAMA_000165200.1-p1 | transcript=LAMA_000165200.1 | gene=LAMA_000165200 | organism=Leishmania_amazonensis_MHOM/BR/71973/M2269 | gene_product=FKBP-type peptidyl-prolyl cis-trans isomerase, putative | transcript_product=FKBP-type peptidyl-prolyl cis-trans i
	LAMA_000431800.1	FKBP-type peptidyl-prolyl cis-trans isomerase	1.06978e-05	-5.21231	23.5596	23.1759	22.9014	18	18	18	2	2	2	18	18	18	11.839	1	1	1	0	0	1	LAMA_000431800.1-p1	>LAMA_000431800.1-p1 | transcript=LAMA_000431800.1 | gene=LAMA_000431800 | organism=Leishmania_amazonensis_MHOM/BR/71973/M2269 | gene_product=FKBP-type peptidyl-prolyl cis-trans isomerase, putative | transcript_product=FKBP-type peptidyl-prolyl cis-trans i
	LAMA_000307900.1	FKBP-type peptidyl-prolyl cis-trans isomerase	5.27996e-08	-9.98652	27.8664	28.1779	27.9152	18	18	18	3	3	3	38.5	38.5	38.5	12.026	3	3	3	0	0	0	LAMA_000307900.1-p1	>LAMA_000307900.1-p1 | transcript=LAMA_000307900.1 | gene=LAMA_000307900 | organism=Leishmania_amazonensis_MHOM/BR/71973/M2269 | gene_product=FKBP-type peptidyl-prolyl cis-trans isomerase, putative | transcript_product=FKBP-type peptidyl-prolyl cis-trans i
	LAMA_000462300.1	Triosephosphate isomerase	0.0003281	-12.0105	31.1147	31.0354	31.0175	21.136	18	18	13	13	13	59.8	59.8	59.8	27.054	12	13	13	1	0	0	LAMA_000462300.1-p1	>LAMA_000462300.1-p1 | transcript=LAMA_000462300.1 | gene=LAMA_000462300 | organism=Leishmania_amazonensis_MHOM/BR/71973/M2269 | gene_product=Triosephosphate isomerase, putative | transcript_product=Triosephosphate isomerase, putative | location=KE390624.1
	LAMA_000487600.1	Cyclophilin type peptidyl-prolyl cis-trans isomerase/CLD	0.00170745	-7.864	33.7157	34.0658	33.3675	27.0813	23.8023	26.6733	14	14	14	70.7	70.7	70.7	24.159	10	11	10	5	1	3	LAMA_000487600.1-p1	>LAMA_000487600.1-p1 | transcript=LAMA_000487600.1 | gene=LAMA_000487600:pseudogene | organism=Leishmania_amazonensis_MHOM/BR/71973/M2269 | gene_product=Cyclophilin type peptidyl-prolyl cis-trans isomerase/CLD, putative | transcript_product=Cyclophilin typ
	LAMA_000712200.1	Cyclophilin type peptidyl-prolyl cis-trans isomerase/CLD	0.0027055	-6.24224	30.1271	29.8949	29.383	22.1595	23.2321	25.2867	12	12	11	42.9	42.9	42.9	28.063	9	10	9	1	1	1	LAMA_000712200.1-p1	>LAMA_000712200.1-p1 | transcript=LAMA_000712200.1 | gene=LAMA_000712200:pseudogene | organism=Leishmania_amazonensis_MHOM/BR/71973/M2269 | gene_product=Cyclophilin type peptidyl-prolyl cis-trans isomerase/CLD, putative | transcript_product=Cyclophilin typ
	LAMA_000304200.1	FKBP-type peptidyl-prolyl cis-trans isomerase/Tetratricopeptide repeat	0.0402478	-6.1064	28.1095	28.3038	28.0723	24.4613	18	23.7051	14	14	14	31.7	31.7	31.7	47.812	10	12	9	1	0	2	LAMA_000304200.1-p1	>LAMA_000304200.1-p1 | transcript=LAMA_000304200.1 | gene=LAMA_000304200 | organism=Leishmania_amazonensis_MHOM/BR/71973/M2269 | gene_product=FKBP-type peptidyl-prolyl cis-trans isomerase/Tetratricopeptide repeat, putative | transcript_product=FKBP-type pe
	LAMA_000189200.1	Phosphoglucose isomerase	0.00506832	-9.61258	31.0906	30.9119	30.7082	18	22.0681	23.8049	33	33	33	70.9	70.9	70.9	67.08	25	29	28	0	1	1	LAMA_000189200.1-p1;CON__Q3ZBD7	>LAMA_000189200.1-p1 | transcript=LAMA_000189200.1 | gene=LAMA_000189200 | organism=Leishmania_amazonensis_MHOM/BR/71973/M2269 | gene_product=Phosphoglucose isomerase, putative | transcript_product=Phosphoglucose isomerase, putative | location=KE391109.1:2
	LAMA_000814100.1	Cyclophilin type peptidyl-prolyl cis-trans isomerase/CLD	0.0356853	-7.69853	30.8002	30.5064	30.5815	25.1488	18	25.6437	13	13	13	37.6	37.6	37.6	38.49	9	11	10	2	0	3	LAMA_000814100.1-p1	>LAMA_000814100.1-p1 | transcript=LAMA_000814100.1 | gene=LAMA_000814100 | organism=Leishmania_amazonensis_MHOM/BR/71973/M2269 | gene_product=Cyclophilin type peptidyl-prolyl cis-trans isomerase/CLD, putative | transcript_product=Cyclophilin type peptidyl-
	LAMA_000669900.1	Phosphomannose isomerase type I	0.0163803	-2.92961	27.8037	28.5988	27.5128	26.0758	23.8134	25.2371	10	10	10	30.6	30.6	30.6	46.474	7	8	5	1	1	1	LAMA_000669900.1-p1	>LAMA_000669900.1-p1 | transcript=LAMA_000669900.1 | gene=LAMA_000669900 | organism=Leishmania_amazonensis_MHOM/BR/71973/M2269 | gene_product=Phosphomannose isomerase type I, putative | transcript_product=Phosphomannose isomerase type I, putative | locatio
	LAMA_000451100.1	2Fe-2S iron-sulfur cluster binding domain containing protein	0.000253517	-10.6666	29.7303	29.534	29.3193	20.5839	18	18	13	13	13	47	47	47	27.355	12	11	11	1	0	0	LAMA_000451100.1-p1	>LAMA_000451100.1-p1 | transcript=LAMA_000451100.1 | gene=LAMA_000451100 | organism=Leishmania_amazonensis_MHOM/BR/71973/M2269 | gene_product=2Fe-2S iron-sulfur cluster binding domain containing protein, putative | transcript_product=2Fe-2S iron-sulfur clu
	LAMA_000633000.1	Biotin/lipoate A/B protein ligase family	1.79792e-06	-11.2206	28.8033	29.7059	29.1527	18	18	18	11	11	11	49	49	49	28.601	9	10	8	0	0	0	LAMA_000633000.1-p1	>LAMA_000633000.1-p1 | transcript=LAMA_000633000.1 | gene=LAMA_000633000 | organism=Leishmania_amazonensis_MHOM/BR/71973/M2269 | gene_product=Biotin/lipoate A/B protein ligase family, putative | transcript_product=Biotin/lipoate A/B protein ligase family,
	LAMA_000646500.1	Lipase (class 3)	7.49407e-07	-7.29828	25.3518	25.5047	25.0383	18	18	18	3	3	3	12.1	12.1	12.1	40.891	3	2	3	0	0	0	LAMA_000646500.1-p1	>LAMA_000646500.1-p1 | transcript=LAMA_000646500.1 | gene=LAMA_000646500 | organism=Leishmania_amazonensis_MHOM/BR/71973/M2269 | gene_product=Lipase (class 3), putative | transcript_product=Lipase (class 3), putative | location=KE389955.1:4995-6086(-) | pr
	LAMA_000757200.1	Metallo-beta-lactamase superfamily/Metallo-beta-lactamase superfamily domain/Beta-lactamase superfamily domain/Bet	4.80747e-09	-9.39338	27.2934	27.4433	27.4434	18	18	18	14	14	13	24.2	24.2	23.1	84.101	9	9	8	1	0	0	LAMA_000757200.1-p1	>LAMA_000757200.1-p1 | transcript=LAMA_000757200.1 | gene=LAMA_000757200 | organism=Leishmania_amazonensis_MHOM/BR/71973/M2269 | gene_product=Metallo-beta-lactamase superfamily/Metallo-beta-lactamase superfamily domain/Beta-lactamase superfamily domain/Bet
	LAMA_000729100.1	Fatty acid desaturase	0.00200681	-5.02942	27.0377	26.9575	25.7718	22.0974	20.42	22.1613	7	7	7	16.2	16.2	16.2	45.474	4	5	3	1	1	1	LAMA_000729100.1-p1	>LAMA_000729100.1-p1 | transcript=LAMA_000729100.1 | gene=LAMA_000729100 | organism=Leishmania_amazonensis_MHOM/BR/71973/M2269 | gene_product=Fatty acid desaturase, putative | transcript_product=Fatty acid desaturase, putative | location=KE390689.1:30164-3
	LAMA_000283700.1	Hydantoinase/oxoprolinase N-terminal region/Hydantoinase/oxoprolinase/Hydantoinase B/oxoprolinase	8.96333e-05	-4.76518	22.6818	22.2955	23.3182	18	18	18	2	2	2	2.7	2.7	2.7	144.62	1	1	2	0	0	0	LAMA_000283700.1-p1	>LAMA_000283700.1-p1 | transcript=LAMA_000283700.1 | gene=LAMA_000283700 | organism=Leishmania_amazonensis_MHOM/BR/71973/M2269 | gene_product=Hydantoinase/oxoprolinase N-terminal region/Hydantoinase/oxoprolinase/Hydantoinase B/oxoprolinase, putative | tran
	LAMA_000069600.1	Flavodoxin/Radical SAM superfamily/Wyosine base formation	3.58971e-08	-8.64933	26.5473	26.7981	26.6026	18	18	18	12	12	12	20.2	20.2	20.2	88.084	8	7	5	1	0	0	LAMA_000069600.1-p1	>LAMA_000069600.1-p1 | transcript=LAMA_000069600.1 | gene=LAMA_000069600 | organism=Leishmania_amazonensis_MHOM/BR/71973/M2269 | gene_product=Flavodoxin/Radical SAM superfamily/Wyosine base formation, putative | transcript_product=Flavodoxin/Radical SAM su
	LAMA_000431100.1	Polyprenyl synthetase	7.51634e-06	-9.33946	27.8513	27.3958	26.7713	18	18	18	7	7	7	22.4	22.4	22.4	41.073	7	4	5	0	0	0	LAMA_000431100.1-p1	>LAMA_000431100.1-p1 | transcript=LAMA_000431100.1 | gene=LAMA_000431100 | organism=Leishmania_amazonensis_MHOM/BR/71973/M2269 | gene_product=Polyprenyl synthetase, putative | transcript_product=Polyprenyl synthetase, putative | location=KE391567.1:10225-1
	LAMA_000080400.1	dUTPase	1.86706e-05	-9.33424	28.0152	27.3345	26.6531	18	18	18	6	6	6	32.1	32.1	32.1	30.224	4	5	3	0	0	0	LAMA_000080400.1-p1	>LAMA_000080400.1-p1 | transcript=LAMA_000080400.1 | gene=LAMA_000080400 | organism=Leishmania_amazonensis_MHOM/BR/71973/M2269 | gene_product=dUTPase, putative | transcript_product=dUTPase, putative | location=KE389866.1:511-1317(+) | protein_length=268 |
	LAMA_000351600.1	Asparaginase, N-terminal/Glutaminase/Asparaginase C-terminal domain containing protein	0.0349725	-3.30575	24.0335	22.92	22.8581	20.9608	18	20.9334	3	3	3	9.5	9.5	9.5	41.112	2	1	1	1	0	1	LAMA_000351600.1-p1	>LAMA_000351600.1-p1 | transcript=LAMA_000351600.1 | gene=LAMA_000351600 | organism=Leishmania_amazonensis_MHOM/BR/71973/M2269 | gene_product=Asparaginase, N-terminal/Glutaminase/Asparaginase C-terminal domain containing protein, putative | transcript_prod
	LAMA_000132000.1	Isochorismatase family	0.000789895	-4.64507	29.3468	29.2172	28.9965	25.415	23.6942	24.5159	6	6	6	34.2	34.2	34.2	24.57	6	6	6	1	1	1	LAMA_000132000.1-p1	>LAMA_000132000.1-p1 | transcript=LAMA_000132000.1 | gene=LAMA_000132000 | organism=Leishmania_amazonensis_MHOM/BR/71973/M2269 | gene_product=Isochorismatase family, putative | transcript_product=Isochorismatase family, putative | location=KE391249.1:3841-
	LAMA_000788200.1	Adenosine/AMP deaminase	3.65578e-07	-8.63446	26.3724	26.8266	26.7044	18	18	18	7	7	7	19.8	19.8	19.8	41.036	5	5	5	0	0	0	LAMA_000788200.1-p1	>LAMA_000788200.1-p1 | transcript=LAMA_000788200.1 | gene=LAMA_000788200 | organism=Leishmania_amazonensis_MHOM/BR/71973/M2269 | gene_product=Adenosine/AMP deaminase, putative | transcript_product=Adenosine/AMP deaminase, putative | location=KE391043.1:839
	LAMA_000435000.1	Arginase family	0.000445405	-6.2894	24.6119	23.1409	25.1153	18	18	18	3	3	3	14.2	14.2	14.2	36.56	2	1	3	0	0	0	LAMA_000435000.1-p1	>LAMA_000435000.1-p1 | transcript=LAMA_000435000.1 | gene=LAMA_000435000 | organism=Leishmania_amazonensis_MHOM/BR/71973/M2269 | gene_product=Arginase family, putative | transcript_product=Arginase family, putative | location=KE390334.1:1494-2492(+) | prot
	LAMA_000479800.1	Metallo-beta-lactamase superfamily domain/Cleavage and polyadenylation factor 2 C-terminal	0.0250628	-4.97214	26.1546	25.6082	25.5177	22.5447	18	21.8193	8	8	8	18.3	18.3	18.3	90.317	6	3	2	2	0	1	LAMA_000479800.1-p1	>LAMA_000479800.1-p1 | transcript=LAMA_000479800.1 | gene=LAMA_000479800 | organism=Leishmania_amazonensis_MHOM/BR/71973/M2269 | gene_product=Metallo-beta-lactamase superfamily domain/Cleavage and polyadenylation factor 2 C-terminal, putative | transcript_
	LAMA_000184300.1	Isochorismatase family	0.0233466	-5.68711	26.2642	27.2159	26.1915	18	21.2551	23.3551	8	8	8	35.9	35.9	35.9	21.675	2	4	4	0	1	2	LAMA_000184300.1-p1	>LAMA_000184300.1-p1 | transcript=LAMA_000184300.1 | gene=LAMA_000184300 | organism=Leishmania_amazonensis_MHOM/BR/71973/M2269 | gene_product=Isochorismatase family, putative | transcript_product=Isochorismatase family, putative | location=KE390204.1:11457
	LAMA_000443500.1	Primase C terminal 2 (PriCT-2)	0.00357247	-6.68007	27.3772	26.0184	26.695	21.2293	18	20.821	7	7	7	18.3	18.3	18.3	59.925	6	5	4	1	0	1	LAMA_000443500.1-p1	>LAMA_000443500.1-p1 | transcript=LAMA_000443500.1 | gene=LAMA_000443500 | organism=Leishmania_amazonensis_MHOM/BR/71973/M2269 | gene_product=Primase C terminal 2 (PriCT-2), putative | transcript_product=Primase C terminal 2 (PriCT-2), putative | location=
	LAMA_000592700.1	Phosphatidylinositol-specific phospholipase C, X domain/PDZ domain containing protein	2.79334e-05	-8.23888	26.5828	26.6618	25.4721	18	18	18	9	9	9	17.9	17.9	17.9	81.246	6	6	3	0	0	0	LAMA_000592700.1-p1	>LAMA_000592700.1-p1 | transcript=LAMA_000592700.1 | gene=LAMA_000592700 | organism=Leishmania_amazonensis_MHOM/BR/71973/M2269 | gene_product=Phosphatidylinositol-specific phospholipase C, X domain/PDZ domain containing protein, putative | transcript_produ
	LAMA_000006900.1	PPIC-type PPIASE domain containing protein	0.00172539	-7.17433	27.3382	27.1262	26.5832	21.0445	18	20.4801	8	8	8	64.3	64.3	64.3	12.628	6	5	6	1	0	1	LAMA_000006900.1-p1	>LAMA_000006900.1-p1 | transcript=LAMA_000006900.1 | gene=LAMA_000006900 | organism=Leishmania_amazonensis_MHOM/BR/71973/M2269 | gene_product=PPIC-type PPIASE domain containing protein, putative | transcript_product=PPIC-type PPIASE domain containing prote
	LAMA_000402300.1	Metallo-beta-lactamase superfamily/Beta-lactamase associated winged helix domain containing protein	2.03318e-06	-8.03982	25.7346	25.9845	26.4004	18	18	18	5	5	5	19.3	19.3	19.3	36.698	4	4	5	0	0	0	LAMA_000402300.1-p1	>LAMA_000402300.1-p1 | transcript=LAMA_000402300.1 | gene=LAMA_000402300 | organism=Leishmania_amazonensis_MHOM/BR/71973/M2269 | gene_product=Metallo-beta-lactamase superfamily/Beta-lactamase associated winged helix domain containing protein, putative | tr
	LAMA_000262500.1	Phenazine biosynthesis-like protein	4.30554e-06	-7.10826	25.4541	25.133	24.7377	18	18	18	7	7	7	12.4	12.4	12.4	59.556	3	5	1	0	0	0	LAMA_000262500.1-p1	>LAMA_000262500.1-p1 | transcript=LAMA_000262500.1 | gene=LAMA_000262500 | organism=Leishmania_amazonensis_MHOM/BR/71973/M2269 | gene_product=Phenazine biosynthesis-like protein, putative | transcript_product=Phenazine biosynthesis-like protein, putative |
	LAMA_000089400.1	Phosphotyrosyl phosphate activator (PTPA) protein	0.000779707	-6.3711	24.1552	25.6656	23.2925	18	18	18	5	5	5	20.1	20.1	20.1	44.603	1	5	2	0	0	0	LAMA_000089400.1-p1	>LAMA_000089400.1-p1 | transcript=LAMA_000089400.1 | gene=LAMA_000089400 | organism=Leishmania_amazonensis_MHOM/BR/71973/M2269 | gene_product=Phosphotyrosyl phosphate activator (PTPA) protein, putative | transcript_product=Phosphotyrosyl phosphate activato
	LAMA_000342600.1	Pyridoxal-phosphate dependent enzyme	0.00172862	-11.2192	31.0395	30.5331	30.5726	22.4876	18	18	19	19	19	64.6	64.6	64.6	35.418	16	16	17	1	0	0	LAMA_000342600.1-p1	>LAMA_000342600.1-p1 | transcript=LAMA_000342600.1 | gene=LAMA_000342600 | organism=Leishmania_amazonensis_MHOM/BR/71973/M2269 | gene_product=Pyridoxal-phosphate dependent enzyme, putative | transcript_product=Pyridoxal-phosphate dependent enzyme, putative
	LAMA_000260200.1	Pyridoxal-phosphate dependent enzyme	3.97218e-06	-10.6622	28.9224	29.0091	28.0552	18	18	18	9	9	9	34.5	34.5	34.5	39.058	7	9	5	0	0	0	LAMA_000260200.1-p1	>LAMA_000260200.1-p1 | transcript=LAMA_000260200.1 | gene=LAMA_000260200 | organism=Leishmania_amazonensis_MHOM/BR/71973/M2269 | gene_product=Pyridoxal-phosphate dependent enzyme, putative | transcript_product=Pyridoxal-phosphate dependent enzyme, putative
	LAMA_000374200.1	Metalloenzyme superfamily/BPG-independent PGAM N-terminus (iPGM_N)	0.000523572	-11.814	30.9491	31.1523	30.8076	21.467	18	18	32	32	32	63.3	63.3	63.3	60.859	25	29	28	1	0	0	LAMA_000374200.1-p1	>LAMA_000374200.1-p1 | transcript=LAMA_000374200.1 | gene=LAMA_000374200 | organism=Leishmania_amazonensis_MHOM/BR/71973/M2269 | gene_product=Metalloenzyme superfamily/BPG-independent PGAM N-terminus (iPGM_N), putative | transcript_product=Metalloenzyme su
	LAMA_000813700.1	Glycine cleavage H-protein/Biotin-requiring enzyme	2.00073e-08	-12.0214	30.1746	29.8586	30.0309	18	18	18	5	5	5	28	28	28	11.58	3	5	3	0	0	0	LAMA_000813700.1-p1	>LAMA_000813700.1-p1 | transcript=LAMA_000813700.1 | gene=LAMA_000813700 | organism=Leishmania_amazonensis_MHOM/BR/71973/M2269 | gene_product=Glycine cleavage H-protein/Biotin-requiring enzyme, putative | transcript_product=Glycine cleavage H-protein/Bioti
	LAMA_000540000.1	Emopamil binding protein	0.00897513	-5.1749	23.3515	24.9676	21.2056	18	18	18	3	3	3	16.2	16.2	16.2	22.183	2	2	2	0	0	0	LAMA_000540000.1-p1	>LAMA_000540000.1-p1 | transcript=LAMA_000540000.1 | gene=LAMA_000540000 | organism=Leishmania_amazonensis_MHOM/BR/71973/M2269 | gene_product=Emopamil binding protein, putative | transcript_product=Emopamil binding protein, putative | location=KE390479.1:1
	LAMA_000665900.1	GNS1/SUR4 family	0.048194	-3.6316	26.9513	26.1652	25.8865	24.5581	20.3207	23.2294	7	7	7	18.9	18.9	18.9	42.859	4	4	4	4	1	1	LAMA_000665900.1-p1	>LAMA_000665900.1-p1 | transcript=LAMA_000665900.1 | gene=LAMA_000665900 | organism=Leishmania_amazonensis_MHOM/BR/71973/M2269 | gene_product=GNS1/SUR4 family, putative | transcript_product=GNS1/SUR4 family, putative | location=KE391832.1:2597-3742(+) | pr
	LAMA_000216600.1	GNS1/SUR4 family	0.000149685	-8.20402	27.3477	25.4212	25.8431	18	18	18	3	3	3	10.1	10.1	10.1	32.555	2	2	2	0	0	0	LAMA_000216600.1-p1	>LAMA_000216600.1-p1 | transcript=LAMA_000216600.1 | gene=LAMA_000216600:pseudogene | organism=Leishmania_amazonensis_MHOM/BR/71973/M2269 | gene_product=GNS1/SUR4 family, putative | transcript_product=GNS1/SUR4 family, putative | location=KE389622.1:1693-2
	LAMA_000216700.1	GNS1/SUR4 family	0.00659912	-6.80693	27.5778	26.556	27.784	21.5015	18	21.9956	5	5	5	18.7	18.7	18.7	32.558	4	3	5	2	0	1	LAMA_000216700.1-p1	>LAMA_000216700.1-p1 | transcript=LAMA_000216700.1 | gene=LAMA_000216700 | organism=Leishmania_amazonensis_MHOM/BR/71973/M2269 | gene_product=GNS1/SUR4 family, putative | transcript_product=GNS1/SUR4 family, putative | location=KE389622.1:4187-5041(-) | pr
	LAMA_000767800.1	ARD/ARD family	0.0294707	-5.43722	26.772	26.7503	26.5409	23.2249	18	22.5267	8	8	8	20.8	20.8	20.8	32.952	4	5	6	3	0	2	LAMA_000767800.1-p1	>LAMA_000767800.1-p1 | transcript=LAMA_000767800.1 | gene=LAMA_000767800 | organism=Leishmania_amazonensis_MHOM/BR/71973/M2269 | gene_product=ARD/ARD family, putative | transcript_product=ARD/ARD family, putative | location=KE390110.1:32133-32972(+) | pr
	LAMA_000595100.1	pfkB family carbohydrate kinase	1.04108e-07	-12.3758	30.4863	30.5472	30.0938	18	18	18	18	18	18	60.6	60.6	60.6	37.262	15	18	16	0	0	0	LAMA_000595100.1-p1	>LAMA_000595100.1-p1 | transcript=LAMA_000595100.1 | gene=LAMA_000595100 | organism=Leishmania_amazonensis_MHOM/BR/71973/M2269 | gene_product=pfkB family carbohydrate kinase, putative | transcript_product=pfkB family carbohydrate kinase, putative | locatio
	LAMA_000219600.1	Phosphoribulokinase / Uridine kinase family	1.0983e-09	-11.3829	29.3714	29.3168	29.4605	18	18	18	13	13	13	51.9	51.9	51.9	31.641	8	12	9	0	0	0	LAMA_000219600.1-p1	>LAMA_000219600.1-p1 | transcript=LAMA_000219600.1 | gene=LAMA_000219600 | organism=Leishmania_amazonensis_MHOM/BR/71973/M2269 | gene_product=Phosphoribulokinase / Uridine kinase family, putative | transcript_product=Phosphoribulokinase / Uridine kinase fa
	LAMA_000598700.1	Phosphomethylpyrimidine kinase/pfkB family carbohydrate kinase	8.53888e-07	-11.8221	29.8936	30.1794	29.3932	18	18	18	13	13	13	62.6	62.6	62.6	33.082	13	11	10	0	0	0	LAMA_000598700.1-p1	>LAMA_000598700.1-p1 | transcript=LAMA_000598700.1 | gene=LAMA_000598700 | organism=Leishmania_amazonensis_MHOM/BR/71973/M2269 | gene_product=Phosphomethylpyrimidine kinase/pfkB family carbohydrate kinase, putative | transcript_product=Phosphomethylpyrimid
	LAMA_000619500.1	PAS fold/Phosphoglycerate kinase	5.21464e-07	-10.8648	28.8731	29.1838	28.5375	18	18	18	21	21	21	48	48	48	57.728	16	16	13	0	0	0	LAMA_000619500.1-p1	>LAMA_000619500.1-p1 | transcript=LAMA_000619500.1 | gene=LAMA_000619500 | organism=Leishmania_amazonensis_MHOM/BR/71973/M2269 | gene_product=PAS fold/Phosphoglycerate kinase, putative | transcript_product=PAS fold/Phosphoglycerate kinase, putative | locat
	LAMA_000595200.1	pfkB family carbohydrate kinase	7.047e-06	-7.0049	24.9741	25.4195	24.621	18	18	18	2	2	2	12.5	12.5	12.5	37.246	1	2	1	0	0	0	LAMA_000595200.1-p1	>LAMA_000595200.1-p1 | transcript=LAMA_000595200.1 | gene=LAMA_000595200:pseudogene | organism=Leishmania_amazonensis_MHOM/BR/71973/M2269 | gene_product=pfkB family carbohydrate kinase, putative | transcript_product=pfkB family carbohydrate kinase, putativ
	LAMA_000021500.1	Phosphoglycerate kinase	0.00681745	-5.81224	31.7169	31.22	31.1508	26.8693	23.3275	26.4543	27	27	27	81.6	81.6	81.6	44.294	21	23	24	5	2	4	LAMA_000021500.1-p1	>LAMA_000021500.1-p1 | transcript=LAMA_000021500.1 | gene=LAMA_000021500 | organism=Leishmania_amazonensis_MHOM/BR/71973/M2269 | gene_product=Phosphoglycerate kinase, putative | transcript_product=Phosphoglycerate kinase, putative | location=KE389540.1:43-
	LAMA_000103400.1	Phosphofructokinase	0.00298949	-4.7621	29.885	29.888	29.8006	25.9398	23.6234	25.7241	24	24	24	45.9	45.9	45.9	54.11	18	15	16	3	2	6	LAMA_000103400.1-p1	>LAMA_000103400.1-p1 | transcript=LAMA_000103400.1 | gene=LAMA_000103400 | organism=Leishmania_amazonensis_MHOM/BR/71973/M2269 | gene_product=Phosphofructokinase, putative | transcript_product=Phosphofructokinase, putative | location=KE389834.1:27226-28686
	LAMA_000180200.1	Pyruvate phosphate dikinase, PEP/pyruvate binding domain/PEP-utilising enzyme, mobile domain/PEP-utilising enzyme,	0.00270974	-7.48243	32.7838	32.6914	32.4476	26.5921	22.9356	25.9479	68	68	68	70.1	70.1	70.1	101.02	56	54	54	4	1	2	LAMA_000180200.1-p1	>LAMA_000180200.1-p1 | transcript=LAMA_000180200.1 | gene=LAMA_000180200 | organism=Leishmania_amazonensis_MHOM/BR/71973/M2269 | gene_product=Pyruvate phosphate dikinase, PEP/pyruvate binding domain/PEP-utilising enzyme, mobile domain/PEP-utilising enzyme,
	LAMA_000397700.1	Hexokinase	0.00481305	-5.98021	32.4114	32.3764	32.0246	27.8631	24.2991	26.7095	39	39	39	76	76	76	56.928	30	35	31	5	1	5	LAMA_000397700.1-p1	>LAMA_000397700.1-p1 | transcript=LAMA_000397700.1 | gene=LAMA_000397700:pseudogene | organism=Leishmania_amazonensis_MHOM/BR/71973/M2269 | gene_product=Hexokinase, putative | transcript_product=Hexokinase, putative | location=KE391002.1:3-1583(+) | protei
	LAMA_000532800.1	pfkB family carbohydrate kinase/Phosphomethylpyrimidine kinase	0.000145962	-10.2257	29.0811	28.9454	28.8104	20.1597	18	18	14	14	14	54.1	54.1	54.1	35.398	11	10	11	1	0	0	LAMA_000532800.1-p1	>LAMA_000532800.1-p1 | transcript=LAMA_000532800.1 | gene=LAMA_000532800 | organism=Leishmania_amazonensis_MHOM/BR/71973/M2269 | gene_product=pfkB family carbohydrate kinase/Phosphomethylpyrimidine kinase, putative | transcript_product=pfkB family carbohyd
	LAMA_000768100.1	Pyruvate kinase, barrel domain/Pyruvate kinase, alpha/beta domain containing protein	0.0146091	-6.88383	31.4388	31.0732	31.0056	26.3044	20.9847	25.5769	26	26	26	73.7	73.7	73.7	50.677	21	25	19	3	1	4	LAMA_000768100.1-p1	>LAMA_000768100.1-p1 | transcript=LAMA_000768100.1 | gene=LAMA_000768100 | organism=Leishmania_amazonensis_MHOM/BR/71973/M2269 | gene_product=Pyruvate kinase, barrel domain/Pyruvate kinase, alpha/beta domain containing protein, putative | transcript_produc
	LAMA_000273900.1	GHMP kinases N terminal domain/Mevalonate 5-diphosphate decarboxylase C-terminal domain containing protein, putati	0.00130086	-9.59575	28.9183	28.6513	28.7921	21.5744	18	18	15	15	15	50.4	50.4	50.4	42.408	12	12	12	1	0	0	LAMA_000273900.1-p1	>LAMA_000273900.1-p1 | transcript=LAMA_000273900.1 | gene=LAMA_000273900 | organism=Leishmania_amazonensis_MHOM/BR/71973/M2269 | gene_product=GHMP kinases N terminal domain/Mevalonate 5-diphosphate decarboxylase C-terminal domain containing protein, putati
	LAMA_000306100.1	FGGY family of carbohydrate kinases, N-terminal domain/FGGY family of carbohydrate kinases, C-terminal domain cont	5.55538e-07	-8.3132	26.3939	26.0315	26.5143	18	18	18	6	6	6	16	16	16	61.528	5	3	4	0	0	0	LAMA_000306100.1-p1	>LAMA_000306100.1-p1 | transcript=LAMA_000306100.1 | gene=LAMA_000306100 | organism=Leishmania_amazonensis_MHOM/BR/71973/M2269 | gene_product=FGGY family of carbohydrate kinases, N-terminal domain/FGGY family of carbohydrate kinases, C-terminal domain cont
	LAMA_000330000.1	Glucokinase	0.00345522	-7.06352	26.6557	26.6246	24.7849	18	18	20.8746	8	8	8	27	27	27	44.421	6	6	4	0	0	1	LAMA_000330000.1-p1	>LAMA_000330000.1-p1 | transcript=LAMA_000330000.1 | gene=LAMA_000330000 | organism=Leishmania_amazonensis_MHOM/BR/71973/M2269 | gene_product=Glucokinase, putative | transcript_product=Glucokinase, putative | location=KE391267.1:19395-20630(+) | protein_le
	LAMA_000546700.1;LAMA_000546600.1	Phosphoenolpyruvate carboxykinase	0.0185966	-9.71236	32.9544	32.797	32.5417	25.2737	18	25.8824	35	35	35	61.5	61.5	61.5	58.255	32	34	29	4	0	5	LAMA_000546700.1-p1;LAMA_000546600.1-p1	>LAMA_000546700.1-p1 | transcript=LAMA_000546700.1 | gene=LAMA_000546700 | organism=Leishmania_amazonensis_MHOM/BR/71973/M2269 | gene_product=Phosphoenolpyruvate carboxykinase, putative | transcript_product=Phosphoenolpyruvate carboxykinase, putative | loc
	LAMA_000793900.1	Galactokinase galactose-binding signature/GHMP kinases N terminal domain/GHMP kinases C terminal	0.0113388	-7.64999	28.9271	29.3163	29.0027	22.9713	18	23.3248	21	21	21	46.6	46.6	46.6	53.277	13	16	15	1	0	2	LAMA_000793900.1-p1	>LAMA_000793900.1-p1 | transcript=LAMA_000793900.1 | gene=LAMA_000793900 | organism=Leishmania_amazonensis_MHOM/BR/71973/M2269 | gene_product=Galactokinase galactose-binding signature/GHMP kinases N terminal domain/GHMP kinases C terminal, putative | trans
	LAMA_000715600.1	N-terminal domain of ribose phosphate pyrophosphokinase/Phosphoribosyl transferase domain/Phosphoribosyl synthetas	1.64675e-05	-9.10988	27.852	26.7794	26.6982	18	18	18	11	11	11	35.7	35.7	35.7	39.044	8	4	6	0	0	0	LAMA_000715600.1-p1	>LAMA_000715600.1-p1 | transcript=LAMA_000715600.1 | gene=LAMA_000715600 | organism=Leishmania_amazonensis_MHOM/BR/71973/M2269 | gene_product=N-terminal domain of ribose phosphate pyrophosphokinase/Phosphoribosyl transferase domain/Phosphoribosyl synthetas
	LAMA_000133900.1	N-terminal domain of ribose phosphate pyrophosphokinase/Phosphoribosyl synthetase-associated domain containing pro	0.000291536	-7.36039	24.1206	26.0639	25.8967	18	18	18	7	7	7	9.7	9.7	9.7	93.14	2	5	5	0	0	0	LAMA_000133900.1-p1	>LAMA_000133900.1-p1 | transcript=LAMA_000133900.1 | gene=LAMA_000133900 | organism=Leishmania_amazonensis_MHOM/BR/71973/M2269 | gene_product=N-terminal domain of ribose phosphate pyrophosphokinase/Phosphoribosyl synthetase-associated domain containing pro
	Miscellaneous proteins
	LAMA_000390700.1	Domain of unknown function (DUF1935)	4.27049e-08	-11.3722	29.423	29.1713	29.5223	18	18	18	6	6	6	19.8	19.8	19.8	15.006	6	6	6	0	0	0	LAMA_000390700.1-p1	>LAMA_000390700.1-p1 | transcript=LAMA_000390700.1 | gene=LAMA_000390700 | organism=Leishmania_amazonensis_MHOM/BR/71973/M2269 | gene_product=Domain of unknown function (DUF1935), putative | transcript_product=Domain of unknown function (DUF1935), putative
	LAMA_000072200.1	Rhodanese-like domain/Domain of unknown function (DUF1930)	6.79174e-07	-9.35416	27.6586	27.3394	27.0645	18	18	18	10	10	10	40.5	40.5	40.5	40.08	5	5	6	0	0	0	LAMA_000072200.1-p1	>LAMA_000072200.1-p1 | transcript=LAMA_000072200.1 | gene=LAMA_000072200 | organism=Leishmania_amazonensis_MHOM/BR/71973/M2269 | gene_product=Rhodanese-like domain/Domain of unknown function (DUF1930), putative | transcript_product=Rhodanese-like domain/Do
	LAMA_000571600.1	Domain of unknown function (DUF3342)	7.4593e-08	-6.62142	24.7458	24.6146	24.5039	18	18	18	3	3	3	7.8	7.8	7.8	64.832	2	2	2	0	0	0	LAMA_000571600.1-p1	>LAMA_000571600.1-p1 | transcript=LAMA_000571600.1 | gene=LAMA_000571600 | organism=Leishmania_amazonensis_MHOM/BR/71973/M2269 | gene_product=Domain of unknown function (DUF3342), putative | transcript_product=Domain of unknown function (DUF3342), putative
	LAMA_000508700.1	Protein of unknown function (DUF2012)	0.0296203	-3.77587	26.956	26.0234	27.0324	24.4662	20.7925	23.4256	4	4	4	16.4	16.4	16.4	25.75	2	3	3	3	1	2	LAMA_000508700.1-p1	>LAMA_000508700.1-p1 | transcript=LAMA_000508700.1 | gene=LAMA_000508700 | organism=Leishmania_amazonensis_MHOM/BR/71973/M2269 | gene_product=Protein of unknown function (DUF2012), putative | transcript_product=Protein of unknown function (DUF2012), putati
	LAMA_000617000.1	Translocon-associated protein beta (TRAPB)/Domain of unknown function DUF11	1.36851e-06	-10.1415	28.0411	28.5658	27.8174	18	18	18	7	7	7	33.5	33.5	33.5	23.339	7	7	5	0	0	1	LAMA_000617000.1-p1	>LAMA_000617000.1-p1 | transcript=LAMA_000617000.1 | gene=LAMA_000617000 | organism=Leishmania_amazonensis_MHOM/BR/71973/M2269 | gene_product=Translocon-associated protein beta (TRAPB)/Domain of unknown function DUF11, putative | transcript_product=Translo
[truncated: 493 more rows]

## Sheet: Legend
	Table S4. Proteome enriched with Leish4E-IP2 compared to Luciferase-SBP
[truncated: 27 more rows]
