# Supplementary material for: A newly identified Leishmania IF4E-interacting protein, Leish4E-IP2, modulates the activity of cap-binding protein paralogs
Source: Nucleic Acids Res. 2020 Mar 30;48(8):4405–17. doi: 10.1093/nar/gkaa173 (PMC7192595; doi:10.1093/nar/gkaa173)
Supplement: gkaa173_Supplemental_Files [file gkaa173_supplemental_files.zip › Table S5. IP2 breakdownMS.xlsx]

## Sheet: IP2 breakdown products
	#1 band
	Accession	Description	Score	Coverage	# Proteins	# Unique Peptides	# Peptides	# PSMs	Area	# AAs	MW [kDa]	calc. pI
	LAMA_000698700	hypothetical protein, conserved	2.40658	3.66	1	1	2	2	16755143	437	48.152	9.45166
		A4	Sequence	# PSMs	# Proteins	# Protein Groups	Protein Group Accessions	Modifications		Area	PEP	XCorr	Charge	MH+ [Da]	ΔM [ppm]	RT [min]	# Missed Cleavages
		High	SYASRLASSPPTSVAR	1	1	1	LAMA_000698700			16755143		2.40658	3	1649.87	4.88839	26.6898	1
		High	TEDLDDEAQAR	1	1	1	LAMA_000698700.1-p1			500000	0.0004768	2.62027	2	1262.55	-2.20251	50.7521	0
	#2 band
	Accession	Description	Score	Coverage	# Proteins	# Unique Peptides	# Peptides	# PSMs	Area	# AAs	MW [kDa]	calc. pI
	LAMA_000698700	hypothetical protein, conserved	6.25984	4.58	1	2	3	3	2.22536e+07	437	48.152	9.45166
		A4	Sequence	# PSMs	# Proteins	# Protein Groups	Protein Group Accessions	Modifications	ΔCn	Area		XCorr	Charge	MH+ [Da]	ΔM [ppm]	RT [min]	# Missed Cleavages
		High	TEDLDDEAQAR	1	1	1	LAMA_000698700		0	3.21335e+07		3.38613	2	1262.55	0.794747	21.2547	0
		High	DARPVRPAK	1	1	1	LAMA_000698700		0	1.23738e+07		2.87371	3	1009.59	-2.67809	12.6123	0
		High	VITDLSK	1	1	1	LAMA_000698700.1-p1		4.97765e+07	0		0.0159	2.25761	2	775.457	0.878628	51.1059	0
	#3 band
	Accession	Description	Score	Coverage	# Proteins	# Unique Peptides	# Peptides	# PSMs	Area	# AAs	MW [kDa]	calc. pI
	LAMA_000698700	hypothetical protein, conserved	19.7001	16.25	1	7	7	7	1.38035e+08	437	48.152	9.45166
		A4	Sequence	# PSMs	# Proteins	# Protein Groups	Protein Group Accessions	Modifications	ΔCn	Area		XCorr	Charge	MH+ [Da]	ΔM [ppm]	RT [min]	# Missed Cleavages
		High	DARPVRPAK	1	1	1	LAMA_000698700		0	51650001		2.69789	3	1009.59	-3.31288	12.0732	0
		High	LALVFDAK	1	1	1	LAMA_000698700		0	5.22357e+07		2.48547	2	876.521	2.14403	35.9111	0
		High	LASSPPTSVAR	1	1	1	LAMA_000698700		0	1.40374e+08		2.63541	2	1085.6	1.70234	21.4856	0
		High	QALGEGTLAYDIVR	1	1	1	LAMA_000698700		0	3.58974e+07		4.16625	2	1505.8	3.43451	37.8726	0
		High	SAVIASALARR	1	1	1	LAMA_000698700		0	1.71882e+08		1.94539	2	1114.66	-8.16349	32.6657	1
		High	TEDLDDEAQAR	1	1	1	LAMA_000698700		0	9.82102e+07		3.68767	2	1262.55	1.47154	21.0854	0
		High	VITDLSK	1	1	1	LAMA_000698700		0	101847873		2.08204	2	775.458	2.53151	22.3036	0
	#4 band
	Accession	Description	Score	Coverage	# Proteins	# Unique Peptides	# Peptides	# PSMs	Area	# AAs	MW [kDa]	calc. pI
	LAMA_000698700.1-p1	hypothetical protein, conserved	2.86378	4.35	1	2	2	2	1.03631e+07	437	48.152	9.45166
		A4	Sequence	# PSMs	# Proteins	# Protein Groups	Protein Group Accessions	Modifications		Area	PEP	XCorr	Charge	MH+ [Da]	ΔM [ppm]	RT [min]	# Missed Cleavages
		High	TEDLDDEAQAR	1	1	1	LAMA_000698700.1-p1			1.25481e+07	0.0002806	2.86378	2	1262.55	-2.49257	50.6393	0
		High	mLAEQSPR	1	1	1	LAMA_000698700.1-p1	M1(Oxidation)		8.17814e+06	0.009269	1.5045	2	947.457	-4.7152	46.2428	0
	#5 band
	Accession	Description	Score	Coverage	# Proteins	# Unique Peptides	# Peptides	# PSMs	Area	# AAs	MW [kDa]	calc. pI
	LAMA_000698700	hypothetical protein, conserved	34.7954	21.97	1	9	9	11	2.38953e+08	437	48.152	9.45166
		A4	Sequence	# PSMs	# Proteins	# Protein Groups	Protein Group Accessions	Modifications		Area		XCorr	Charge	MH+ [Da]	ΔM [ppm]	RT [min]	# Missed Cleavages
		High	LGATLmQPTLVVESLLR	1	1	1	LAMA_000698700	M6(Oxidation)		1.33097e+07		4.8732	2	1857.06	2.73005	43.137	0
		High	QALGEGTLAYDIVR	1	1	1	LAMA_000698700			3.62321e+07		4.61114	2	1505.8	4.8937	37.8381	0
		High	TEDLDDEAQAR	1	1	1	LAMA_000698700			1.85986e+08		3.59351	2	1262.55	-0.365479	21.0973	0
		High	LGATLMQPTLVVESLLR	1	1	1	LAMA_000698700			3.07185e+06		3.56204	2	1841.06	1.58308	43.7806	0
		High	IVDHPPFLK	2	1	1	LAMA_000698700			1.04024e+08		3.13355	3	1065.61	1.34998	30.383	0
		High	FDAIRDNK	1	1	1	LAMA_000698700			1.26855e+07		3.07554	2	978.503	2.28898	19.3173	1
		High	LASSPPTSVAR	1	1	1	LAMA_000698700			344677389		2.73294	2	1085.6	1.47745	21.4391	0
		High	LALVFDAK	1	1	1	LAMA_000698700			93154203		2.34687	2	876.52	1.51733	35.8944	0
		High	VITDLSK	1	1	1	LAMA_000698700			186194741		2.1848	2	775.458	2.76763	22.4139	0
		High	SAVIASALARR	1	1	1	LAMA_000698700			2.09086e+07		1.92131	2	1114.66	-5.75418	32.7268	1
	#6 band
	Accession	Description	Score	Coverage	# Proteins	# Unique Peptides	# Peptides	# PSMs	Area	# AAs	MW [kDa]	calc. pI
	LAMA_000698700	hypothetical protein, conserved	31.5946	24.94	1	9	9	10	1.15115e+08	437	48.152	9.45166
		A4	Sequence	# PSMs	# Proteins	# Protein Groups	Protein Group Accessions	Modifications		Area		XCorr	Charge	MH+ [Da]	ΔM [ppm]	RT [min]	# Missed Cleavages
		High	LGATLmQPTLVVESLLR	1	1	1	LAMA_000698700	M6(Oxidation)		14768725		4.98854	2	1857.05	1.80978	43.1571	0
		High	QALGEGTLAYDIVR	1	1	1	LAMA_000698700			2.74375e+07		4.90455	2	1505.8	4.65051	38.0846	0
		High	LGATLMQPTLVVESLLR	1	1	1	LAMA_000698700			5.70947e+06		4.18669	2	1841.06	0.588513	43.8339	0
		High	TEDLDDEAQAR	1	1	1	LAMA_000698700			1.33289e+08		3.78754	2	1262.55	-0.945593	21.2665	0
		High	DARPVRPAK	1	1	1	LAMA_000698700			4.33521e+07		2.41508	3	1009.59	-2.76878	11.8366	0
		High	AAmRLVEHRSYASRLASSPPTSVAR	1	1	1	LAMA_000698700	M3(Oxidation)		1.19804e+08		2.36179	3	2729.42	-3.29802	42.8839	3
		High	MLAEQSPR	1	1	1	LAMA_000698700			92251995		2.3588	2	931.467	0.35991	19.6996	0
		High	LALVFDAK	1	1	1	LAMA_000698700			4.30969e+07		2.31551	2	876.519	-0.502042	36.0251	0
		High	FDAIRDNKTR	1	1	1	LAMA_000698700			8.9908e+06		2.25883	3	1235.65	2.86674	18.2454	2
		High	VITDLSK	1	1	1	LAMA_000698700			6.79158e+07		2.01725	2	775.457	1.66571	22.5614	0
	#7 band
	Accession	Description	Score	Coverage	# Proteins	# Unique Peptides	# Peptides	# PSMs	Area	# AAs	MW [kDa]	calc. pI
	LAMA_000698700	hypothetical protein, conserved	20.6744	18.08	1	7	7	7	4.6027e+07	437	48.152	9.45166
		A4	Sequence	# PSMs	# Proteins	# Protein Groups	Protein Group Accessions	Modifications		Area		XCorr	Charge	MH+ [Da]	ΔM [ppm]	RT [min]	# Missed Cleavages
		High	LYTcPIcAQGGPHScTAIQH	1	1	1	LAMA_000698700	C4(Carbamidomethyl); C7(Carbamidomethyl); C15(Carbamidomethyl)		2.61939e+07		4.1811	3	2271.01	1.28424	28.3195	0
		High	QALGEGTLAYDIVR	1	1	1	LAMA_000698700			1.452e+07		4.09367	2	1505.8	0.516111	38.0267	0
		High	TEDLDDEAQAR	1	1	1	LAMA_000698700			58311097		3.64911	2	1262.55	-0.558851	21.4499	0
		High	LALVFDAK	1	1	1	LAMA_000698700			3.1165e+07		2.41465	2	876.518	-0.989478	36.2257	0
		High	MLAEQSPR	1	1	1	LAMA_000698700			4.64017e+07		2.24959	2	931.468	1.14622	19.8152	0
		High	SAVIASALARR	1	1	1	LAMA_000698700			1.26391e+07		2.04986	2	1114.66	-7.61592	32.8877	1
		High	VITDLSK	1	1	1	LAMA_000698700			3.33681e+07		2.03645	2	775.457	1.587	22.7417	0
	#8 band
	Accession	Description	Score	Coverage	# Proteins	# Unique Peptides	# Peptides	# PSMs	Area	# AAs	MW [kDa]	calc. pI
	LAMA_000698700	hypothetical protein, conserved	55.1946	31.35	1	10	10	16	4.75365e+08	437	48.152	9.45166
		A4	Sequence	# PSMs	# Proteins	# Protein Groups	Protein Group Accessions	Modifications		Area		XCorr	Charge	MH+ [Da]	ΔM [ppm]	RT [min]	# Missed Cleavages
		High	LGATLmQPTLVVESLLR	2	1	1	LAMA_000698700	M6(Oxidation)		2.11306e+07		4.90261	2	1857.06	2.73005	43.1956	0
		High	SNSPPTANAVGPVEISPSPPHQGAPILR	1	1	1	LAMA_000698700			6.26653e+07		4.71495	3	2790.47	5.86656	33.9889	0
		High	LYTcPIcAQGGPHScTAIQH	1	1	1	LAMA_000698700	C4(Carbamidomethyl); C7(Carbamidomethyl); C15(Carbamidomethyl)		9.71085e+07		4.49638	3	2271.01	1.20361	28.1903	0
		High	QQLLSLRPAAIEQVmR	1	1	1	LAMA_000698700	M15(Oxidation)		1.58656e+07		4.35657	3	1869.05	4.27495	35.2295	0
		High	LGATLMQPTLVVESLLR	1	1	1	LAMA_000698700			7.02781e+06		4.09099	2	1841.06	1.38417	43.7866	0
		High	TEDLDDEAQAR	2	1	1	LAMA_000698700			6.02933e+08		3.52449	2	1262.55	2.82514	21.5712	0
		High	IVDHPPFLK	2	1	1	LAMA_000698700			7.45906e+07		3.05298	3	1065.61	2.81055	30.5153	0
		High	FDAIRDNK	1	1	1	LAMA_000698700			7.26787e+07		2.96855	2	978.503	2.85037	19.5393	1
		High	LASSPPTSVAR	2	1	1	LAMA_000698700			3.81854e+08		2.70781	2	1085.6	2.15212	21.4207	0
		High	DARPVRPAK	2	1	1	LAMA_000698700			1.08204e+08		2.60453	3	1009.58	-5.94271	11.6361	0
		High	MLAEQSPR	1	1	1	LAMA_000698700			4.41308e+08		2.45242	2	931.469	2.06358	19.7524	0

## Sheet: Legend
	Table S5. Mass spectrometry analysis of the various bands obtained from eluted Leish4E-IP2-SBP fraction. Transgenic cell line expressing Leish4E-IP2-SBP was subjected to pull-down analysis over streptavidin-Sepharose beads. The eluted fractions were resolved over 10% SDS-PAGE and subjected to western analysis using specific antibodies against Leish4E-IP2 and SBP tag. The corresponding bands ident…
Column	Column Name	Description
B	Accession	Displays by default the unique identifier assigned to the protein by the FASTA database used to generate the report.
C	Description	Provides the name of the protein exclusive of the identifier that appears in the Accession column. This description appears in the table by default.
D	Score	Displays the protein score, which is the sum of the scores of the individual peptides.
E	Coverage	Displays by default the percentage of the protein sequence covered by identified peptides.
F	# Proteins	Displays the number of identified proteins in the protein group of a master protein.
G	# Unique Peptides	Displays the number of peptide sequences unique to a protein group.
H	# Peptides	Displays the number of distinct peptide sequences in the protein group.
I	# PSMs	Displays the total number of identified peptide sequences (peptide spectrum matches) for the protein, including those redundantly identified.
J	Area	Displays the area of the peak for the isotopic cluster for the peptide.
K	# AAs	Shows by default the sequence length of the protein.
L	MW [kDa]	Displays the calculated molecular weight of the protein.
M	calc. pI	Displays the theoretically calculated isoelectric point, which is the pH at which a particular molecule carries no net electrical charge.
I	Modifications	Displays the static and dynamic modifications identified in the peptide.
J	ΔCn	Normalized difference between the best and the second- best scores
L	PEP	The posterior error probability (PEP) is the probability that the observed PSM is incorrect
M	XCorr	Scores the number of fragment ions that are common to two different peptides with the same precursor mass and calculates the cross-correlation score for all candidate peptides queried from the database (SEQUEST searches only).
N	Charge	Displays the charge state of the peptide.
O	MH+ [Da]	Displays the protonated monoisotopic mass of the peptides, in daltons.
P	ΔM [ppm]	Displays the difference between the theoretical mass of the peptide and the experimental mass of the precursor ion.
Q	RT [min]	Displays the retention time when the peptide was observed, in minutes.
R	# Missed Cleavages	Displays the number of cleavage sites in a peptide sequence that a cleavage reagent (enzyme) did not cleave. This number excludes cases where an amino acid such as proline inhibits the cleaving enzyme. For example, if proline resides next to lysine or arginine, trypsin does not cleave the lysine or arginine. The # of Missed Cleavages value is 0 for a complete digest of all peptides.
